# Supplementary material for: Screening of Potential Key Transcripts Involved in Planarian Regeneration and Analysis of Its Regeneration Patterns by PacBio Long-Read Sequencing
Source: Front Genet. 2020 Jun 16;11:580. doi: 10.3389/fgene.2020.00580 (PMC7308552; doi:10.3389/fgene.2020.00580)
Supplement: Supplementary file 2 [file Table_2.XLS]

## Sheet: In-VS-1d
Table. S2 List of DETs among different regeneration stages. (T01,T02 and T03 are three replicates of the intact group; T04,T05 and T06 are three replicates of the 1d group; T07,T08 and T09 are three replicates of the 3d group; T10,T11 and T12 are three replicates of the 5d group)
#ID	T01_FPKM	T02_FPKM	T03_FPKM	T04_FPKM	T05_FPKM	T06_FPKM	FDR	log2FC	regulated
F01.PB3462	6564.98	5957.33	6555.05	1.53	1.25	0.45	0	-12.5119	down
F01.PB22245	528.39	443.51	506.37	0	0.11	0.16	0	-12.4328	down
F01.PB16781	136.36	152.81	140.18	0	0	0.12	0	-11.8289	down
F01.PB6597	94.51	99.13	99.36	0.06	0	0.12	0	-10.8361	down
F01.PB1531	2311.18	2499.23	2558.97	1.83	0.91	2.59	0	-10.4219	down
F01.PB42054	23.34	23.62	24.05	0.02	0.03	0.03	0	-10.2873	down
F01.PB16106	170.18	182.79	175.98	0.23	0	0.22	0	-10.2468	down
F01.PB17744	17.97	17.98	18.59	0.01	0	0.04	0	-10.2035	down
F01.PB33051	353.28	359.56	360.62	0.12	0.37	0.48	0	-10.0134	down
F01.PB6839	168.14	159.95	174.9	0.17	0.19	0.13	0	-9.9537	down
F01.PB3718	93.53	95.15	100.87	0.06	0.07	0.28	0	-9.4075	down
F01.PB1058	1357.51	1379.62	1357.32	0.62	2.98	2.42	0	-9.37784	down
F01.PB3943	99.95	97.57	104.34	0.22	0.09	0.18	0	-9.23348	down
F01.PB2140	815.02	763.46	824.99	1.01	2.2	0.81	0	-9.20953	down
F01.PB8874	63.92	66.98	66.91	0	0.34	0	0	-9.20171	down
F01.PB3994	88.73	86.74	89.83	0.07	0.25	0.17	0	-9.02207	down
F01.PB2774	405.5	378.95	396.1	0.91	0.82	0.55	0	-8.93788	down
F01.PB32989	45.42	45.78	46.81	0.06	0.23	0.03	0	-8.74629	down
F01.PB30581	57.63	57.4	57.63	0.11	0.1	0.17	0	-8.72284	down
F01.PB29666	77.09	75.94	78.48	0.09	0.21	0.24	0	-8.67807	down
F01.PB3325	198.05	195.72	210.06	0.25	0.66	0.49	0	-8.67253	down
F01.PB3127	81.5	79.83	80.97	0.17	0.2	0.2	0	-8.65891	down
F01.PB2841	53.79	55.02	53.57	0.16	0.23	0	0	-8.62554	down
F01.PB40245	56.51	54.23	58.34	0.19	0.15	0.08	0	-8.53273	down
F01.PB7747	50.66	53.04	50.06	0.13	0.12	0.15	0	-8.50685	down
F01.PB3154	98.67	99.43	96.95	0.28	0.42	0.17	0	-8.34979	down
F01.PB3168	293.25	301.36	284.43	0.79	1.11	0.84	0	-8.24453	down
F01.PB9428	40.66	38.88	36.86	0.26	0.08	0.03	0	-8.20489	down
F01.PB1288	541.47	531.05	539.81	3.55	1.59	1.09	0	-8.14233	down
F01.PB10716	252.34	259.35	257.62	1.19	0.37	1.03	0	-8.12827	down
F01.PB22844	22.48	21.39	22.13	0.11	0.11	0.03	0	-7.93192	down
F01.PB41056	55.44	48.92	53.77	0.29	0.1	0.23	0	-7.89685	down
F01.PB8954	47.94	48.63	50.37	0.3	0.21	0.06	0	-7.89653	down
F01.PB8275	71.36	67.68	73.13	0.34	0.3	0.22	0	-7.84282	down
F01.PB6587	83.22	84.59	86.28	0.4	0.47	0.2	0	-7.80351	down
F01.PB1484	262.72	261.26	270.83	1.45	1.44	0.58	0	-7.80154	down
F01.PB3601	374.78	372.69	373.45	1.28	2.07	1.55	0	-7.76232	down
F01.PB28445	139.03	140.37	140.79	0.71	0.65	0.61	0	-7.65568	down
F01.PB16786	86.61	91.85	95.36	0.69	0.44	0.18	0	-7.65549	down
F01.PB2914	111.72	110.05	107.11	0.78	0.27	0.54	0	-7.62239	down
F01.PB2492	235.7	235.11	245.33	1.18	1.45	0.8	0	-7.62173	down
F01.PB2567	108.5	109.08	114.35	0.59	0.58	0.52	0	-7.55342	down
F01.PB4672	88.71	89.33	94.19	0.42	0.55	0.45	0	-7.53855	down
F01.PB16984	54.12	48.25	51.16	0.48	0.19	0.18	0	-7.50781	down
F01.PB44583	8.56	8.77	8.56	0.05	0.05	0.06	0	-7.26073	down
F01.PB2584	50.87	49.23	50.14	0.33	0.26	0.35	0	-7.24562	down
F01.PB17245	31.01	31.1	33.35	0.26	0.18	0.18	0	-7.19383	down
F01.PB13941	44.83	42.1	45.38	0.49	0.12	0.28	0	-7.17473	down
F01.PB7038	210.9	203.56	207.95	1.1	1.62	1.43	0	-7.13955	down
F01.PB6838	42.51	41.69	44.49	0.19	0.2	0.53	0	-7.0322	down
F01.PB7679	50	49.88	46.29	0.32	0.18	0.56	0	-7.02234	down
F01.PB10193	35.52	38.64	36.44	0.27	0.23	0.32	0	-7.01412	down
F01.PB2689	80.41	79.57	78.78	0.4	0.48	0.94	0	-6.94459	down
F01.PB12038	277.02	264.19	277.15	2.25	1.78	2.48	0	-6.88452	down
F01.PB7436	57.32	58.78	62.26	0.4	0.55	0.63	0	-6.73013	down
F01.PB4851	54.36	54.36	53.69	0.72	0.38	0.5	0	-6.60627	down
F01.PB13584	58.83	60.85	57.35	0.45	0.77	0.58	0	-6.52838	down
F01.PB9699	72.38	78.24	77.84	0.54	1.31	0.7	0	-6.41263	down
F01.PB10191	73.96	76.78	75.44	0.78	1.25	0.56	0	-6.35766	down
F01.PB6949	41.36	39.56	43.13	0.37	0.5	0.65	0	-6.28308	down
F01.PB6644	83.09	82.83	79.77	0.77	1.54	0.88	0	-6.18151	down
F01.PB11633	42.85	41.74	44.64	0.64	0.48	0.55	0	-6.17993	down
F01.PB29071	67.24	66.89	69.5	1.49	1.39	1.25	0	-5.54529	down
F01.PB9897	97.88	92.54	91.15	1.12	2.93	1.91	0	-5.4804	down
F01.PB37408	27.85	29.68	29.44	0.49	0.8	0.6	0	-5.43843	down
F01.PB4732	64.97	65.62	61.38	2.73	1.15	0.63	0	-5.34852	down
F01.PB34794	30.16	28.34	31.82	1.06	0.42	0.72	0	-5.27328	down
F01.PB1709	655.74	639.77	673.78	27.26	27.44	27.93	0	-4.51532	down
F01.PB11703	173.41	175.93	173.45	9.2	8.06	7.91	0	-4.28666	down
F01.PB22438	387.69	466.48	425.37	0	0	0	0	#NAME?	down
F01.PB31707	38.6	39.98	41.44	0	0	0	0	#NAME?	down
F01.PB44306	12.01	13	12.8	0	0	0	0	#NAME?	down
F01.PB8554	53.22	50.77	51.44	0	0	0	0	#NAME?	down
F01.PB30443	218.82	243.63	225.24	7.57	6.98	9.75	2.71407e-308	-4.73709	down
F01.PB6837	28.76	31.03	29.63	0.13	0.06	0.07	2.26939e-304	-8.39251	down
F01.PB31674	34.46	33.84	33.64	0	0.18	0.07	6.91432e-304	-8.59498	down
F01.PB7132	34.69	34.02	38.67	0.15	0.11	0.15	3.11678e-301	-7.95621	down
F01.PB12169	32.61	31.64	32.94	0.19	0.35	0.06	6.08337e-298	-7.23621	down
F01.PB18732	20.46	20.19	21.66	0.07	0.14	0.17	1.39242e-297	-7.26716	down
F01.PB43156	23.68	22.67	24.96	0.15	0.35	0.31	1.7986e-295	-6.36969	down
F01.PB2387	169.95	183.03	177.69	6.73	10.05	7.85	2.24194e-294	-4.37226	down
F01.PB3274	557.73	557.87	554.18	31.44	31.75	32.6	9.95607e-291	-4.04919	down
F01.PB2725	102.56	102.86	101.71	6.87	5.96	6.51	9.66368e-289	-3.90703	down
F01.PB21102	37.21	33.57	38.8	1.14	0.83	0.79	5.80823e-286	-5.22375	down
F01.PB4659	64.55	60.65	64.31	2.03	3.1	3.23	6.40709e-284	-4.42327	down
F01.PB33707	103.82	88.36	105.87	0.44	0.32	0	3.10066e-282	-8.54187	down
F01.PB19448	17.91	18.28	19.18	0	0	0	2.37918e-279	#NAME?	down
F01.PB27923	1007.88	1001.76	963.04	61.7	62.68	54.29	1.4732e-278	-4.00152	down
F01.PB10322	30.93	29.65	30.15	0.12	0	0	1.05046e-275	-9.48522	down
F01.PB41809	85.49	90.11	86.35	5.69	7.24	7.13	6.94643e-273	-3.6126	down
F01.PB7641	35.29	30.75	35.01	0.38	0.28	0.11	3.21501e-272	-7.06461	down
F01.PB5094	77.33	73.76	75.57	4.75	4.25	4.94	7.49425e-270	-3.94147	down
F01.PB17295	16.86	16.85	18.3	0.02	0.1	0.37	9.90811e-259	-6.64764	down
F01.PB4872	82.72	80.26	83.23	5.53	5.58	6.4	1.88313e-257	-3.7292	down
F01.PB13758	25.16	22.81	23.11	0.07	0.04	0.04	3.59211e-256	-9.22791	down
F01.PB3269	56.97	53.25	54.86	0.47	0.2	0.1	6.86528e-256	-7.76017	down
F01.PB3115	146.28	148.28	148.45	11.58	10.56	9.24	7.19731e-256	-3.74947	down
F01.PB9533	29.9	28.74	31.09	0.03	0.22	0.22	1.92995e-254	-7.49052	down
F01.PB13263	45.36	40.49	43.69	1.77	1.98	1.13	5.46519e-253	-4.65549	down
F01.PB23267	19.69	21.46	22.36	0.64	0.5	0.45	2.58015e-251	-5.24114	down
F01.PB11960	27.01	26.18	26.02	0.79	0	0	2.87287e-251	-6.58628	down
F01.PB11793	31.12	27.63	30.3	0.63	0.53	0.31	2.91166e-251	-5.82986	down
F01.PB39449	13.4	12.54	14.64	0.02	0	0.11	1.73776e-250	-8.32874	down
F01.PB16065	27.74	27.32	30.05	0.03	0.07	0.11	2.4692e-249	-8.53591	down
F01.PB10624	30.18	32	30.76	0.81	0.75	0.57	1.03979e-246	-5.3619	down
F01.PB33574	17.26	18.12	17.48	0	0	0	4.80018e-241	#NAME?	down
F01.PB27632	3644.93	2939.65	3118.73	14.05	1.57	4.31	9.53724e-241	-8.88821	down
F01.PB26531	13.13	12.5	13.5	0.26	0.26	0.21	1.3391e-240	-5.69868	down
F01.PB16854	144.48	159.86	156.87	15.11	12.8	11.94	2.34463e-239	-3.44525	down
F01.PB17508	12.82	11.88	11.46	0.01	0.05	0.05	1.0129e-238	-8.24567	down
F01.PB1849	82.9	94.64	91.53	0	0	0	4.74065e-235	#NAME?	down
F01.PB36918	23.12	26.94	26.24	0.22	0.15	0.04	2.28073e-234	-7.5331	down
F01.PB32241	62.38	51.96	58.31	0.18	0.5	0.18	1.01177e-233	-7.55852	down
F01.PB11434	78.55	81.55	82.92	5.96	7.86	7.5	1.31405e-232	-3.42757	down
F01.PB40024	15.13	16.95	17.02	0.32	0.47	0.25	4.11191e-232	-5.50687	down
F01.PB32123	26.84	24.25	27.1	0.22	0.03	0.47	2.37944e-230	-6.66251	down
F01.PB32272	23.61	21.68	23.7	0.2	0.06	0.18	4.00967e-230	-7.17288	down
F01.PB9250	33.83	36.25	32.98	1.73	1.26	1.99	7.16901e-230	-4.29763	down
F01.PB14518	40.46	45.38	41.23	1.17	1.31	0.87	1.00744e-227	-5.18998	down
F01.PB6585	28.84	30.12	30.67	0.07	0.12	0.33	4.52324e-226	-7.32625	down
F01.PB20509	15.18	16.03	16.02	0.22	0	0.14	1.43395e-222	-7.008	down
F01.PB34885	16.71	15.72	16.44	0.32	0.67	0.44	1.58094e-222	-5.0066	down
F01.PB12445	64.56	74.52	72.6	1.14	1.42	1.27	4.25233e-221	-5.72004	down
F01.PB11445	19.76	19.6	20.47	0.26	0.03	0.03	6.89248e-221	-7.47936	down
F01.PB29301	21.76	23.11	23.28	0.34	0.37	0.44	1.73721e-220	-5.83231	down
F01.PB28617	26.93	27	27.99	0.12	0.27	0.27	7.53629e-219	-6.92955	down
F01.PB44109	4.31	4.37	4.72	0	0.02	0	2.05222e-218	-9.82641	down
F01.PB33782	28.24	28.98	26.83	2.28	2.57	1.57	2.31297e-218	-3.61883	down
F01.PB17038	38.88	40.52	37.64	1.9	1.77	1.53	1.02468e-217	-4.41615	down
F01.PB43731	14.12	14.87	14.98	0.1	0	0.13	1.19485e-217	-7.57061	down
F01.PB1833	77.15	79.3	84.01	0.68	0.23	0.94	1.41909e-217	-6.98269	down
F01.PB15965	24.99	24.68	25.16	0.09	0.14	0.18	3.94189e-217	-7.39776	down
F01.PB4612	31.68	28.47	29.54	0.33	0.35	0.48	5.14671e-217	-6.18652	down
F01.PB27596	63.05	68.01	67.04	0	0	0	1.6798e-215	#NAME?	down
F01.PB15146	30.5	26.73	31.8	0.15	0.04	0.17	1.80845e-211	-7.96239	down
F01.PB42680	11.94	11.64	12.42	0.26	0.16	0.19	3.79289e-209	-5.80024	down
F01.PB27600	143.29	121.36	138.25	3.99	2.01	1.76	1.95841e-207	-5.6739	down
F01.PB28439	27.61	25.29	29.23	0.16	0.47	0.28	3.67045e-206	-6.41013	down
F01.PB3687	83.33	88	85.21	4.72	4.84	4.65	2.97018e-205	-4.12468	down
F01.PB31921	27.36	25.26	25.12	0.5	0.57	0.51	1.03241e-204	-5.52838	down
F01.PB29600	22.48	20.29	21.88	0.14	0.14	0	1.28735e-199	-7.74847	down
F01.PB6866	81.93	85.99	90.66	10.8	9.65	8.77	1.97297e-199	-3.05754	down
F01.PB33338	128.62	133.41	130.77	16.51	14.78	14.47	1.98756e-198	-3.01062	down
F01.PB6988	23.43	21.05	21.33	0.22	0.33	0.2	1.42367e-197	-6.3775	down
F01.PB2855	22.69	22.28	21.09	0	0	0.08	1.23412e-196	-9.67364	down
F01.PB44505	34.16	41.36	38.75	0.18	0.31	0.35	9.96118e-196	-7.01448	down
F01.PB11987	57.53	58.19	58.52	5.41	5.83	6.02	2.33614e-195	-3.25464	down
F01.PB38434	15.42	16.33	13.77	0	0	0	3.70143e-195	#NAME?	down
F01.PB34031	39.08	37.89	35.88	4.03	4.28	4.97	9.91393e-195	-2.99173	down
F01.PB28835	24.85	23	24.16	0.28	0.11	0.23	2.15157e-193	-6.76471	down
F01.PB29845	33.09	33.51	31.97	1.3	2.76	1.37	2.825e-191	-4.09943	down
F01.PB7061	78.82	78.74	77.3	9.35	10.03	9.93	6.64453e-189	-2.91269	down
F01.PB23282	34.71	34.5	33.83	2.96	3.78	4.29	1.9194e-188	-3.13564	down
F01.PB10678	16.62	16.73	17.03	0.02	0.09	0	7.8996e-187	-8.68995	down
F01.PB16335	27.02	26.76	30.37	1.95	1.72	1.51	3.79719e-184	-3.9287	down
F01.PB9934	18.6	17.16	17.8	0.05	0	0.23	1.09774e-181	-7.66769	down
F01.PB11449	49.09	55.84	56.12	1.17	2.86	2.02	2.22872e-181	-4.64605	down
F01.PB4919	23.64	22.65	24.14	0.5	0.15	0.34	2.95187e-181	-6.08062	down
F01.PB1697	68.81	73.99	63.31	0	0.62	0.52	6.81405e-181	-7.4348	down
F01.PB37635	23.41	25.85	24.1	2.25	2.18	2.1	1.68517e-180	-3.40268	down
F01.PB32879	19.81	20.93	21.65	0.26	0.07	0.18	2.04535e-180	-6.83978	down
F01.PB30141	20.31	17.9	18.13	0.14	0.03	0.17	2.57592e-179	-7.3036	down
F01.PB39619	21.47	25.51	26.08	0	0	0	5.78042e-179	#NAME?	down
F01.PB10685	34.06	35.63	36.24	2.07	2.56	2.43	2.09163e-175	-3.82022	down
F01.PB42329	13.23	12.23	13.63	0.58	0.65	0.44	4.25624e-175	-4.45139	down
F01.PB1806	71.03	64.42	69.63	0	0.53	0.13	5.24993e-175	-8.23235	down
F01.PB6888	51.48	47.83	60.35	0	0	0	8.45662e-175	#NAME?	down
F01.PB23547	9.69	11.34	10.65	0.02	0	0.03	1.16835e-174	-9.63502	down
F01.PB26187	12.8	10.81	12.58	0.13	0.13	0.25	7.9161e-174	-6.11982	down
F01.PB34235	64.97	62.04	68.51	10.27	7.6	8.88	2.14221e-173	-2.77303	down
F01.PB10279	520.55	562.03	569.45	57.03	39.7	55.83	1.14612e-172	-3.34891	down
F01.PB4661	21.34	22.6	23.15	0.14	0	0.04	5.2719e-171	-8.40977	down
F01.PB38392	17.27	17.81	17.65	1.08	1.21	1.22	1.22461e-170	-3.81243	down
F01.PB5715	26.4	22.79	22.96	0.35	0.42	0.04	1.54518e-170	-6.39079	down
F01.PB29585	14.81	14	14.47	0.02	0.11	0.08	2.7565e-169	-7.57205	down
F01.PB1151	48	45.19	42.18	0.15	0.09	0.18	2.34577e-168	-8.2785	down
F01.PB28671	20.32	21.09	20.74	0.26	0.04	0.04	5.38409e-168	-7.43716	down
F01.PB24234	12.57	11.89	11.56	0.37	0.22	0.33	8.05724e-168	-5.19421	down
F01.PB43964	21.5	24.79	23.25	1.37	1.27	1.52	1.65967e-167	-3.96091	down
F01.PB2430	22.76	22.14	26.2	0.3	0.35	0	1.16137e-164	-6.68447	down
F01.PB40361	10.52	10.09	11.46	0	0.24	0	9.84509e-164	-7.06897	down
F01.PB34276	8.64	7.67	7.68	0.16	0.14	0.01	2.64869e-163	-6.13481	down
F01.PB20295	14.91	16.46	14.98	1.04	0.81	1.26	7.58071e-162	-3.80535	down
F01.PB8902	18.09	21.23	19.58	0	0.43	0.11	1.68135e-161	-6.6937	down
F01.PB43371	175.81	164.85	167.39	20.15	19.74	22.16	2.20264e-160	-2.93625	down
F01.PB7165	16.93	17.06	18.23	0.06	0	0.04	2.64359e-160	-9.00122	down
F01.PB4576	25.24	25.78	26.25	0.74	1.01	1.34	7.42493e-160	-4.58948	down
F01.PB21034	15.3	15.19	15.42	1.23	0.71	1.05	9.87659e-160	-3.86564	down
F01.PB44182	5.49	5.44	6.22	0.04	0.04	0.03	6.47532e-159	-7.41548	down
F01.PB6879	16.19	15.85	16.1	0	0.03	0	5.08159e-158	-10.3604	down
F01.PB5404	24.77	23.11	24.08	0.4	0.26	0.51	1.06097e-157	-5.90435	down
F01.PB12896	31	25.36	28.32	0.44	0.39	0.33	3.4339e-155	-6.15499	down
F01.PB27995	227.54	200.5	202.85	23.35	25.76	20.79	7.80575e-154	-3.10252	down
F01.PB5643	80.26	76.26	78.52	11.92	11.43	12.21	1.04855e-152	-2.63999	down
F01.PB33595	12.62	12.68	12.42	0.07	0.08	0	9.19405e-152	-7.91763	down
F01.PB39035	12.24	10.99	11.79	0.33	0.13	0.21	1.16069e-151	-5.62131	down
F01.PB27851	29.18	27.6	24.63	0.1	0.29	0.12	1.29072e-150	-7.28126	down
F01.PB11916	30.03	25.65	26.03	1.01	0.49	0.86	1.35145e-149	-5.06308	down
F01.PB38826	14.71	16	14.28	1.25	1	1.54	4.60058e-149	-3.48993	down
F01.PB2061	45.34	40.65	40.15	0	0.1	0.1	3.59781e-148	-9.29254	down
F01.PB38533	14.13	14.43	12.58	0.59	0.53	0.42	1.76532e-147	-4.67982	down
F01.PB26765	35.71	37.59	36.08	6.31	5.27	4.73	4.07747e-146	-2.65292	down
F01.PB12302	14.76	12.43	14.29	0.05	0.06	0.12	5.21496e-144	-7.40142	down
F01.PB245	74.54	66.42	68.92	0.41	0.42	0.8	2.8626e-143	-7.10277	down
F01.PB1354	180.01	162.43	172.18	25.86	22.48	25.7	7.07934e-143	-2.7516	down
F01.PB41365	10.5	11.7	10.73	0.41	0.23	0.11	1.34373e-142	-5.41867	down
F01.PB26222	8	8.64	9.65	0.04	0.08	0.05	3.23066e-142	-7.57061	down
F01.PB14422	18.54	18.6	16.83	0.33	0.18	0.33	6.19486e-141	-5.91728	down
F01.PB1989	735.93	720.64	723.24	139.23	112.89	117.75	7.20592e-141	-2.51776	down
F01.PB11134	14.45	15.23	14.53	0.06	0.03	0.03	1.01115e-140	-8.37827	down
F01.PB36196	30.41	33.24	32.67	5.32	3.68	5.71	6.16254e-139	-2.61889	down
F01.PB3094	30.5	28.87	28.59	0.44	0.07	0	9.44534e-139	-7.36225	down
F01.PB14546	102.58	115.91	107.88	13.36	15.53	13.56	2.07942e-138	-2.85489	down
F01.PB18148	20.23	23.2	20.59	1.26	0.91	0.89	2.87128e-138	-4.3026	down
F01.PB10790	12.81	13.32	12.04	0.05	0.03	0.09	4.19323e-137	-7.74049	down
F01.PB30084	14.42	13.37	15.7	0	0	0.09	1.70606e-136	-9.18969	down
F01.PB27617	36.94	35.84	37.66	0.08	0	0.09	9.45245e-136	-9.30566	down
F01.PB17119	35.36	38.18	43.22	1.11	0.45	0.59	5.12654e-135	-5.69148	down
F01.PB30540	14.38	14.95	16.05	0.11	0.21	0.2	6.82782e-135	-6.3919	down
F01.PB5969	16.79	16.59	17.17	0.07	0.04	0.04	2.74205e-133	-8.31095	down
F01.PB6468	17.23	16.22	19.13	0.14	0.08	0.04	8.80005e-133	-7.56243	down
F01.PB11526	17.01	15.04	14.12	0.29	0.19	0.09	1.08567e-132	-6.25065	down
F01.PB31149	17.04	17.59	16.23	0.22	0.46	0.4	1.72118e-132	-5.51845	down
F01.PB13324	13.87	14.15	14.59	0.21	0.06	0.19	3.04586e-132	-6.43292	down
F01.PB11954	14.78	15.67	16.28	0.12	0.03	0.35	3.15928e-132	-6.45525	down
F01.PB18559	10.28	8.65	9.02	0.12	0.06	0.04	4.3035e-132	-6.8345	down
F01.PB40073	14.23	13.2	12.7	0.84	0.75	0.8	1.45177e-130	-3.989	down
F01.PB7721	11.92	10.06	10.56	0	0	0	6.3987e-130	#NAME?	down
F01.PB3703	44.3	40.92	49.58	1.77	0	1.73	2.09193e-129	-5.21574	down
F01.PB29505	14.01	14.73	14.95	0.29	0.31	0.16	4.55878e-129	-5.76136	down
F01.PB16905	24.59	22.68	28.59	0.09	0	0.18	1.4868e-128	-8.09298	down
F01.PB29	179.84	187.75	175.94	29.92	27.96	30.42	1.49944e-128	-2.5856	down
F01.PB23542	27.14	25.37	26.95	4.71	4.21	4.23	4.72488e-128	-2.50041	down
F01.PB23465	15.19	17.06	16.09	1.24	1.74	1.49	3.50724e-126	-3.34578	down
F01.PB42704	28.21	32.31	28.48	2.27	2.1	1.7	1.99154e-125	-3.78212	down
F01.PB44068	5.25	6.6	5.97	0	0.02	0	4.74776e-124	-10.0263	down
F01.PB7428	11.54	10.08	11.52	0.02	0	0	8.39323e-124	-10.3066	down
F01.PB36441	49.26	46.32	46.55	8.48	9.13	9.72	7.10276e-123	-2.28589	down
F01.PB31596	11.74	11.16	11.3	0	0	0	1.4852e-122	#NAME?	down
F01.PB7634	13.83	13.67	13.48	0.29	0	0	5.21474e-122	-7.09097	down
F01.PB12368	74.82	75.89	76.56	14.71	14.91	13.82	9.40406e-122	-2.30042	down
F01.PB3042	22.79	22.74	22.99	0.2	0	0.06	2.24399e-120	-7.9518	down
F01.PB16697	23.92	21.16	23.41	1.8	2.09	1.49	2.24399e-120	-3.57945	down
F01.PB38204	17.28	18.51	16.82	2.15	1.88	1.95	2.53958e-120	-3.04869	down
F01.PB26126	35.17	38.98	35.41	3.46	1.41	4.77	5.52589e-120	-3.41636	down
F01.PB16051	13.34	11.88	12.84	0.03	0.07	0	1.01251e-118	-8.51424	down
F01.PB623	54.16	46.74	54.43	0	0	0	7.89056e-118	#NAME?	down
F01.PB44607	4.58	4.83	4.64	0.43	0.37	0.33	1.75721e-117	-3.54501	down
F01.PB17296	5.59	6.67	5.67	0	0	0	3.49735e-117	#NAME?	down
F01.PB17297	10.54	10.5	11.06	0.59	0.69	0.6	5.63166e-117	-3.99524	down
F01.PB30993	15.73	12.75	13.71	0.14	0.1	0.14	1.04043e-116	-6.70495	down
F01.PB14798	28.33	27.8	30.05	3.22	3.93	4.39	3.31669e-116	-2.81862	down
F01.PB42957	9.64	10.79	9.83	1.04	0.3	1.07	7.74086e-116	-3.56376	down
F01.PB15857	42.42	40.14	41.01	7.18	5.65	6.96	1.84753e-114	-2.55789	down
F01.PB1655	44.79	43.22	39.37	0.28	0.44	0.9	4.26482e-114	-6.25392	down
F01.PB9688	11.55	13.09	11.36	0.31	0.17	0.26	3.22282e-113	-5.52116	down
F01.PB15269	13.75	12.26	12.86	0.09	0	0.24	6.09686e-113	-6.8035	down
F01.PB9030	11.65	12.89	13.17	0.24	0.13	0.06	1.25225e-112	-6.34506	down
F01.PB21864	17.2	17.84	18.96	1.98	3.34	2.56	2.52402e-112	-2.68969	down
F01.PB28566	25.51	26.56	25.8	2.2	2.43	2	5.0914e-112	-3.46994	down
F01.PB28977	16.9	15.86	16.63	0.24	0.41	0.12	1.36765e-111	-5.9026	down
F01.PB39318	24.75	23.69	24.89	3.59	4.01	4.91	8.79286e-111	-2.45872	down
F01.PB29075	195.61	175.02	165.53	18.38	18.4	16.89	6.12581e-110	-3.23781	down
F01.PB33666	9.67	8.93	8.67	0.26	0.15	0.2	1.44733e-108	-5.39637	down
F01.PB4794	15.86	15.93	16.23	0.26	0.39	0.4	3.84337e-108	-5.42813	down
F01.PB27740	24.81	26.57	27.8	0.07	0	0	4.4916e-108	-10.1085	down
F01.PB13202	11.4	10.4	9.87	0.12	0.04	0.04	7.87687e-108	-7.51895	down
F01.PB28988	17.65	17.14	18.45	0.87	0.52	0.9	9.61653e-108	-4.45381	down
F01.PB2903	25.55	22.29	23.06	0	0	0.15	1.29077e-106	-8.84731	down
F01.PB27690	30.4	28.86	32.64	0.08	0	0.46	1.37166e-106	-7.37701	down
F01.PB43125	7.75	8.49	7.21	0	0.1	0.19	1.22588e-105	-6.39167	down
F01.PB27318	6.78	7.07	6.92	0.07	0.16	0.06	6.57588e-105	-6.1673	down
F01.PB44190	12.21	12.73	12.47	2.25	2.09	2.63	2.00999e-104	-2.32776	down
F01.PB35778	162.49	195.06	186.93	12.72	12.32	10.51	3.14026e-104	-3.84071	down
F01.PB3762	25.29	24.58	24.54	0	0.08	0.08	3.71805e-103	-8.7964	down
F01.PB18518	14.01	13.72	14.52	1.32	1.36	1.58	6.49629e-103	-3.22544	down
F01.PB26792	41.25	41.06	37.73	10.18	7.43	8.28	1.45875e-102	-2.12034	down
F01.PB43570	81.14	84.32	84.08	19.47	17.04	20.96	3.9219e-101	-2.0245	down
F01.PB39312	100.91	109.95	115.7	21.55	16.16	16.22	4.67793e-101	-2.50388	down
F01.PB34011	6.78	6.26	6.46	0.06	0.13	0	4.8827e-101	-6.54843	down
F01.PB18557	40.38	44.65	42.41	10.09	8.43	9.49	5.21985e-101	-2.09456	down
F01.PB2698	21	21.15	21.16	1.19	1.78	2.06	2.40078e-100	-3.5819	down
F01.PB5948	17.16	16.5	17.32	0.66	0.55	0.79	3.32914e-100	-4.5887	down
F01.PB30860	10.17	12.22	10.13	0	0	0	7.7339e-100	#NAME?	down
F01.PB3647	69.79	68.15	70.64	12.82	12.36	13.17	2.56575e-99	-2.37489	down
F01.PB2555	31.96	32.37	30.48	4.99	3.46	5.25	5.2025e-99	-2.70918	down
F01.PB25065	16.45	15.5	15.95	2.4	1.78	2.17	5.2197e-99	-2.82271	down
F01.PB11617	62.95	70.66	65.87	15.69	14.12	15.3	8.06958e-99	-2.05739	down
F01.PB27789	89.6	100.52	95.41	21.08	20.41	22.28	1.09977e-98	-2.08895	down
F01.PB16803	8.79	8.17	9.48	0	0	0.03	1.33694e-98	-9.70415	down
F01.PB17355	16.24	18.04	16.87	2.02	3.16	2.26	2.94553e-98	-2.69294	down
F01.PB18761	31.6	29.15	32.51	5.69	7.72	4.8	9.50199e-98	-2.26019	down
F01.PB30915	9.69	9.22	10.37	0.1	0.06	0.03	1.27686e-97	-7.15644	down
F01.PB13288	31.48	32.05	32.94	6.82	3.79	5.54	3.00826e-97	-2.49409	down
F01.PB23645	6.48	7.39	6.96	0.04	0.04	0.07	3.42481e-97	-7.06546	down
F01.PB17523	23.95	24.85	25.58	5.97	3.47	5.5	3.47467e-97	-2.22324	down
F01.PB4098	13.24	12.96	14.17	0.16	0.16	0.2	3.76324e-97	-6.18738	down
F01.PB5639	58.91	53.22	60.03	11.79	13.26	9.23	1.13631e-96	-2.24792	down
F01.PB20851	5.93	5.39	4.87	0.04	0	0.04	2.34189e-96	-7.85661	down
F01.PB39569	9.18	8.85	9.51	0.51	0.7	0.74	1.10262e-95	-3.73691	down
F01.PB25514	10.63	10.8	10.65	1.27	1.28	1.24	2.71568e-95	-2.98297	down
F01.PB7650	97.24	85.79	90.26	23.02	22.1	20.5	3.54834e-95	-1.96995	down
F01.PB36946	24.77	23.4	25.17	5.55	4.57	5.5	3.99088e-95	-2.13648	down
F01.PB44050	2.45	2.66	2.25	0	0.07	0.04	4.17324e-95	-6.15157	down
F01.PB25117	10.73	13.04	10.27	0	0	0	5.29686e-95	#NAME?	down
F01.PB7040	10.94	12.28	11.93	0.09	0.31	0.17	2.38153e-94	-5.85063	down
F01.PB4472	16.17	16.99	15.75	0.42	0.5	1.2	6.32551e-94	-4.47433	down
F01.PB22243	97.96	98.2	94.65	23.18	24.08	23.3	1.48053e-93	-1.94935	down
F01.PB38268	7.93	6.98	8.14	0.42	0.22	0.06	1.82524e-93	-5.00319	down
F01.PB3284	25.25	25.59	24.99	0.13	0.47	0.47	3.80871e-93	-6.07292	down
F01.PB32502	39.68	35.78	38.7	8.69	8.25	6.53	5.14675e-93	-2.19199	down
F01.PB7530	9.88	9.62	9.97	0	0.04	0	3.02186e-92	-9.60387	down
F01.PB24412	21.42	19.91	19.41	4.34	3.57	4.6	5.25275e-92	-2.18812	down
F01.PB27408	29.2	28.59	26.85	0.25	0.1	0.1	3.26235e-91	-7.50548	down
F01.PB25742	6.43	6.16	6.81	0.06	0	0.11	5.65818e-91	-6.82026	down
F01.PB15044	16.67	16.47	15.85	1.56	1.63	1.26	1.31298e-90	-3.391	down
F01.PB44256	14.64	15.52	14.83	2.95	3.6	3.5	3.4925e-90	-2.06389	down
F01.PB41909	5.84	5.35	5.98	0.07	0.04	0.01	5.93797e-90	-7.26667	down
F01.PB3131	22.54	19.91	22.34	0	0.08	0.31	6.94041e-90	-7.33876	down
F01.PB13796	15.27	16.9	17.15	1.07	1.24	1.14	2.18245e-89	-3.75623	down
F01.PB31249	12.36	10.4	10.1	0.06	0.11	0.22	2.4044e-89	-6.32817	down
F01.PB41824	8.88	7.71	7.03	0	0.28	0	1.71968e-88	-6.37936	down
F01.PB28801	9.33	10.32	10.09	0.03	0.04	0	8.75105e-88	-8.68502	down
F01.PB38131	8.01	7.58	8.69	0.64	0.53	0.48	2.24073e-87	-3.79456	down
F01.PB8506	11.07	11.32	12.68	0.7	0.22	0.37	4.37826e-87	-4.68095	down
F01.PB26155	6.08	5.55	5.83	0.07	0.08	0.04	7.41731e-87	-6.4728	down
F01.PB32708	11.91	9.59	10.67	0.69	0.44	0.22	1.36078e-86	-4.52037	down
F01.PB14599	7.63	7.21	7.53	0	0	0	1.63882e-86	#NAME?	down
F01.PB33573	13.57	14.73	14.26	2.09	2.82	2.62	2.14459e-86	-2.40645	down
F01.PB43266	13.11	15.35	12.46	0.53	0	0.43	3.29577e-86	-5.36249	down
F01.PB28581	14.05	11.54	12.09	0.13	0.2	0.36	9.82437e-86	-5.67973	down
F01.PB28209	13.11	11.29	12.72	0.22	0.41	0.26	1.12449e-85	-5.29494	down
F01.PB12726	12.13	11.08	11.91	0.09	0.29	0.4	2.46701e-85	-5.40486	down
F01.PB10347	57.08	56.87	57.64	11.52	16.55	15.47	4.1381e-85	-1.88927	down
F01.PB15349	11.41	10.47	12.86	0.31	0.22	0.07	5.24167e-85	-5.76074	down
F01.PB38530	38.01	40.9	37.99	5.93	5.45	0.7	5.40363e-85	-3.18035	down
F01.PB19668	74.65	77.45	75.94	20.31	18.49	20.37	9.79329e-85	-1.85072	down
F01.PB1951	44.43	40.48	37.42	0.47	0.57	0.86	2.07309e-84	-5.97143	down
F01.PB8033	11.49	10.26	9.22	0.31	0.15	0.34	2.69174e-84	-5.1719	down
F01.PB2675	14.69	14.04	14	0.89	0.38	0.5	6.97217e-84	-4.51007	down
F01.PB44420	8.99	10.28	9.91	1.89	1.72	2.13	8.58348e-84	-2.24734	down
F01.PB10112	22.32	24.72	24.63	4.03	3.65	4.22	1.26085e-83	-2.50454	down
F01.PB25345	11.26	12.92	12.7	1.75	1.77	1.39	2.35475e-83	-2.82229	down
F01.PB12873	26.83	23.61	26.46	3.77	4.78	4.45	7.02168e-83	-2.48552	down
F01.PB11640	317.46	364.68	329.14	62.16	46.37	59.06	4.5057e-82	-2.50732	down
F01.PB42740	19.37	19.23	19.93	3.77	4.64	4	6.39209e-82	-2.14413	down
F01.PB7457	29.69	25.14	27.73	4.95	4.93	3.76	1.81441e-81	-2.51359	down
F01.PB29670	17.17	16.21	17.59	1.74	1.79	2.36	2.08753e-81	-3.03356	down
F01.PB42400	23.93	25.08	24.54	5.41	5.38	6.59	5.15396e-81	-1.98749	down
F01.PB17164	42.85	46.73	47.75	11.83	11.58	11.17	1.74652e-80	-1.90027	down
F01.PB44351	5.78	5.69	5.64	1.14	1.26	1.5	1.83973e-80	-2.02865	down
F01.PB4714	22.25	19.96	21.64	2.52	2.47	2.21	2.02835e-80	-3.06303	down
F01.PB709	34.62	33.13	31.27	0.5	0.12	0.96	2.69495e-80	-5.92817	down
F01.PB31380	6.61	7.45	8.3	0	0.06	0.22	3.22087e-80	-6.26835	down
F01.PB14270	20.36	17.4	21.31	1.58	2	1.85	3.29495e-80	-3.36628	down
F01.PB10600	25.01	24.22	25.98	4.49	4.95	4.52	4.62696e-80	-2.33904	down
F01.PB2913	71.25	58.31	70.27	5.4	6.49	2.63	1.0907e-79	-3.71689	down
F01.PB26271	9.77	8.65	8.62	0.58	0.73	0.65	7.16808e-79	-3.70685	down
F01.PB32477	8.94	8.37	8.45	0	0.04	0	1.99846e-78	-9.3767	down
F01.PB26737	10.08	9.19	11.26	0.56	0.92	1.04	3.60494e-78	-3.50353	down
F01.PB7934	8.12	6.52	8.03	0	0	0	3.66185e-78	#NAME?	down
F01.PB3632	16.32	15.09	17.38	0	0.07	0	6.65231e-78	-9.37196	down
F01.PB44186	12.86	12.81	13.51	3.32	3.66	3.33	1.68484e-77	-1.82717	down
F01.PB5017	10.43	10.07	9.65	0	0.12	0.04	2.66006e-77	-7.43064	down
F01.PB10394	17.38	15.73	17.43	2.02	2.45	1.97	1.00698e-76	-2.88262	down
F01.PB23705	3.91	4.75	4.83	0.05	0	0	2.13951e-76	-8.07521	down
F01.PB26946	24.73	24.68	25.36	6.16	5.9	6.96	2.60188e-76	-1.88036	down
F01.PB28973	10.24	9.4	10.38	0.09	0.08	0.23	2.76022e-76	-6.15391	down
F01.PB34676	6.53	6.6	6.75	0.3	0.24	0.26	2.96111e-76	-4.5608	down
F01.PB11689	55.45	56.64	55.58	13.48	14.74	16.95	3.71709e-76	-1.80588	down
F01.PB27933	35.26	38.25	39.76	4.03	3.95	4.15	3.95779e-76	-3.15752	down
F01.PB14191	9.7	9.6	10.85	0.34	0.04	0.11	5.14788e-76	-5.882	down
F01.PB4020	23.83	25.46	25.29	1.71	1.9	1.91	6.6883e-76	-3.70424	down
F01.PB39898	29.76	27.48	28.12	7.14	6.8	7.51	1.01423e-75	-1.90043	down
F01.PB11666	51.47	51.78	49.93	12.1	6.09	4.24	1.03978e-75	-2.68285	down
F01.PB34019	79	92.93	90.19	14.35	13.85	12.94	1.55456e-75	-2.57538	down
F01.PB17932	7.7	9.57	8.69	0.19	0.49	0.47	1.82641e-75	-4.41188	down
F01.PB2432	159.55	157.95	163.01	46.95	47.93	40.53	2.0344e-75	-1.74133	down
F01.PB21119	47.45	47.29	45.56	13.13	13.45	13.13	2.1196e-75	-1.72644	down
F01.PB19480	5.06	4.14	4.96	0.01	0.04	0.03	2.43e-75	-7.7985	down
F01.PB37538	10.87	10.86	10.47	1.88	1.7	1.58	2.4776e-75	-2.54805	down
F01.PB20762	37.45	41.71	38.88	11.45	10.25	11.27	4.04829e-75	-1.74658	down
F01.PB787	26.8	22.87	21.04	0.52	0.09	0.36	6.1511e-75	-6.13934	down
F01.PB35763	6.16	5.54	6.52	0.24	0.23	0.19	8.69896e-75	-4.73788	down
F01.PB41377	54.51	55.47	52.34	13.68	15.06	18.31	1.35491e-74	-1.6926	down
F01.PB4538	85.43	80.61	84.57	25.77	20.34	24.51	1.52166e-74	-1.74227	down
F01.PB30869	16.9	15.37	13.83	1.26	1.65	1.2	7.96512e-74	-3.41826	down
F01.PB9159	10.17	10.5	9.76	0.34	0.24	0.38	8.16683e-74	-4.91084	down
F01.PB32742	69.84	71.47	70.79	21.17	20.8	18.11	1.33265e-73	-1.73364	down
F01.PB39411	9.72	9.29	9.18	0.99	0.89	0.59	2.99e-73	-3.44044	down
F01.PB18929	14.5	11.93	12.76	1.6	1.09	1.51	1.25707e-72	-3.12908	down
F01.PB27595	30.51	30.5	34.12	0	0	0.25	5.70175e-72	-9.26047	down
F01.PB35967	18.56	19.99	19.84	3.83	5.57	3.7	6.2575e-72	-2.0644	down
F01.PB34983	7.6	8.5	8.1	1.02	0.46	1.18	6.26734e-72	-3.10014	down
F01.PB37116	65.08	73.58	71.17	20.14	16.91	19.48	6.83693e-72	-1.79743	down
F01.PB36398	5.28	4.79	4.42	0.2	0.12	0.05	8.48424e-72	-5.36261	down
F01.PB22697	9.18	9.62	9.32	0.88	1.21	1.33	2.84252e-71	-2.96149	down
F01.PB13219	29.36	30.17	25.73	4.62	3.56	2.53	4.26582e-71	-2.90871	down
F01.PB44077	1.63	1.37	1.31	0	0	0.01	5.12711e-71	-9.23934	down
F01.PB3842	110.21	107.6	110.9	31.23	31.33	29.31	1.24587e-70	-1.77173	down
F01.PB5373	11	11.27	12.47	0.32	0.53	0.53	3.40894e-70	-4.56626	down
F01.PB43469	12.43	15.92	15.2	0.35	0.76	0.2	4.42336e-70	-4.96401	down
F01.PB5045	20.1	21.54	17.71	1.69	1.96	1.33	4.57447e-70	-3.50231	down
F01.PB31479	6.53	6.44	7.93	0	0.03	0	8.55443e-70	-9.21817	down
F01.PB35539	6.28	5.49	5.9	0.26	0.45	0.42	1.16469e-69	-3.91253	down
F01.PB38387	36.73	33.56	35.87	10.26	10.44	8.89	1.44068e-69	-1.74925	down
F01.PB6506	11.88	11.51	10.67	0.53	0.22	0.4	1.99626e-69	-4.87786	down
F01.PB39638	3.81	4.05	4.11	0.11	0.11	0.16	4.3533e-69	-4.89665	down
F01.PB40048	7.65	6.9	6.36	0.21	0.09	0.77	6.60865e-69	-4.22827	down
F01.PB17525	13.38	14.44	13.81	2.56	2.54	2.74	1.06172e-68	-2.31822	down
F01.PB4845	60.06	60.83	67.08	17.28	19.35	17.16	1.25652e-68	-1.72026	down
F01.PB22942	3.77	3.88	4.22	0.06	0.06	0	1.60077e-68	-6.67593	down
F01.PB2420	35.85	33.78	33.98	7.46	8.07	9.03	2.20705e-68	-1.99393	down
F01.PB4952	36.04	34.73	33.66	8.24	8.76	7.71	2.21039e-68	-1.99569	down
F01.PB25952	3.02	3.79	3.86	0.04	0.03	0.05	2.33659e-68	-6.6461	down
F01.PB22818	5.76	5.34	5.89	0.29	0.08	0.14	5.17202e-68	-4.96183	down
F01.PB7051	13.23	13.66	12.7	1.04	0.9	1.29	7.38379e-68	-3.53349	down
F01.PB17299	17.9	18.48	19.19	5.21	3.47	4.5	1.16639e-67	-1.98331	down
F01.PB13525	12.59	12.25	13.15	1.07	0.85	0.88	1.40711e-67	-3.69749	down
F01.PB31702	20.8	20.32	19.35	2.71	2.73	4.06	2.89459e-67	-2.58755	down
F01.PB9937	37.95	36.01	34.87	10.48	10.47	8.73	3.1789e-67	-1.78622	down
F01.PB21148	5	5.26	5.48	0.08	0.02	0.27	3.31501e-67	-5.31108	down
F01.PB17738	14.45	12.86	12.83	3.05	3.17	2.21	4.5721e-67	-2.1545	down
F01.PB32842	110.67	146.07	139.12	2.97	3.68	4.8	6.51637e-67	-5.02656	down
F01.PB27301	151.15	170.09	158.42	45.5	42.17	46.4	9.79518e-67	-1.74455	down
F01.PB6987	16.03	17.31	15.35	0	1.7	2.59	1.04659e-66	-3.42944	down
F01.PB31426	30.49	27.52	32.33	6.15	7.85	6.32	1.60884e-66	-2.06421	down
F01.PB39051	67.71	62.76	62.77	21.11	17.59	19.7	1.60884e-66	-1.62947	down
F01.PB19395	3.7	4.04	3.41	0	0	0	1.61355e-66	#NAME?	down
F01.PB28791	14.7	20.6	18.57	0	0	0	1.68911e-66	#NAME?	down
F01.PB37908	20.39	23.78	25.59	1.87	2.19	1.49	1.82379e-66	-3.5614	down
F01.PB34039	12.36	10.03	11.04	0.72	1.39	0.19	3.9839e-66	-3.77382	down
F01.PB30214	13.13	13.19	14.38	1.47	1.13	1.59	5.72556e-66	-3.21118	down
F01.PB3863	15.66	18.15	18.13	0.45	0.34	0.62	1.11204e-65	-5.13056	down
F01.PB32568	47.3	47.5	45	14.54	14.56	13.79	1.5872e-65	-1.61273	down
F01.PB31467	7.26	7.19	7.08	0.18	0.03	0.14	3.71011e-65	-6.02169	down
F01.PB17048	6.41	5.84	7	0	0	0.03	4.28038e-65	-9.12167	down
F01.PB7280	6.39	6.93	6.91	0.23	0.05	0.14	4.4926e-65	-5.49135	down
F01.PB42672	6.75	6.01	6.16	0.5	0.79	0.74	4.65239e-65	-3.12523	down
F01.PB29736	22.36	19.97	20.14	4.25	2.75	4.19	5.32834e-65	-2.40041	down
F01.PB30865	27.94	30.06	28.65	8.83	6.09	6.72	5.83279e-65	-1.91405	down
F01.PB43701	19.59	18.51	18.24	4.21	4.57	4.64	7.73389e-65	-1.97857	down
F01.PB20401	142.68	150.46	151.33	44.13	43.33	41.5	8.1059e-65	-1.69108	down
F01.PB6364	6.68	7.59	8.97	0	0	0	9.3569e-65	#NAME?	down
F01.PB3840	966.59	1039.96	965.61	221.86	240.89	239.01	2.08737e-64	-2.00374	down
F01.PB1981	34.47	31.49	31.32	1.97	2.56	2.09	2.15135e-64	-3.81903	down
F01.PB14519	32.81	28.58	28.19	6.7	6.49	5.87	4.1701e-64	-2.14457	down
F01.PB3676	13.92	12.13	14.05	0	0	0.07	4.83415e-64	-9.09771	down
F01.PB35508	4.13	5.08	4.83	0.32	0	0.13	5.2411e-64	-4.92183	down
F01.PB15366	7.1	7.28	7.67	0.13	0.1	0.16	1.10044e-63	-5.74222	down
F01.PB32892	227.82	225.39	225.55	69.38	68.02	65.2	1.55028e-63	-1.65717	down
F01.PB32080	7	6.91	6.72	0	0	0.04	1.84285e-63	-9.07641	down
F01.PB5514	70.54	76.6	72.33	24.91	20.47	23.2	2.01867e-63	-1.59319	down
F01.PB24693	6.29	5.96	7.19	0.27	0.41	0.55	1.15123e-62	-3.91237	down
F01.PB10985	6.23	6.63	6.87	0	0	0	1.15696e-62	#NAME?	down
F01.PB9232	6.6	6.16	6.82	0	0	0	1.18284e-62	#NAME?	down
F01.PB15391	6.54	6.19	6.96	0.1	0.23	0.03	1.31349e-62	-5.70347	down
F01.PB3721	12.39	11.09	13.47	0	0.13	0	1.47758e-62	-8.09628	down
F01.PB12951	7.43	7.1	6.83	0.09	0.07	0	2.17797e-62	-6.99885	down
F01.PB12729	33.95	39.17	34.55	6.81	5.68	7.53	2.8441e-62	-2.3448	down
F01.PB27570	48.95	45.45	51.43	6.7	6.7	6	4.10805e-62	-2.85836	down
F01.PB4239	25.01	22.05	24.42	4.43	5.15	4.01	4.67965e-62	-2.30918	down
F01.PB6960	34.2	31.56	33.63	8.31	9.24	10.61	5.37414e-62	-1.72978	down
F01.PB20208	12.07	10.24	10.56	2.12	1.18	1.56	1.07618e-61	-2.66596	down
F01.PB13279	7.46	5.92	6.21	0.05	0.09	0.29	1.67707e-61	-5.46248	down
F01.PB35246	96.24	92.57	97.22	30.86	28.67	30.82	1.96765e-61	-1.56876	down
F01.PB13765	14.86	13.65	13.33	1.84	1.69	1.94	2.70469e-61	-2.85277	down
F01.PB5647	23.42	22.57	20.6	4.81	4.26	3.17	4.26763e-61	-2.36343	down
F01.PB10632	7.62	6.07	8.25	0	0	0.09	4.27929e-61	-8.12742	down
F01.PB1606	32.32	30.71	30.6	0.14	0.34	0	5.39491e-61	-7.58242	down
F01.PB33620	5.57	4.42	5.46	0	0	0.05	1.17857e-60	-9.02323	down
F01.PB34994	72.61	92.86	82.3	5.58	5.58	5.22	1.2365e-60	-3.82647	down
F01.PB20882	15.63	15.65	17.16	3.7	3.35	4.59	1.68297e-60	-1.96712	down
F01.PB39508	5.91	5.76	5.86	0.36	0.31	0.21	2.5528e-60	-4.22519	down
F01.PB37191	52.1	51.18	50.47	16.53	16.6	17.55	4.13801e-59	-1.50419	down
F01.PB16580	12.06	12.62	13.33	1.94	0.94	1.12	4.26049e-59	-3.18494	down
F01.PB2505	238.85	258.23	259.64	81.49	77.4	79.31	5.39531e-59	-1.58399	down
F01.PB42900	4.22	3.97	3.82	0.03	0.02	0.1	8.93465e-59	-6.21583	down
F01.PB2049	22.68	24.39	26.08	0.12	0	0	1.04879e-58	-9.2331	down
F01.PB15245	28.82	32.08	32.38	6.55	9.37	7.94	1.79587e-58	-1.88134	down
F01.PB2493	481.4	502.8	509.37	151.95	155.76	148.13	3.24741e-58	-1.63749	down
F01.PB6335	35.87	38.56	35.58	10.44	10.96	9.41	3.66746e-58	-1.75368	down
F01.PB42652	6.01	6.1	6.29	0.17	0.56	0.46	5.28484e-58	-3.84239	down
F01.PB16936	11.04	10.15	11.64	1.09	1.55	1.07	6.24606e-58	-3.06748	down
F01.PB28355	8.96	8.31	8.25	0.17	0.27	0.09	7.98875e-58	-5.70611	down
F01.PB28227	22.62	26.9	27.62	2.37	3.37	3.36	9.65841e-58	-3.00086	down
F01.PB12829	30.22	32.77	30.22	8.51	8.34	7.98	1.58192e-57	-1.82418	down
F01.PB44479	1.39	1.25	1.27	0	0	0	2.14366e-57	#NAME?	down
F01.PB16654	20.06	20.11	20.13	4.83	3.75	2.98	2.8881e-57	-2.3003	down
F01.PB915	59	54.62	45.77	1.47	2.26	1.28	3.09404e-57	-5.0253	down
F01.PB14560	25.87	27.1	24.93	6.52	7.06	7.74	3.13023e-57	-1.78232	down
F01.PB7673	5.38	5.35	5.86	0.05	0.03	0.06	7.00996e-57	-6.82447	down
F01.PB4144	12.57	11.63	11.06	0.52	1.17	0.83	1.0327e-56	-3.71816	down
F01.PB5273	444.62	506.9	454.78	126.03	127.46	102.77	1.41443e-56	-1.89429	down
F01.PB23685	121.54	126.9	125.57	37.91	35.07	39.45	1.47219e-56	-1.63644	down
F01.PB21347	8.39	8.96	7.8	0.97	1.35	1.01	2.21549e-56	-2.82967	down
F01.PB32493	4.77	4.64	5.88	0.06	0	0.02	3.02556e-56	-8.21596	down
F01.PB33597	14.63	13.77	14.98	2.5	3.4	4.26	3.94145e-56	-2.00146	down
F01.PB26459	26.1	27.81	25.05	8.03	8.88	8.17	6.01297e-56	-1.5611	down
F01.PB35172	15.67	17.1	16.33	4.81	4.47	5.31	6.54714e-56	-1.65563	down
F01.PB14177	95.76	98.26	100.28	36.21	31.72	32	9.57201e-56	-1.46891	down
F01.PB4314	56.9	63.88	57.08	17.12	14.94	18.32	1.54434e-55	-1.73678	down
F01.PB11498	5.71	6.37	5.75	0.03	0.1	0.07	2.45105e-55	-6.72502	down
F01.PB29593	14.25	13.62	12.91	1.96	1.59	2.47	5.06552e-55	-2.68396	down
F01.PB14129	6.89	6.77	6.54	0.08	0.17	0.14	5.54078e-55	-5.6192	down
F01.PB29786	99.12	98.83	89.98	31.57	33.01	35.98	1.01513e-54	-1.43016	down
F01.PB6531	10.9	9.7	9.28	0.79	0.24	0.36	1.02003e-54	-4.3434	down
F01.PB25683	55.85	53.97	54.71	19.07	17.69	19.5	1.04412e-54	-1.45153	down
F01.PB39019	11.27	11.83	12.03	2.11	2.34	2.81	1.69361e-54	-2.18364	down
F01.PB44417	5.03	5.1	5.35	1.31	1.2	1.16	2.11768e-54	-1.98336	down
F01.PB22126	8.59	9.4	10.21	1.48	1.9	2.22	6.69059e-54	-2.24326	down
F01.PB3980	111.57	101.8	105.89	34.31	38.17	34.82	7.61301e-54	-1.50195	down
F01.PB13531	37.76	40.03	41.52	13.25	11.75	13.09	9.38218e-54	-1.55955	down
F01.PB20238	13.32	14.59	13.58	2.74	3.47	4.4	9.44274e-54	-1.87267	down
F01.PB27047	72.45	82.15	75.19	26.07	24.64	26.84	1.25583e-53	-1.47062	down
F01.PB21606	6.66	6.82	7.31	0.78	0.55	0.83	2.35544e-53	-3.18181	down
F01.PB29924	19.29	19.88	19.91	4.55	5.43	4.36	3.22284e-53	-1.95632	down
F01.PB32430	9.98	8.98	10.04	1.05	0.82	0.88	3.50231e-53	-3.31081	down
F01.PB25573	81.83	91	81.54	30.18	26.28	27.85	4.57342e-53	-1.50019	down
F01.PB30693	79.24	90.19	77.89	15.93	20.4	18.11	6.12482e-53	-2.09904	down
F01.PB16276	42.65	47.53	47.52	15.39	15.6	16.15	8.05026e-53	-1.45577	down
F01.PB35926	50.54	48.55	48.3	16.02	17.18	18.56	1.62764e-52	-1.41591	down
F01.PB35452	84.03	76.05	77.32	27.75	27.08	27.9	2.58412e-52	-1.4264	down
F01.PB8551	4.67	4.81	3.76	0	0	0	3.91582e-52	#NAME?	down
F01.PB31740	8.28	7.7	7.28	0.35	0.43	0.63	4.14183e-52	-4.02119	down
F01.PB13830	15.15	14.9	13.8	2.71	1.75	2.81	6.06154e-52	-2.51642	down
F01.PB38844	14.16	13.26	13.98	3.79	3.25	2.91	7.08795e-52	-1.96336	down
F01.PB8095	4.29	5.41	5.98	0	0	0.02	9.22023e-52	#NAME?	down
F01.PB7017	10.14	8.54	7.36	0.23	0.1	0	1.36338e-51	-6.32401	down
F01.PB4504	343.42	334.73	345.07	109.39	97.72	114.03	1.43296e-51	-1.58462	down
F01.PB18719	7.71	6.57	6.45	0.71	0.67	0.95	1.61296e-51	-3.0772	down
F01.PB20314	8.24	9.12	10.06	1.16	0.94	1.73	3.16263e-51	-2.75744	down
F01.PB27756	23.92	21.84	21.41	1.91	1.66	1.99	4.60445e-51	-3.52854	down
F01.PB34238	6.19	5.25	6.35	0.7	0.34	0.41	6.06968e-51	-3.53833	down
F01.PB39575	80.06	78.04	77.86	25.88	26.96	27.86	8.19582e-51	-1.45022	down
F01.PB34116	5.21	4.14	4.31	0.15	0.15	0.2	1.81732e-50	-4.72202	down
F01.PB3661	10.62	10.88	10.88	0	0	0	1.94166e-50	#NAME?	down
F01.PB27374	18.59	20.96	22.2	0.72	0.54	0.33	2.37684e-50	-5.22914	down
F01.PB34931	4.83	4.23	4.13	0.3	0.2	0	2.94253e-50	-4.62308	down
F01.PB32717	4.95	5.23	5.83	0.12	0.38	0.22	3.54127e-50	-4.38801	down
F01.PB10723	5.69	5.39	5.26	0	0.04	0.04	4.24082e-50	-7.76967	down
F01.PB11336	21.27	20.56	19.85	5.42	4.93	4.57	4.38319e-50	-1.95952	down
F01.PB39576	147.29	177.56	169.89	34.99	31	33.08	9.36017e-50	-2.22517	down
F01.PB28599	21.92	26.63	25.45	2.51	4.65	2.9	1.5307e-49	-2.79774	down
F01.PB36887	13.66	13.65	14.33	3.63	3.52	3.16	1.71856e-49	-1.92229	down
F01.PB29361	27.25	17.39	27.1	0	0	0	2.34269e-49	#NAME?	down
F01.PB33523	128.19	150.95	142.83	38.35	33.44	38.35	3.414e-49	-1.84665	down
F01.PB7951	11.95	10.5	12.1	1.53	1.66	1.97	3.50526e-49	-2.65662	down
F01.PB8915	56.81	56.3	58.64	19.15	20.77	20.73	4.62836e-49	-1.41561	down
F01.PB20995	238.95	270.86	254.8	74.81	67.9	74.61	5.27951e-49	-1.71781	down
F01.PB17798	41.76	34.77	41.68	9.17	8.34	7.24	5.67767e-49	-2.16067	down
F01.PB42848	186.81	218.65	193.3	52.59	46.62	49.39	1.77115e-48	-1.91623	down
F01.PB21078	49.45	47.42	51.09	18.69	16.93	18	2.03404e-48	-1.37007	down
F01.PB33899	12.85	13.85	14.97	3.91	4.27	4.02	3.16243e-48	-1.67647	down
F01.PB21469	3.79	2.72	3.24	0.08	0	0	3.40924e-48	-6.8208	down
F01.PB27904	15541.1	14990.9	14864.5	1163.88	991.59	895	4.49505e-48	-3.84011	down
F01.PB43338	5.16	4.49	4.29	0.19	0.19	0.12	4.6036e-48	-4.73589	down
F01.PB33532	7.09	6.77	7.39	0.4	0	1.23	5.79572e-48	-3.64775	down
F01.PB11264	5.65	4.87	5.88	0.06	0.07	0	6.17187e-48	-7.3406	down
F01.PB41883	4.22	4.81	4.46	0.21	0.19	0.38	7.17943e-48	-4.02953	down
F01.PB10910	31.55	34.04	33.09	11.17	10.35	10.54	9.42026e-48	-1.53462	down
F01.PB21123	149.38	178.64	169.26	40.52	37.48	39.89	1.2364e-47	-1.98215	down
F01.PB44184	1.69	1.68	1.55	0.21	0.25	0.23	1.34986e-47	-2.72714	down
F01.PB44468	2.06	2.93	2.43	0	0	0	1.45398e-47	#NAME?	down
F01.PB33584	3.79	3.5	3.35	0.02	0	0	1.798e-47	-8.91771	down
F01.PB1652	57.95	58.15	57.8	11.71	12.45	13.7	2.13607e-47	-2.15363	down
F01.PB22186	31.16	28.47	30.22	9.63	4.94	7.6	2.33835e-47	-1.9263	down
F01.PB27509	165.98	123.75	158.89	9.34	6.53	13.45	2.96132e-47	-3.88565	down
F01.PB23960	4.31	4.43	4.11	0.37	0.3	0.36	4.06925e-47	-3.57737	down
F01.PB9208	162.58	131.94	129.06	16.16	15.42	14.01	4.43972e-47	-3.12947	down
F01.PB20703	5.08	4.38	4.84	0.25	0.32	0.19	6.58767e-47	-4.14225	down
F01.PB18618	2.14	2.59	2.51	0	0	0	8.72104e-47	#NAME?	down
F01.PB32583	5.17	5.11	4.29	0.1	0	0.22	1.36089e-46	-5.5405	down
F01.PB31148	25.53	28.1	22.77	4.21	2.54	3.73	1.88181e-46	-2.7834	down
F01.PB30352	36.09	38.89	35.98	13.15	12.67	12.66	3.08779e-46	-1.43926	down
F01.PB28639	5.89	5.18	5.24	0.06	0.08	0	3.09208e-46	-7.78352	down
F01.PB42843	15.6	14.83	14.92	5.1	4.47	4.88	3.45179e-46	-1.55321	down
F01.PB35988	2.37	2.06	2.64	0	0	0	4.90594e-46	#NAME?	down
F01.PB14133	88.65	89.02	93.53	33.04	34.09	35.23	5.71544e-46	-1.31611	down
F01.PB33552	8.16	9.77	8.36	0.91	1.24	0	7.16332e-46	-3.53304	down
F01.PB34216	8.07	9.8	9.33	1.28	1.74	1.74	7.61998e-46	-2.42839	down
F01.PB23512	8.24	8.54	8.64	1.52	1.81	2.35	8.11952e-46	-2.07173	down
F01.PB21482	16.03	15.25	15.23	4.92	4.23	4.21	8.73991e-46	-1.70649	down
F01.PB11632	4.28	4.19	4.58	0	0	0.15	1.04431e-45	-6.4225	down
F01.PB6751	33.33	36.66	34.93	11.22	10.82	11.62	1.7566e-45	-1.55916	down
F01.PB24088	4.11	4.39	4.44	0.22	0.3	0.47	1.96077e-45	-3.63249	down
F01.PB36707	2.56	3.22	2.63	0	0	0	3.62011e-45	#NAME?	down
F01.PB37142	10.75	9.61	10.56	2.78	2.21	1.7	4.01723e-45	-2.11798	down
F01.PB26953	11.08	11.68	11.46	2.1	3.28	2.99	5.22574e-45	-1.93963	down
F01.PB43920	1.24	1.37	0.97	0	0	0	5.6199e-45	#NAME?	down
F01.PB41283	32.82	31.22	31.25	11.17	11.78	12.11	6.05321e-45	-1.34846	down
F01.PB16190	5.24	4.66	5.47	0	0	0.14	6.43946e-45	-6.69317	down
F01.PB19185	2.48	2.26	1.83	0	0	0	6.79399e-45	#NAME?	down
F01.PB23573	12.82	13.11	13.18	3.66	3.78	3.59	7.02992e-45	-1.73379	down
F01.PB27613	55.24	52.96	55.29	13.66	10.41	12.92	7.47009e-45	-2.0949	down
F01.PB27592	67.7	66.49	72.17	20.11	18.36	20.25	7.72123e-45	-1.75921	down
F01.PB29789	27.22	23.91	26.34	8.22	7.35	5.05	8.97073e-45	-1.82337	down
F01.PB28067	10.68	8.54	9.92	0.06	0	0.14	1.30709e-44	-7.14941	down
F01.PB20273	10.69	11.55	11.99	2.69	3.22	3.08	1.3405e-44	-1.83808	down
F01.PB26804	110.37	116.77	121.56	44.07	39.02	43.33	1.53031e-44	-1.36929	down
F01.PB13233	6.04	5.83	6.27	0.25	0.13	0.2	2.04609e-44	-4.92775	down
F01.PB42380	4.29	4.17	4.74	0.15	0.36	0.37	2.07504e-44	-3.8358	down
F01.PB21592	24.64	24.27	26.56	9.25	7.64	10.08	2.10794e-44	-1.38948	down
F01.PB40855	13.17	14.46	13.41	4.76	4.14	4.41	2.55333e-44	-1.52887	down
F01.PB15039	14.41	13.34	14.92	3.24	2.83	3.4	2.77368e-44	-2.08588	down
F01.PB16921	9.26	9.2	8.36	1.55	0.74	0.71	3.24118e-44	-3.07054	down
F01.PB34424	5.24	6.11	5.76	0.67	0.33	0.51	3.82628e-44	-3.40959	down
F01.PB26867	4.01	5.74	4.56	0.05	0	0	4.43842e-44	-8.15385	down
F01.PB6918	23.85	28.06	25.66	7.21	5.93	7.25	5.78373e-44	-1.84381	down
F01.PB15125	39.01	43.82	44.14	10.59	11.65	14.92	7.73077e-44	-1.68661	down
F01.PB22826	5.16	5.33	5.02	0.37	0.27	0.57	8.46332e-44	-3.61666	down
F01.PB10690	56.92	55.81	55.81	23.77	21.51	17.26	1.06904e-43	-1.3436	down
F01.PB7563	5.32	3.88	5.53	0.05	0	0	1.33844e-43	-8.13533	down
F01.PB31854	4.04	4.07	4.32	0	0.03	0	1.3921e-43	-8.521	down
F01.PB6405	7.6	6.81	6.85	0.31	0.41	0.15	1.59722e-43	-4.51885	down
F01.PB41426	2.86	2.47	2.6	0	0	0	1.61114e-43	#NAME?	down
F01.PB36847	10.11	10.03	10.66	2.61	3.02	2.89	1.75441e-43	-1.7597	down
F01.PB18083	15.67	13.89	14.23	4.83	4.33	3.96	3.15237e-43	-1.64764	down
F01.PB26674	8.4	7.03	6.31	0.63	0.29	0.38	3.29306e-43	-3.98723	down
F01.PB32204	37.82	38.34	38.83	13.32	13.11	15.65	3.53275e-43	-1.3621	down
F01.PB13980	9.32	11.01	8.84	1.12	1.19	0.86	5.37674e-43	-3.13926	down
F01.PB34797	5.45	4.4	4.84	0.43	0.39	0.56	1.05206e-42	-3.34101	down
F01.PB21372	11.44	9.56	11.44	2.56	2.07	2.72	1.42227e-42	-2.05362	down
F01.PB17689	21.21	20.42	21.1	7.47	7.53	7.17	1.92458e-42	-1.40418	down
F01.PB27952	45.84	38.37	40.89	12.79	9.87	10.75	2.73394e-42	-1.82828	down
F01.PB40956	3.07	4	2.97	0.02	0.02	0.04	3.01953e-42	-6.92287	down
F01.PB36762	30.65	31.67	29.35	11.4	11.02	13.47	3.37152e-42	-1.25665	down
F01.PB22147	10	10.76	11.15	2.67	2.87	2.44	3.45901e-42	-1.9089	down
F01.PB35355	2.27	2.42	2.41	0	0.04	0	3.52517e-42	-7.51524	down
F01.PB2607	10.83	9.56	11.35	0.89	1.56	1.11	4.08532e-42	-3.07101	down
F01.PB26936	2.9	2.86	2.98	0.06	0.02	0.09	4.93485e-42	-5.98697	down
F01.PB41192	2.77	2.51	3.39	0.07	0	0.1	5.20937e-42	-5.69118	down
F01.PB19312	2.52	2.88	3.24	0.1	0	0	7.42841e-42	-6.33548	down
F01.PB10907	5.5	6.25	6.55	0.18	0.29	0.07	7.64977e-42	-4.96738	down
F01.PB28315	62.82	70.33	67.72	24.73	24.22	28.85	8.04067e-42	-1.28513	down
F01.PB28630	6.15	7.21	7.25	0.41	0.36	0.08	1.26049e-41	-4.58771	down
F01.PB39112	14.69	13.98	15.44	4.44	4.51	5.03	1.29945e-41	-1.56422	down
F01.PB13956	6.96	7.56	9.44	0.43	0	0.39	1.30189e-41	-4.80063	down
F01.PB44215	0.7	0.75	0.75	0	0	0	1.42023e-41	#NAME?	down
F01.PB6961	7.81	7.15	8.81	0.6	0.25	0.83	1.85945e-41	-3.73931	down
F01.PB17228	361.57	429.95	408.03	120	111.04	111.45	2.47211e-41	-1.71211	down
F01.PB24561	10.38	10.73	11.03	3.3	2.73	2.35	2.66488e-41	-1.84636	down
F01.PB336	20.12	21.55	22.27	0	0	0.18	3.89476e-41	-8.43412	down
F01.PB29298	19.45	19.65	17.37	5.09	4.72	4.85	9.62723e-41	-1.86481	down
F01.PB25891	3.94	5.17	5.13	0.15	0.24	0.33	1.03011e-40	-4.1976	down
F01.PB44606	0.98	1.07	1.03	0.04	0.06	0.05	1.30345e-40	-4.24813	down
F01.PB22188	21.86	22.76	19.88	3.95	5.98	2.64	1.94213e-40	-2.26852	down
F01.PB40916	3.15	3.21	2.25	0	0	0	2.39615e-40	#NAME?	down
F01.PB16955	44.38	42.36	44.79	15.75	17.46	17.06	2.55404e-40	-1.29867	down
F01.PB43994	4.28	4.09	4.06	1.23	1.36	1.31	3.01681e-40	-1.57088	down
F01.PB21847	29.89	31.94	32.09	13	11.99	12.34	3.0565e-40	-1.23372	down
F01.PB39196	6.94	7.16	8.11	1.64	1.51	1.19	5.59631e-40	-2.26523	down
F01.PB27975	10.87	8.33	10.97	0	0.42	0.21	6.27919e-40	-5.5098	down
F01.PB24887	37.64	38.27	39.1	14.39	15.09	16.64	7.33029e-40	-1.22238	down
F01.PB24804	29.58	29.44	29.42	12.34	12.29	10.24	8.15897e-40	-1.24644	down
F01.PB29591	9.47	8.02	8.77	0.55	1.14	1.14	1.1443e-39	-3.12805	down
F01.PB40593	24.56	24.09	25.63	9.14	9.52	9.65	1.15e-39	-1.29772	down
F01.PB36867	28.89	31.12	29.67	11.26	11.07	13.44	1.24214e-39	-1.23016	down
F01.PB18687	20.55	20.45	16.37	2.26	2.7	2.92	1.32818e-39	-2.77309	down
F01.PB42604	7.61	7.82	9.35	1.33	1.74	1.52	1.71404e-39	-2.33587	down
F01.PB38923	6.69	4.64	6.03	0.23	0.14	0.09	1.74268e-39	-5.23666	down
F01.PB7234	123.82	122.23	108.64	46.04	49.14	45.16	1.88389e-39	-1.25045	down
F01.PB41397	11.72	11.68	10.9	3.62	3.12	3.77	2.39911e-39	-1.61231	down
F01.PB40124	26.48	24.48	23.8	8.23	8.36	10.81	2.77063e-39	-1.35501	down
F01.PB7172	20.97	21.82	22.79	7.04	5.95	8.07	3.6513e-39	-1.55089	down
F01.PB17103	87.06	84.74	88.58	36.64	36.07	32.26	4.1785e-39	-1.21917	down
F01.PB11978	14.27	14.29	13.3	3.33	3.22	2.63	4.91229e-39	-2.10787	down
F01.PB4985	5.01	4.7	4.2	0.06	0.04	0	7.09883e-39	-7.02674	down
F01.PB17213	113.67	122.08	119.04	47.12	46.98	50.47	9.56508e-39	-1.20672	down
F01.PB11635	4.97	4.91	6.26	0.16	0.47	0	1.18207e-38	-4.60844	down
F01.PB4721	28.95	25.38	26.67	8.53	7.42	9.72	1.35804e-38	-1.57507	down
F01.PB23103	11.34	10.33	10.44	3.07	2.68	2.44	1.36456e-38	-1.87957	down
F01.PB44008	1.23	1.04	1.32	0.01	0	0	1.66755e-38	-8.61385	down
F01.PB28623	4.75	3.46	4.94	0	0	0	1.93766e-38	#NAME?	down
F01.PB32612	11.42	9.82	10.55	1.67	1.83	1.82	4.71369e-38	-2.50454	down
F01.PB14010	3.77	4.72	4.33	0.05	0.19	0	5.71614e-38	-5.62632	down
F01.PB39158	10.67	13.31	11.99	2.03	1.08	2.15	5.99192e-38	-2.69025	down
F01.PB15713	8.72	6.95	9.8	0.3	0.38	0.52	6.06249e-38	-4.35991	down
F01.PB32194	4.89	4.96	4.13	0.03	0.2	0.15	8.33297e-38	-5.19754	down
F01.PB22515	11.18	11.11	11.2	3.46	3.41	3.27	8.504e-38	-1.63106	down
F01.PB19794	19.23	18.11	18.27	6.47	7.13	6.73	1.38655e-37	-1.35734	down
F01.PB40786	17.92	14.82	16.03	5.08	4.85	4.24	1.43265e-37	-1.68878	down
F01.PB33834	32.18	30.39	29.13	11.99	12.43	13.1	1.97555e-37	-1.19339	down
F01.PB1914	35.13	37.24	37.81	4.72	4.57	4.49	2.5236e-37	-2.96823	down
F01.PB11821	220.3	246.6	236	96.36	92.58	87.13	3.74594e-37	-1.26121	down
F01.PB17124	96.28	92.71	96.61	40.21	37.89	40.36	4.03671e-37	-1.18131	down
F01.PB39320	5.58	5.08	4.47	0.85	0.73	1.09	5.11285e-37	-2.40649	down
F01.PB34767	23.82	24.66	23.46	9.54	8.64	9.44	5.19794e-37	-1.28875	down
F01.PB16983	16.25	16.76	16.33	4.26	4.62	3.83	5.54069e-37	-1.87133	down
F01.PB6957	44.09	41.2	45.46	19.09	17.2	13.68	5.66684e-37	-1.29729	down
F01.PB23047	12.26	13	12.26	3.68	3.74	3.78	6.8475e-37	-1.65072	down
F01.PB23846	14	12.24	12.85	4.65	4.18	3.15	7.95304e-37	-1.61169	down
F01.PB29470	3.57	3.94	3.42	0	0	0.04	9.98873e-37	-8.25241	down
F01.PB44651	5.01	5.07	4.7	1.12	0.96	1.2	1.04202e-36	-2.08508	down
F01.PB7065	17.99	16.69	17.56	4.27	5.92	3.17	1.12385e-36	-1.88108	down
F01.PB39246	2.56	2.79	2.74	0.03	0.08	0.04	1.42524e-36	-5.58235	down
F01.PB27295	31.09	29.37	31.42	12.97	10.92	12.88	1.76081e-36	-1.22759	down
F01.PB13515	5.76	6.5	6.54	0.57	0.44	0	2.23854e-36	-4.2104	down
F01.PB13972	180.29	252.07	225.92	15.4	13.7	11.51	2.30497e-36	-3.93315	down
F01.PB38913	4.55	5.14	4.51	0.4	0.28	0.51	2.32218e-36	-3.50778	down
F01.PB6765	10.16	8.99	9.62	0.86	1.88	0.82	2.33407e-36	-2.93988	down
F01.PB42186	3.9	4.34	3.67	0.44	0.42	0.24	2.45275e-36	-3.34204	down
F01.PB14977	48.85	46.52	50.03	19.6	20.34	19.81	3.45298e-36	-1.19236	down
F01.PB21413	3.74	3.94	3.51	0.23	0.3	0.19	3.91957e-36	-3.90292	down
F01.PB17963	4.29	3.54	2.92	0.09	0	0.1	3.97619e-36	-5.85558	down
F01.PB5974	49.64	45.18	47.63	17.94	18.65	19.51	4.2502e-36	-1.26036	down
F01.PB21026	57.32	60.8	61.3	25.89	23.65	25.86	4.97816e-36	-1.15702	down
F01.PB1376	50.07	46.02	47.46	13.28	10.37	15.25	6.53261e-36	-1.83375	down
F01.PB8505	6.66	7.72	7.64	0.58	0.38	1	6.80888e-36	-3.4504	down
F01.PB19377	37.51	35.21	36.89	14.62	14.5	16.4	7.552e-36	-1.17252	down
F01.PB20130	5.1	4.22	5.37	0.58	0.31	0.54	8.59741e-36	-3.29597	down
F01.PB1094	291.07	269.19	287.52	102.06	124.06	112.62	1.00868e-35	-1.39923	down
F01.PB38760	3.46	3.22	3.4	0.27	0.03	0.43	1.10663e-35	-3.73503	down
F01.PB30279	4.02	5.33	4.58	0.09	0.21	0.04	1.12677e-35	-5.28402	down
F01.PB18864	14.33	13.39	15.33	4.88	4.92	5.47	1.29368e-35	-1.39976	down
F01.PB6822	592	620.06	602.37	233.08	231.51	231.15	1.30593e-35	-1.30894	down
F01.PB1688	53.92	59.64	54.35	20.25	13.88	15.78	1.36363e-35	-1.70189	down
F01.PB30623	34.18	39.81	36.02	10.29	12.82	9.74	1.41233e-35	-1.6565	down
F01.PB24267	2.28	2.29	1.83	0.04	0.09	0	1.56218e-35	-5.70913	down
F01.PB37515	22.59	22.27	21.47	8.99	8.83	9.09	1.87676e-35	-1.20599	down
F01.PB28915	13.76	10.43	13.29	1.44	1.31	1.61	2.00885e-35	-3.01864	down
F01.PB7229	39.76	36.71	43.31	13.58	13.56	16.33	2.76656e-35	-1.373	down
F01.PB12543	13.62	11.73	12.3	2.34	2.65	2.37	3.18424e-35	-2.27423	down
F01.PB9666	16.32	14.45	15.67	3.74	3.69	4.72	3.29191e-35	-1.84631	down
F01.PB32433	3.8	4.69	3.19	0	0	0	3.37693e-35	#NAME?	down
F01.PB14614	3.2	4.13	4.03	0.06	0	0	3.51897e-35	-7.5108	down
F01.PB23427	8.92	9.03	9.12	1.61	2.67	2.25	4.84487e-35	-1.96577	down
F01.PB44310	1.52	1.48	1.11	0.08	0.06	0.02	5.40446e-35	-4.55623	down
F01.PB21767	46.74	46.37	48.76	20.34	18.46	21.1	6.0019e-35	-1.14698	down
F01.PB33167	8.34	6.99	7.17	1.83	1.89	1.09	6.05324e-35	-2.12727	down
F01.PB38950	19.09	20.45	19.32	7.51	7.55	7.1	6.32869e-35	-1.31563	down
F01.PB39177	66.59	68.3	63.75	27.52	26.32	29.63	9.88394e-35	-1.15381	down
F01.PB18460	4.23	3.66	3.92	0.12	0	0.92	1.0416e-34	-3.43718	down
F01.PB9694	14.09	12.97	13.01	3.22	3.48	3.5	1.1348e-34	-1.88895	down
F01.PB32100	52.03	50.06	46.72	20.72	18.96	21.53	1.21509e-34	-1.19664	down
F01.PB9107	8.99	6.41	7.52	0.47	0.41	0.5	1.42444e-34	-4.01486	down
F01.PB9442	148.63	154.98	149.61	58.41	61.22	68.6	1.44582e-34	-1.17733	down
F01.PB27905	15.01	20	17.48	1.67	0.66	1.52	1.5779e-34	-3.75099	down
F01.PB5859	93.35	96.95	87.62	39.16	43.67	37.81	1.58124e-34	-1.11809	down
F01.PB37195	7.22	8.13	8.64	2.4	1.96	2.45	1.6302e-34	-1.72285	down
F01.PB41625	12.9	12.38	12.89	4.08	5.07	5.04	1.7841e-34	-1.33105	down
F01.PB43376	4.16	5.27	4.96	0.63	0.59	0.73	2.08808e-34	-2.79842	down
F01.PB34252	7.7	6.83	7.19	2.01	1.29	0.82	2.09839e-34	-2.30676	down
F01.PB43264	4.56	4.71	5.6	0.61	0.4	0.9	3.18247e-34	-2.89366	down
F01.PB821	215.38	208.49	197.96	94.7	89.1	89.31	3.38805e-34	-1.12899	down
F01.PB493	15.18	13.49	12.84	0.17	0.73	0.53	4.11193e-34	-4.80721	down
F01.PB1169	11.17	11.46	13.72	0	0.24	0	5.18562e-34	-7.20126	down
F01.PB23962	9.98	9.53	10.03	2.93	2.65	2.19	5.18562e-34	-1.83883	down
F01.PB26799	11.9	10.6	11.31	3.63	3.33	2.6	5.9617e-34	-1.73558	down
F01.PB11980	13.81	15.5	17.21	3.9	3.77	3.08	7.6273e-34	-2.0298	down
F01.PB17016	54.18	53.78	50.06	22.68	22.98	21.95	9.05647e-34	-1.13516	down
F01.PB33468	5.65	5.71	5.72	0.92	0.55	0.74	9.86263e-34	-2.87381	down
F01.PB43880	12.18	10.47	10.89	4.58	4.56	3.95	1.49958e-33	-1.25768	down
F01.PB24688	9.42	8.44	8.11	1.97	1.65	2.75	1.62855e-33	-1.93993	down
F01.PB2844	18.01	18.99	19.33	5.4	4.56	5.97	1.64397e-33	-1.74101	down
F01.PB20009	9.93	9.28	9.27	2.54	2.6	2.83	1.72593e-33	-1.74689	down
F01.PB3775	92.2	102.73	98.54	41.88	43.53	36.89	2.15508e-33	-1.19952	down
F01.PB24637	251.71	310.57	288.25	74.59	68.55	74.85	2.77761e-33	-1.8675	down
F01.PB31550	2.14	2.95	2.47	0	0	0	2.86028e-33	#NAME?	down
F01.PB44181	3.64	3.88	3.49	0.55	0.53	0.87	3.03684e-33	-2.41004	down
F01.PB7447	2.47	2.85	2.93	0	0	0	3.44138e-33	#NAME?	down
F01.PB19440	91.91	112.45	101.76	28.93	25.65	27.71	3.52801e-33	-1.79874	down
F01.PB44355	1.48	1.51	1.12	0.09	0.08	0.11	3.91789e-33	-3.82212	down
F01.PB41688	30.33	32.39	30.12	13.73	12.2	13.77	4.17443e-33	-1.13125	down
F01.PB37799	3.01	3.59	3.91	0.24	0.42	0	5.52067e-33	-3.94178	down
F01.PB36249	1.86	1.92	1.94	0.02	0.03	0.05	9.80613e-33	-6.29515	down
F01.PB39209	13.71	14.39	14.05	4.5	4.96	5.22	9.92462e-33	-1.43008	down
F01.PB32002	52.08	49.69	52.73	22.57	20.93	21.39	1.06269e-32	-1.16483	down
F01.PB37835	15.94	14.8	15.95	5.14	5.16	5.53	1.09178e-32	-1.47061	down
F01.PB33154	10.76	8.82	8.81	2.29	2.13	2.05	1.21948e-32	-2.03639	down
F01.PB19215	7.58	8.61	7.29	2.15	2.24	1.88	1.24476e-32	-1.81639	down
F01.PB10928	27.74	27.7	27.55	10.82	10.74	9.39	1.2832e-32	-1.33758	down
F01.PB14694	5.88	6.61	4.88	0.35	0.38	0.57	1.31783e-32	-3.70982	down
F01.PB44375	0.68	0.53	0.63	0	0.02	0	1.42375e-32	-7.1397	down
F01.PB38622	4.09	3.6	2.64	0	0	0.05	1.42395e-32	-7.81273	down
F01.PB1287	15.13	10.3	15.75	0	0	0	1.54384e-32	#NAME?	down
F01.PB32133	3.66	3.74	5.14	0	0	0.14	1.89973e-32	-6.45265	down
F01.PB15687	36.33	39.39	36.66	15.27	15.44	16.63	2.42057e-32	-1.1591	down
F01.PB18964	361.89	429.55	407.52	135.08	125	132.3	2.63796e-32	-1.51511	down
F01.PB4385	10.58	9.95	9.99	1.48	1.61	1.31	2.96013e-32	-2.72485	down
F01.PB33539	11.79	12.19	10.81	3.72	3.75	3.61	4.28214e-32	-1.55963	down
F01.PB8855	41.49	43.53	40.36	18.57	16.5	18.85	4.49129e-32	-1.12803	down
F01.PB33534	16.76	19.23	18.21	7.81	7.61	7.49	5.03225e-32	-1.14474	down
F01.PB11309	28.58	26.47	27.77	10.84	10.26	11.27	5.1603e-32	-1.26693	down
F01.PB33603	29.82	35.28	32.6	11.46	12.31	11.35	5.26824e-32	-1.38179	down
F01.PB21466	24.37	24.64	23.96	9.87	10.21	10.75	7.86287e-32	-1.14857	down
F01.PB13719	5	4.21	5.15	0.2	0.21	0.2	8.10846e-32	-4.51658	down
F01.PB12337	67.66	69.48	66.36	31.02	31.87	27.14	8.51216e-32	-1.08903	down
F01.PB27275	10.51	14.21	12.9	1.03	1.56	1.37	1.06218e-31	-3.15711	down
F01.PB1918	12.99	14.06	11.92	0.75	0.7	0.1	1.37589e-31	-4.5881	down
F01.PB40582	10.68	11.24	9.92	2.73	3.91	3.94	1.40599e-31	-1.49626	down
F01.PB37204	11.95	8.77	10.61	0.37	1.8	0.3	1.51933e-31	-3.57922	down
F01.PB17953	23.14	23.31	22.39	9.11	9.94	10.76	1.97263e-31	-1.11003	down
F01.PB35367	4.85	4.21	4.9	0.55	0.55	0.58	2.53814e-31	-2.96373	down
F01.PB41121	36.88	35.17	37.13	16.51	15.05	16.19	2.60612e-31	-1.09842	down
F01.PB20387	11.22	11.79	11.38	3.83	3.86	3.34	3.10761e-31	-1.54655	down
F01.PB15626	25.75	23.06	25.48	8.52	9.03	8.92	3.5977e-31	-1.4015	down
F01.PB8556	4.03	3.28	3.11	0.06	0	0.07	4.18481e-31	-6.28907	down
F01.PB25639	9.8	9.68	9.45	2.83	3.25	2.46	4.39653e-31	-1.6665	down
F01.PB34551	4.87	3.63	4.67	0.63	0.1	0.31	4.55307e-31	-3.58251	down
F01.PB4445	4.07	3.72	3.5	0	0	0	4.72391e-31	#NAME?	down
F01.PB2423	17.96	19.92	20.14	6.03	5.22	6.49	4.8446e-31	-1.63012	down
F01.PB36998	3.67	4.24	3.8	0.25	0.18	0.73	6.02067e-31	-3.27524	down
F01.PB5020	13.75	11.6	11.63	2.23	2.94	2.54	6.33289e-31	-2.19188	down
F01.PB37491	12.65	12.45	12.4	4.32	4.66	4.43	8.06167e-31	-1.38876	down
F01.PB22889	29.46	30.78	33.17	14.02	13.18	13.31	8.89355e-31	-1.1118	down
F01.PB14589	86.34	85.43	87.04	39.51	40.59	36.07	1.00918e-30	-1.06608	down
F01.PB22903	2.37	2.71	3.01	0.39	0.15	0	1.10931e-30	-3.87755	down
F01.PB6844	9.39	9.75	5.88	0	0	0	1.12357e-30	#NAME?	down
F01.PB32833	18.6	18.49	18.18	6.31	7.33	5.11	1.294e-30	-1.472	down
F01.PB35738	2.56	3.1	2.96	0.22	0.24	0.1	1.5462e-30	-3.92317	down
F01.PB44014	4.21	4.32	4.53	1.72	1.79	1.79	1.63499e-30	-1.19981	down
F01.PB27106	4.41	3.91	3.34	0.13	0.31	0.69	1.75593e-30	-3.30144	down
F01.PB24249	35.03	36.63	36.96	16.71	16.43	15.5	1.98304e-30	-1.06264	down
F01.PB13693	17.86	19.6	20.43	3.74	5.42	6.94	2.73049e-30	-1.75923	down
F01.PB35339	33.81	39.89	35.95	13.32	12.22	14.02	3.00864e-30	-1.37545	down
F01.PB25645	2.2	1.97	2.34	0.11	0	0.05	3.80167e-30	-5.46956	down
F01.PB34187	4.73	3.72	5.05	0.43	0.47	0.66	3.8899e-30	-3.05638	down
F01.PB18448	16.21	17.71	15.31	6.78	5.53	6.38	3.94831e-30	-1.30468	down
F01.PB9021	7.22	4.67	7.49	0	0	0.09	4.03037e-30	-7.96991	down
F01.PB19263	994.49	1283.12	1213.02	224.41	222.24	223.26	5.28726e-30	-2.28722	down
F01.PB11052	37.38	37.92	38.25	15.06	14.84	18.06	6.27374e-30	-1.15856	down
F01.PB39373	4.83	5.43	4.63	1.13	1.11	0.35	8.22367e-30	-2.44286	down
F01.PB3426	7.2	8.78	7.16	0	0	0.4	8.81143e-30	-5.80201	down
F01.PB27310	52.13	54.47	56.33	26.24	21.78	25.52	8.81143e-30	-1.053	down
F01.PB19361	5.94	5.47	6.19	1.7	1.13	1.51	9.04865e-30	-1.92358	down
F01.PB15444	14.34	13.8	12.9	3.62	3.86	3.26	1.08568e-29	-1.84895	down
F01.PB22419	9.5	9.52	9.11	2.5	2.69	2.79	1.0857e-29	-1.72935	down
F01.PB25304	57.37	55.67	60.17	24.41	28.67	25.54	1.22068e-29	-1.04396	down
F01.PB11624	97.15	104.15	99.8	47.52	45.94	44.32	1.24264e-29	-1.04068	down
F01.PB18977	7.9	7.51	6.79	2.11	1.71	2.03	1.43583e-29	-1.83767	down
F01.PB15448	14.65	14.38	13.63	4.33	3.88	3.63	1.76691e-29	-1.76574	down
F01.PB43514	11.62	11.31	12.18	4.19	3.42	3.76	1.82235e-29	-1.53763	down
F01.PB36837	7.06	7.39	7.73	2.28	1.85	1.96	1.84925e-29	-1.77145	down
F01.PB23205	4.98	5.05	5.89	1.06	1.2	1.27	2.25944e-29	-2.08511	down
F01.PB42967	17.31	20.53	17.91	4	5.02	6.05	2.32201e-29	-1.79684	down
F01.PB11766	15.26	13.67	14.47	4.43	3.47	4.25	2.59771e-29	-1.74919	down
F01.PB36053	19.12	21.6	19.28	8.5	8.28	7	2.60106e-29	-1.24093	down
F01.PB24797	2.29	3.04	3.12	0.15	0.3	0.1	3.03352e-29	-3.91099	down
F01.PB2969	18.79	21.44	21.04	2.55	3.9	3.85	3.39555e-29	-2.50928	down
F01.PB31303	11.58	10.93	12.23	2.77	2.53	3.31	3.43478e-29	-1.93362	down
F01.PB13898	7.22	8.49	8.68	1.15	1.1	1.21	3.53812e-29	-2.75489	down
F01.PB16650	2.17	2.16	2.65	0	0	0	3.57935e-29	#NAME?	down
F01.PB11503	47.99	46.77	46.91	19.23	21.88	22.73	4.19284e-29	-1.06108	down
F01.PB18059	10.54	9.12	8.6	2.93	2.63	2.99	4.42683e-29	-1.63179	down
F01.PB8486	4.71	5.19	4.66	0.61	0.38	0.21	4.58435e-29	-3.50461	down
F01.PB15275	30.52	30.61	30.51	12.16	12.73	12.41	5.1547e-29	-1.2109	down
F01.PB18363	1.85	1.41	1.58	0.07	0.07	0.01	5.9724e-29	-4.8778	down
F01.PB27813	141.7	142.05	136.38	65.03	65.91	64.62	6.90971e-29	-1.03617	down
F01.PB15016	12.84	13.79	13.03	3.92	3.76	3.75	7.22959e-29	-1.70916	down
F01.PB19726	2.23	2.04	1.81	0.04	0	0.08	7.62546e-29	-5.62788	down
F01.PB17135	15.43	13.6	14.34	3.01	4.6	5.5	8.42599e-29	-1.64134	down
F01.PB33424	17.37	15.56	13.42	3.23	3.41	2.41	8.43336e-29	-2.25995	down
F01.PB28705	13.41	12.59	12.34	3.02	3.18	2.3	9.31316e-29	-2.09251	down
F01.PB10984	25.51	27.52	30.5	10.18	7.06	7.76	1.07701e-28	-1.65439	down
F01.PB44167	4.62	4.6	4.48	1.16	1.09	1.26	1.20463e-28	-1.87379	down
F01.PB44422	1.88	1.69	1.71	0.11	0.14	0.25	1.23178e-28	-3.29773	down
F01.PB1588	9.7	11.8	13.73	0	0.13	0.39	1.23211e-28	-6.03705	down
F01.PB12825	5.8	5.32	5.41	0.56	0.24	0.65	1.23584e-28	-3.51081	down
F01.PB20054	8.77	8.2	7.12	1.98	1.96	2.14	1.46483e-28	-1.89955	down
F01.PB30227	11.58	6.89	11.6	0	0.07	0	1.51963e-28	-8.64069	down
F01.PB8589	13.28	12.37	14.26	3.54	3.47	4.3	1.61302e-28	-1.72946	down
F01.PB6575	3.14	3.64	4.28	0.03	0.04	0.15	1.71568e-28	-5.57359	down
F01.PB2848	3.6	3.24	3.56	0.06	0.04	0.04	1.81037e-28	-6.16025	down
F01.PB1600	13.24	11.24	12.06	0.22	0.39	0	1.9677e-28	-5.85389	down
F01.PB23090	6.95	7.66	7.74	1.86	2.02	1.97	2.23867e-28	-1.84598	down
F01.PB2597	31.43	31.93	29.04	11.83	12.1	13.54	2.24123e-28	-1.21715	down
F01.PB1827	72.6	75.73	74.8	25.88	23.14	28.5	3.75578e-28	-1.49486	down
F01.PB40026	1.94	2.31	1.95	0.03	0.04	0.08	4.97648e-28	-5.38032	down
F01.PB15210	3.36	3.45	4.22	0.17	0.03	0.17	5.0962e-28	-4.83457	down
F01.PB2541	74.48	85.89	88.56	33.17	32.64	32.68	5.13828e-28	-1.25204	down
F01.PB28224	6.24	5.41	6.28	0.62	0.39	0.33	5.55347e-28	-3.71179	down
F01.PB255	119.28	106.67	121.41	42.11	21.09	38.26	5.6789e-28	-1.76684	down
F01.PB4499	4.05	2.54	3.38	0	0	0	5.89269e-28	#NAME?	down
F01.PB8801	88.13	91.15	91.26	44.28	39.59	42.22	5.95682e-28	-1.01403	down
F01.PB32358	39.84	44.84	43.05	15.97	14.78	19.93	6.24522e-28	-1.24721	down
F01.PB28999	5.39	4.8	6.42	0.44	0.13	0.22	6.50504e-28	-4.30781	down
F01.PB4531	2.61	2.97	3.06	0	0	0	7.40216e-28	#NAME?	down
F01.PB40465	5.39	5.44	5.65	1.21	1.03	1.05	7.78791e-28	-2.22898	down
F01.PB42048	5.26	5.14	5.04	0.61	0.84	1.15	7.8808e-28	-2.47625	down
F01.PB2346	8.87	13.95	12.39	0	0	0	9.65581e-28	#NAME?	down
F01.PB2609	28.75	29.54	29.59	12.2	12.03	10.8	1.00769e-27	-1.2429	down
F01.PB3876	39.08	41.02	37.54	14.47	13.71	15.26	1.1852e-27	-1.36601	down
F01.PB26988	2.11	2.06	1.86	0.05	0.08	0.02	1.20608e-27	-5.23424	down
F01.PB41160	4.51	5.04	5.11	0.83	0.86	1.17	1.45547e-27	-2.26622	down
F01.PB33464	1.46	2.24	2.18	0	0	0	1.51924e-27	#NAME?	down
F01.PB30746	42.25	44.91	45.3	18.66	22.15	19.67	1.55443e-27	-1.04205	down
F01.PB30929	14.2	15.78	15.69	4.23	4.74	1.91	1.58514e-27	-1.97976	down
F01.PB30216	10.92	10.13	10.99	2.71	2.86	2.2	1.66835e-27	-1.95969	down
F01.PB12209	7.54	8.97	7.64	1.06	1.54	1.42	1.7452e-27	-2.50234	down
F01.PB41387	5.93	4.83	4.64	1.01	1.02	0.91	1.89951e-27	-2.30818	down
F01.PB28485	39.37	41.42	44.91	18.53	16.77	20.1	1.97623e-27	-1.09691	down
F01.PB17587	42.92	47.27	42.57	17.15	13.54	19.37	2.05857e-27	-1.31342	down
F01.PB38313	5.02	4.96	6.14	1.1	1.4	0.86	2.77316e-27	-2.17497	down
F01.PB33778	1.8	2.27	1.58	0.05	0.03	0.13	3.42325e-27	-4.85312	down
F01.PB9391	25.94	28	26.45	11.22	11.54	10.55	4.03957e-27	-1.1827	down
F01.PB12790	26.6	23.14	26.39	8.82	11.29	10.91	4.58462e-27	-1.2071	down
F01.PB31437	33.9	35.67	34.87	15.45	12.77	17.04	5.42875e-27	-1.12116	down
F01.PB14816	20.69	19.6	20.39	8.27	7.63	7.41	5.92472e-27	-1.29111	down
F01.PB32983	2.83	2.54	2.84	0.03	0.06	0	6.02548e-27	-6.39424	down
F01.PB26734	2.54	2.24	2.52	0.18	0.13	0.06	6.13202e-27	-4.29159	down
F01.PB35499	54.08	71.18	61.24	11.47	8.71	11.83	6.88535e-27	-2.45186	down
F01.PB2559	45.9	45.07	47.19	20.44	21.15	21.08	8.7363e-27	-1.05475	down
F01.PB930	28.61	28.32	26.64	5.26	6.67	4.56	8.86134e-27	-2.29747	down
F01.PB41630	1.24	1.95	1.77	0	0	0	9.75646e-27	#NAME?	down
F01.PB35848	6.48	6.3	7.5	1.59	2.38	1.81	1.18487e-26	-1.71671	down
F01.PB25757	11.3	13.13	12.44	4.66	5.18	4.44	1.26524e-26	-1.27268	down
F01.PB39111	20.01	19.64	17.94	8.75	8.75	8.85	1.27455e-26	-1.03086	down
F01.PB2629	6.06	7.21	6.1	0.71	0.69	0.7	1.35178e-26	-3.12551	down
F01.PB30972	25.57	25.56	24.65	10.7	10.82	10.12	1.36002e-26	-1.17232	down
F01.PB25967	10.45	9.41	9.64	3.59	3.6	4.44	1.36387e-26	-1.2464	down
F01.PB33755	3.77	3.73	3.36	0.45	0.15	0.52	1.38704e-26	-3.1837	down
F01.PB25750	11.11	11.6	11.43	4.12	3.45	4.21	1.41952e-26	-1.44568	down
F01.PB30281	4.98	4.66	4.89	0.52	0.22	0.37	1.49427e-26	-3.68248	down
F01.PB12742	226.42	240.98	229.01	101.38	101.62	101.75	1.61365e-26	-1.10094	down
F01.PB13180	20.34	23.43	25.14	5.5	2.09	5.55	1.75988e-26	-2.30971	down
F01.PB1886	71.15	65.86	67.66	28.79	28.15	26.05	1.84192e-26	-1.24743	down
F01.PB41184	7.69	6.98	6.98	2.19	2.12	2	1.99608e-26	-1.68803	down
F01.PB14061	8.48	8.4	8.02	1.53	1.25	1.98	2.08375e-26	-2.29914	down
F01.PB15376	6.66	6.5	7.17	1.69	0.79	1.18	2.25545e-26	-2.40593	down
F01.PB30231	2.89	3.29	2.5	0	0.11	0.04	2.7119e-26	-5.88814	down
F01.PB8157	9.68	11.46	10.3	2.51	3.46	3.61	2.7546e-26	-1.63218	down
F01.PB37069	6.62	5.62	5.94	1.54	0	0.28	2.86274e-26	-3.22874	down
F01.PB9084	11.88	13.57	12.62	4.22	1.97	3.61	2.99415e-26	-1.86951	down
F01.PB37384	7.46	7.16	6.29	1.26	1.85	2.21	3.15066e-26	-1.88659	down
F01.PB34843	6.26	6.09	7.13	1.23	1.69	1.46	3.52967e-26	-2.06006	down
F01.PB19172	1.56	1.42	1.86	0.03	0.09	0	3.67495e-26	-5.45838	down
F01.PB21966	11.1	11.72	11.25	4.09	3.93	4.71	4.0296e-26	-1.3267	down
F01.PB28487	5.55	6.64	5.99	0.49	0.63	0.61	4.03545e-26	-3.34764	down
F01.PB32553	10.32	10.08	9.59	2.27	3.03	2.81	4.64489e-26	-1.79887	down
F01.PB34285	2.53	2.84	2.96	0.22	0.09	0.25	4.95064e-26	-3.86026	down
F01.PB25305	21.28	23.84	22.7	11.01	10	9.71	5.3065e-26	-1.04826	down
F01.PB20473	16.26	16.28	16.14	6.27	7.24	6.94	5.51144e-26	-1.15705	down
F01.PB7174	9	6.35	7.64	0	1.32	0	5.7166e-26	-4.04176	down
F01.PB13313	3.12	2.26	2.1	0	0	0	6.50224e-26	#NAME?	down
F01.PB28103	34.14	31.05	38.42	11.41	12.5	12.8	6.67274e-26	-1.41307	down
F01.PB37545	15	14.34	16.24	3.92	4.59	6.5	6.8577e-26	-1.511	down
F01.PB41223	18.5	20.1	19.98	9.35	7.87	9.38	7.4807e-26	-1.04304	down
F01.PB17179	51.31	50.96	52.35	25.12	22.23	25.16	7.56672e-26	-1.0051	down
F01.PB21152	20.19	20.02	20.99	8.9	8.81	9.65	7.73801e-26	-1.06631	down
F01.PB3066	7.2	5.68	8.64	0.13	0	0.63	8.12418e-26	-4.89949	down
F01.PB22172	60.15	75.04	76.3	16.59	16.35	17.97	8.51655e-26	-1.95838	down
F01.PB24758	7.82	7.2	7.6	1.82	1.81	2.3	8.7223e-26	-1.83808	down
F01.PB24905	17.76	18.54	19.29	7.56	8.3	8.14	9.52271e-26	-1.11924	down
F01.PB27379	22.09	25.75	25.14	2.55	1.79	2.01	1.3054e-25	-3.50526	down
F01.PB29219	8.71	7.95	7.97	1.18	1.83	1.46	1.36404e-25	-2.38226	down
F01.PB41306	8.36	8.13	8.6	3.04	2.67	2.92	1.42865e-25	-1.44715	down
F01.PB40579	82.89	81.87	82.51	36.96	36.88	39.77	1.64884e-25	-1.0243	down
F01.PB4224	11.05	11.09	10.86	1.96	2.48	3.24	1.80108e-25	-2.02561	down
F01.PB19735	4.65	4.55	5.3	0.98	1.02	1.02	1.82683e-25	-2.1794	down
F01.PB10375	3.03	2.34	2.85	0.15	0.03	0.03	2.27221e-25	-5.23681	down
F01.PB2486	50.43	53.76	55.29	24.32	23.56	27.1	2.43582e-25	-1.00471	down
F01.PB39915	2.07	1.57	1.83	0.09	0.11	0.06	2.59527e-25	-4.24079	down
F01.PB5937	2.77	3.14	2.42	0	0.11	0	2.94351e-25	-6.70215	down
F01.PB7190	45.27	44.61	40.78	19.6	20.17	21.37	3.06757e-25	-1.00844	down
F01.PB24377	3.15	2.77	1.85	0	0	0	3.1889e-25	#NAME?	down
F01.PB38143	2.45	2.99	3.05	0.05	0.4	0.35	3.32197e-25	-3.34094	down
F01.PB13969	4.59	4.63	4.25	0.49	0.26	0.18	3.88157e-25	-3.85872	down
F01.PB968	184.98	172.91	188.51	77.88	72.1	60.57	3.99867e-25	-1.4708	down
F01.PB18384	11.38	12.86	11.32	4.45	3.46	2.62	4.04766e-25	-1.66516	down
F01.PB43745	1.19	1.2	1.57	0	0	0	4.24644e-25	#NAME?	down
F01.PB39242	95.54	119.14	106.96	31.71	33.55	33.4	4.33179e-25	-1.60949	down
F01.PB40014	19.92	20.31	19.44	9.21	8.69	8.83	4.38796e-25	-1.06474	down
F01.PB33292	12.25	10.67	10.5	3.1	3.18	4.07	5.07619e-25	-1.60481	down
F01.PB32632	3.63	4.33	4.45	0.31	0.45	0.17	5.64606e-25	-3.68574	down
F01.PB10251	35.11	34.43	32.07	13.93	13.62	17.85	6.20478e-25	-1.07464	down
F01.PB35956	9.34	10.16	10.68	3.81	2.99	3.12	6.76139e-25	-1.51167	down
F01.PB39217	2.71	2.48	2.16	0.24	0.22	0.21	7.10072e-25	-3.36987	down
F01.PB5733	30.56	32.97	29.13	14.12	13.54	12.17	7.17397e-25	-1.13494	down
F01.PB37498	3.39	3.12	2.99	0.43	0.2	0.49	7.17476e-25	-3.01294	down
F01.PB27873	46.54	42.94	48.4	15.75	20.32	12.56	7.69997e-25	-1.44932	down
F01.PB36363	6.48	6.89	6.67	2.16	1.93	2.08	9.39243e-25	-1.60193	down
F01.PB39343	2.37	1.4	2.23	0	0	0	1.07352e-24	#NAME?	down
F01.PB2148	42.77	38.19	39.86	14.72	14.45	11.25	1.12407e-24	-1.52115	down
F01.PB22144	18.65	18.62	17.49	7.88	8.36	8.18	1.35707e-24	-1.06953	down
F01.PB15779	14.98	11.09	13.36	2.32	2.85	1.78	1.98896e-24	-2.42675	down
F01.PB38684	9.95	10.71	10.76	4.83	3.98	3.8	2.10681e-24	-1.22211	down
F01.PB10284	4.94	5.5	5.19	0.49	0.81	0.48	2.43117e-24	-3.07374	down
F01.PB3475	5.09	4.81	3.6	0	0	0	2.74237e-24	#NAME?	down
F01.PB38667	55.07	67.59	62.11	20.54	18.11	22.23	2.96369e-24	-1.50586	down
F01.PB16677	19.62	22.87	21.12	8.69	8.07	8.82	3.07969e-24	-1.22955	down
F01.PB22437	9.45	10.92	9.36	3.78	2.8	3.45	3.21057e-24	-1.47164	down
F01.PB34100	4.9	4.82	5.11	1.06	0.93	0.76	3.24039e-24	-2.35269	down
F01.PB29516	4.97	7.18	4.83	0.21	0	0.03	3.56008e-24	-6.02564	down
F01.PB38029	18.42	16.24	16.55	7.67	7.15	7.41	3.70431e-24	-1.11004	down
F01.PB41080	10.51	11.41	10.79	3.77	5.06	3.72	4.11965e-24	-1.28874	down
F01.PB32999	17.45	14.5	15.92	6.38	5.33	4.47	5.90874e-24	-1.47701	down
F01.PB25162	4.92	6.25	6.19	1.35	1.25	0.83	6.06774e-24	-2.25536	down
F01.PB29987	37.66	34.96	33.6	17.4	15.18	16.73	6.06774e-24	-1.01955	down
F01.PB25439	4.49	5.58	6.11	0.83	1.01	0.67	7.01389e-24	-2.60949	down
F01.PB34004	59.81	74.41	64.16	21.04	18.35	18.18	7.70955e-24	-1.68909	down
F01.PB27593	43.99	43.17	47.46	13.53	14.52	16.83	9.75963e-24	-1.53976	down
F01.PB4117	24.92	22.06	23.87	9.37	9.42	9.83	9.78926e-24	-1.22283	down
F01.PB37370	6.77	6.24	6.43	1.77	1.97	2.29	9.82976e-24	-1.59401	down
F01.PB39162	19.36	19.91	19.73	8.54	9.2	8.82	1.13701e-23	-1.05861	down
F01.PB6907	21.44	23.29	21.16	10.16	8.79	8.55	1.17098e-23	-1.17218	down
F01.PB18190	12	12.1	11.69	4.49	5.87	4.17	1.40111e-23	-1.20608	down
F01.PB41143	2.06	2.29	1.91	0	0	0.31	1.75652e-23	-4.2903	down
F01.PB7210	12.78	11.77	15.2	3.49	3.17	3.73	1.9016e-23	-1.85548	down
F01.PB23164	22.84	21.1	21.06	9.78	10.03	9.9	1.90473e-23	-1.03656	down
F01.PB36084	7.13	7.85	6.98	2.61	1.85	1.94	2.0671e-23	-1.68784	down
F01.PB7941	16.52	16.49	14.92	6.27	6.07	6.73	2.13823e-23	-1.24013	down
F01.PB14510	2.44	1.83	2.72	0.03	0	0	2.27355e-23	-7.79715	down
F01.PB35065	3.13	2.62	2.91	0.42	0.3	0.1	2.46329e-23	-3.31902	down
F01.PB42008	10.5	10.81	11.57	3.9	4.96	3.57	2.54996e-23	-1.30764	down
F01.PB13142	5.19	5.55	5.25	0.48	0.57	0.98	2.68459e-23	-2.90256	down
F01.PB41489	7.73	8.62	7.29	2.94	2.93	3.18	2.70542e-23	-1.28933	down
F01.PB19129	7.05	7.07	8.04	2.66	2.29	2.4	2.7226e-23	-1.49555	down
F01.PB24173	4.96	4.08	4.74	0.72	0.44	1.43	3.35768e-23	-2.32965	down
F01.PB37043	3.86	3.07	3.29	0.34	0.55	0.83	3.42607e-23	-2.50262	down
F01.PB17304	4.19	4.01	3.69	0.56	0.77	0.71	3.51283e-23	-2.46838	down
F01.PB33047	2.03	1.88	1.8	0	0	0	3.6909e-23	#NAME?	down
F01.PB3332	11.76	11.3	13.98	1.5	2.55	1.46	4.40968e-23	-2.67483	down
F01.PB31338	36.45	37.85	38.09	18.82	17.26	16.5	5.06165e-23	-1.01014	down
F01.PB24935	6.34	5.8	6.03	2.06	1.64	1.71	9.31768e-23	-1.65581	down
F01.PB26065	1.1	1.05	1.19	0	0	0	1.06099e-22	#NAME?	down
F01.PB7771	11.84	11.25	13.28	4.22	1.81	2.38	1.06172e-22	-2.0327	down
F01.PB4331	23.22	21.51	23.13	9.99	8.44	8.46	1.17272e-22	-1.24946	down
F01.PB7837	63	73.53	65.03	28.19	30.82	26.86	1.20604e-22	-1.14107	down
F01.PB31472	4.6	4.97	4.74	0.43	0.41	0.48	1.22215e-22	-3.35471	down
F01.PB27503	23.45	20.28	23.24	5.2	3.82	4.48	1.35796e-22	-2.27704	down
F01.PB22464	3.72	3.37	3.01	0.5	0.54	0.27	1.3935e-22	-2.85272	down
F01.PB44115	3.39	3.96	3.78	1.29	1.26	1.3	1.43606e-22	-1.42962	down
F01.PB256	19.31	15.6	16.97	2.44	2.28	3.35	1.48226e-22	-2.63366	down
F01.PB17428	1.33	1.16	1.23	0	0	0	1.51384e-22	#NAME?	down
F01.PB7971	2.21	1.47	2.04	0	0.03	0	1.51948e-22	-7.46143	down
F01.PB4426	2.5	2.18	2.01	0.02	0	0	1.72323e-22	#NAME?	down
F01.PB15007	3.25	2.94	3.17	0.23	0.12	0.07	1.90285e-22	-4.48916	down
F01.PB4189	15.23	18.02	17.71	6	5.88	6.41	1.95299e-22	-1.39333	down
F01.PB18573	5.89	5.73	5.81	1.94	2.14	1.67	2.00558e-22	-1.50554	down
F01.PB15904	19.5	20.15	18.36	8.17	9.59	7.49	2.03083e-22	-1.10964	down
F01.PB15071	8.56	8.23	8.54	1.74	2.61	2.28	2.14928e-22	-1.85327	down
F01.PB4164	2.12	2.12	2.02	0	0	0	2.58159e-22	#NAME?	down
F01.PB3745	19.76	17.73	21.51	5.32	6.56	5.2	2.77188e-22	-1.71578	down
F01.PB14818	39.03	48.39	44.78	15.36	16.04	15.15	2.9277e-22	-1.42048	down
F01.PB44454	1.52	1.45	1.49	0.44	0.39	0.32	3.13533e-22	-1.86289	down
F01.PB43392	6.59	7.5	6.17	1.93	1.06	2.03	3.38266e-22	-1.9245	down
F01.PB23852	108.8	134.91	129.99	44.18	40.41	40.24	3.78337e-22	-1.48553	down
F01.PB952	14.1	15.75	17.48	1.64	0.76	0.77	4.29622e-22	-3.86926	down
F01.PB32643	19.28	17.13	17.69	6.65	7.37	8.31	4.30676e-22	-1.19035	down
F01.PB22327	15.32	13.13	13.28	5.97	6.13	6.21	4.32801e-22	-1.09292	down
F01.PB3369	44.55	46.45	48.81	21.3	18.73	19.86	4.45981e-22	-1.15385	down
F01.PB22758	2.88	1.98	2.17	0.14	0.14	0.16	4.65726e-22	-3.99018	down
F01.PB7566	6.77	5.32	5.6	0.97	0.89	1.25	5.02969e-22	-2.42574	down
F01.PB41398	10.86	9.38	9.57	4.07	3.7	3.48	5.03044e-22	-1.31261	down
F01.PB44120	4.72	5.29	5.36	2.21	2.27	2.31	5.68174e-22	-1.0781	down
F01.PB4322	14.64	13.19	16.48	4.56	4.5	4.77	5.91901e-22	-1.59975	down
F01.PB984	43.99	41.68	50.61	14.79	12.46	13.06	6.52545e-22	-1.72109	down
F01.PB22534	23.44	25.14	25.72	5.75	7.15	10.85	6.73059e-22	-1.54953	down
F01.PB13478	3.63	3.31	3.81	0.24	0.11	0.25	7.13111e-22	-4.07524	down
F01.PB556	62.33	63.87	64.77	27.37	26.87	30.1	7.20836e-22	-1.122	down
F01.PB3593	39.51	37.75	40.86	15.33	13.48	17.85	7.2832e-22	-1.27286	down
F01.PB8482	9.54	9.58	9.67	2.34	2.63	2.58	7.72834e-22	-1.85435	down
F01.PB26301	16.01	12.68	13.02	3.63	3.81	4.29	7.94341e-22	-1.73554	down
F01.PB16300	2.16	2.04	1.93	0.05	0	0	9.38967e-22	-7.63964	down
F01.PB8994	3.81	4.43	5.53	0.68	0	0	9.55171e-22	-4.27154	down
F01.PB11420	7.74	7.86	8.29	2.41	1.56	1.89	1.06398e-21	-1.93883	down
F01.PB25559	1.81	1.86	2.01	0.07	0.06	0.15	1.07327e-21	-4.52629	down
F01.PB16306	10.86	10.38	11.22	2.78	3.36	3.39	1.09738e-21	-1.68223	down
F01.PB44214	0.98	1.68	1.22	0	0	0	1.12218e-21	#NAME?	down
F01.PB25589	10.34	10.47	10.83	4.35	4.45	4.08	1.16662e-21	-1.20232	down
F01.PB21106	1.17	1.57	1.54	0	0.05	0.06	1.22873e-21	-5.58707	down
F01.PB15862	8.21	11.77	9.73	1.11	1.26	0.61	1.53547e-21	-3.24557	down
F01.PB17474	12.96	14.29	14.2	6.11	6.74	6.16	1.55671e-21	-1.02916	down
F01.PB6406	2.23	2.27	1.81	0	0	0	1.66282e-21	#NAME?	down
F01.PB6261	12.5	14.08	13.65	5.04	2.92	3.49	1.72564e-21	-1.7359	down
F01.PB24294	2.77	5.08	4.52	0	0.06	0	1.7263e-21	-8.05234	down
F01.PB23464	17.94	17.85	16.07	8.01	5.42	7.16	1.7309e-21	-1.23766	down
F01.PB44045	1.63	1.55	1.78	0.19	0.26	0.3	1.94249e-21	-2.62974	down
F01.PB1331	41.93	36.66	37.16	13.43	12.82	13.17	2.2321e-21	-1.49887	down
F01.PB43989	0.9	0.66	0.54	0	0	0	2.54302e-21	#NAME?	down
F01.PB13582	9.32	10.14	7.93	2.11	2.72	1.76	3.14663e-21	-1.97402	down
F01.PB20281	15.46	16.75	14.64	7.44	6.65	6.67	3.14936e-21	-1.08274	down
F01.PB9311	20.79	20.53	22.51	8.65	9.98	9.29	3.31884e-21	-1.10299	down
F01.PB27042	3.83	3.69	3.29	0.7	0.82	0.92	3.38452e-21	-2.07415	down
F01.PB10693	155.19	218.48	195.23	30.9	26.82	30.13	3.65288e-21	-2.60569	down
F01.PB22828	14.14	16.08	16.71	6.32	5.67	7.26	3.88152e-21	-1.19009	down
F01.PB18729	9.6	8.9	8.51	3.41	3.31	2.75	4.01706e-21	-1.42414	down
F01.PB2055	56.82	48.63	52.32	12.44	13.84	14.45	4.11639e-21	-1.95722	down
F01.PB36101	9.25	8.02	8.5	2.86	3.13	2.97	4.79263e-21	-1.42996	down
F01.PB26477	6.13	7.32	5.86	1.66	2.02	1.56	5.05012e-21	-1.78949	down
F01.PB37167	3.31	4.13	4.36	0.53	0.7	0.81	5.49798e-21	-2.44987	down
F01.PB390	13.51	14.6	15.72	1.27	1.26	1.66	6.64221e-21	-3.34552	down
F01.PB8405	24.37	26.64	26.1	13.14	11.68	11	6.6776e-21	-1.01787	down
F01.PB6919	5.8	6.5	5.4	0.39	1.52	0.95	7.24489e-21	-2.55183	down
F01.PB29566	19.69	18.54	19.36	9.15	7.13	6.97	7.68389e-21	-1.22547	down
F01.PB44315	0.62	0.52	0.6	0.04	0.07	0.02	8.13521e-21	-3.71436	down
F01.PB3416	11.93	12.58	11.49	1.94	1.46	1.04	8.25835e-21	-2.95394	down
F01.PB8501	11.51	10.66	10.04	3.37	3.99	2.52	8.53861e-21	-1.6154	down
F01.PB31667	17.76	17.38	19.43	7.75	7.01	8.16	8.85263e-21	-1.16294	down
F01.PB22298	3.37	3.54	3.59	0.45	0.61	0.59	8.98419e-21	-2.58164	down
F01.PB27728	44.41	39.72	41.11	16.75	17.63	15.94	1.09598e-20	-1.2524	down
F01.PB23268	5.38	5.81	5.15	1.86	1.55	1.47	1.25171e-20	-1.64962	down
F01.PB28366	12.16	11.88	11.67	3.6	3.41	3.71	1.2543e-20	-1.65022	down
F01.PB26782	5.75	5.62	6.84	1.19	2.12	1.26	1.53845e-20	-1.90417	down
F01.PB18199	8.61	8.61	7.99	3.03	3.02	3.54	1.61567e-20	-1.30105	down
F01.PB38614	13.61	16.64	15.79	1.31	2.09	4.91	1.64377e-20	-2.38211	down
F01.PB36199	0.92	0.78	0.75	0	0	0	1.70154e-20	#NAME?	down
F01.PB33606	8.98	10.16	9.77	4.08	4.63	3.65	1.73732e-20	-1.12869	down
F01.PB40925	11.54	11.96	12.17	5.62	5.02	5.3	1.85065e-20	-1.06579	down
F01.PB35605	5.31	5.02	5.12	1.28	1.42	1.62	1.94496e-20	-1.7475	down
F01.PB38478	3.53	3.46	3.44	0.69	0.4	0.6	2.10365e-20	-2.5595	down
F01.PB26852	11.75	12.04	10.79	4.37	5.03	4.88	2.28436e-20	-1.18228	down
F01.PB8492	13.77	14.65	12.33	5.01	4.58	5.36	2.36109e-20	-1.36054	down
F01.PB19077	1.68	2.15	1.7	0.21	0	0.08	2.37411e-20	-4.24489	down
F01.PB41053	11.46	11.51	12.38	5.16	4.72	4.83	2.43518e-20	-1.17053	down
F01.PB29381	6.48	6.49	6.9	1.3	1.33	1.45	2.77372e-20	-2.20296	down
F01.PB17166	11.84	10.28	10.69	3.62	3.44	3.68	3.09742e-20	-1.52734	down
F01.PB41403	1.32	1.28	1.59	0.09	0	0.04	3.24543e-20	-4.90928	down
F01.PB12859	5.03	4.02	5.81	0.54	0.84	0.25	3.27921e-20	-3.1497	down
F01.PB44116	1.75	2.29	2.13	0.24	0.54	0.32	3.41449e-20	-2.41494	down
F01.PB23257	8.42	7.25	7.57	3.18	2.07	2.66	3.90465e-20	-1.46205	down
F01.PB18526	7.54	7.91	7.39	2.04	3.01	2.69	3.93129e-20	-1.46978	down
F01.PB17608	10.87	9.97	9.43	3.76	3.75	4.59	4.70843e-20	-1.2305	down
F01.PB41573	8.52	7.11	8.17	2.6	3.32	2.67	4.81152e-20	-1.37774	down
F01.PB11797	12.88	13.37	11.74	4.66	3.85	4.91	5.01733e-20	-1.41403	down
F01.PB42721	0.71	1.01	0.73	0	0	0	5.29034e-20	#NAME?	down
F01.PB30221	19.83	19.74	22.39	8.6	8.65	9.15	5.55174e-20	-1.14454	down
F01.PB19060	21.14	25.26	23.98	10.2	11.03	10.22	5.7999e-20	-1.06739	down
F01.PB31664	12.61	12.28	12.66	4.24	5.12	5.15	6.44391e-20	-1.28278	down
F01.PB24509	2.28	2.41	2.46	0.45	0.27	0.36	6.72765e-20	-2.63622	down
F01.PB5534	22.43	24.3	23.95	10.69	10.78	9.64	7.05234e-20	-1.10103	down
F01.PB3389	19.19	19.27	22.1	5.43	7.94	7.14	8.29648e-20	-1.48664	down
F01.PB32207	3.87	4.33	4.55	0.41	0.45	0.69	1.00102e-19	-2.9544	down
F01.PB30767	4.12	3.05	3.59	0.08	0.35	0.61	1.03329e-19	-3.28268	down
F01.PB36261	3.15	2.92	3.15	0.5	0.17	0.89	1.10043e-19	-2.49899	down
F01.PB12520	2.96	2.24	3.19	0.19	0.13	0.11	1.14803e-19	-4.38265	down
F01.PB44284	1.42	1.12	1.18	0.23	0.25	0.19	1.31418e-19	-2.38501	down
F01.PB33693	3.11	2.23	2.79	0.58	0.28	0.22	1.3466e-19	-2.84213	down
F01.PB42608	47.54	56.18	50.69	17.53	20.65	23.68	1.69255e-19	-1.225	down
F01.PB38650	4.89	5.2	3.98	0.19	1.13	0.91	1.76963e-19	-2.57148	down
F01.PB815	52.62	47.07	55.67	21.76	20.57	20.59	1.91112e-19	-1.25559	down
F01.PB28217	22.47	21.51	20.5	9.4	9.8	8.33	1.9834e-19	-1.1447	down
F01.PB44521	1.26	1.4	1.56	0.31	0.28	0.34	2.03743e-19	-2.08175	down
F01.PB7858	1.95	1.39	2.07	0.05	0	0	2.10686e-19	-7.45584	down
F01.PB41960	6.43	6.29	7.3	2.42	2.62	2.49	2.12384e-19	-1.3128	down
F01.PB10908	10.56	10.25	11.82	2.95	3.46	3.67	2.15357e-19	-1.60938	down
F01.PB1949	1995.92	1971.28	1971.85	920.77	932.39	899.66	2.65103e-19	-1.06473	down
F01.PB42651	2.47	2.65	2.01	0.29	0.21	0.17	2.69928e-19	-3.33739	down
F01.PB8812	4.39	4.2	4.73	0.5	0.84	0.44	2.74351e-19	-2.83215	down
F01.PB26893	6.63	5.27	5.66	0.95	1.99	1.38	3.0962e-19	-1.93357	down
F01.PB17344	5.93	5.7	4.36	0.8	1.21	0.98	3.22571e-19	-2.33225	down
F01.PB2948	3.42	4.84	4.86	0.11	0.07	0.26	3.4127e-19	-4.83067	down
F01.PB24456	6.24	8	7.78	2.2	1.47	1.95	3.61594e-19	-1.88113	down
F01.PB5192	12.49	12.61	13.17	3.69	4.42	4.91	3.66935e-19	-1.47097	down
F01.PB35957	2.7	1.96	2.69	0.25	0.25	0.25	3.74504e-19	-3.26055	down
F01.PB37121	4.61	4.3	3.87	0.88	0.95	0.81	3.75164e-19	-2.18	down
F01.PB44397	1.88	1.64	1.62	0.53	0.45	0.4	3.85515e-19	-1.81177	down
F01.PB5511	12.07	13.56	11.05	4.01	2.71	4.41	4.0021e-19	-1.63985	down
F01.PB6018	2.76	1.73	2.6	0	0	0.16	4.2581e-19	-5.42334	down
F01.PB24168	8.85	10.6	10.18	4.12	3.9	4.56	4.42375e-19	-1.14501	down
F01.PB37679	8.93	8.94	8.65	4.1	3.72	3.8	4.45229e-19	-1.09466	down
F01.PB12495	4.19	2.91	2.79	0.1	0.2	0.16	4.63996e-19	-4.49941	down
F01.PB41978	20.95	18.62	17.37	6.82	8.53	8.31	4.92961e-19	-1.17429	down
F01.PB19721	2.38	2.37	2.28	0.32	0.23	0.24	5.76945e-19	-3.10756	down
F01.PB33654	0.79	0.82	0.92	0	0	0	5.7978e-19	#NAME?	down
F01.PB25047	5.61	2.91	3.89	0	0.03	0	6.19547e-19	-8.99123	down
F01.PB28779	16.02	14.51	16.39	6.19	5.53	5.79	6.45043e-19	-1.33876	down
F01.PB35951	3.67	4.31	4.26	1.06	0.8	0.99	6.50012e-19	-2.00795	down
F01.PB12424	21.09	19.41	21.06	8.13	8.46	10.08	6.59094e-19	-1.12167	down
F01.PB8979	4.81	5.47	4.78	1.37	0.38	0.82	7.16075e-19	-2.48629	down
F01.PB41507	2.95	2.6	2.87	0.39	0.52	0.36	7.42596e-19	-2.66327	down
F01.PB39976	3.76	2.91	3.28	0.55	0.43	0.75	7.44358e-19	-2.44176	down
F01.PB24984	2.1	1.96	2.17	0.14	0.21	0.27	8.06769e-19	-3.24423	down
F01.PB34874	1.99	2.14	1.73	0	0.55	0	8.10528e-19	-3.33098	down
F01.PB6565	20.99	26.08	24.56	9.43	7.78	7.32	8.21538e-19	-1.46338	down
F01.PB20820	1.62	1.16	1.09	0.13	0.02	0	8.40251e-19	-4.71231	down
F01.PB42820	3.63	3.2	3.65	0.8	1.06	0.87	1.02411e-18	-1.84777	down
F01.PB36784	1.53	1.24	1.41	0.12	0.07	0.05	1.02938e-18	-4.03351	down
F01.PB30899	2.36	2.13	2.5	0.08	0.03	0.14	1.04644e-18	-4.69032	down
F01.PB1864	56.42	54.57	58.34	23.57	23.36	26.76	1.08887e-18	-1.14948	down
F01.PB39574	8.48	9.02	7.78	3.32	3.37	3.07	1.20253e-18	-1.28195	down
F01.PB26458	4.07	3.63	3.85	1	1.05	0.77	1.24205e-18	-1.94468	down
F01.PB41689	12.64	13.1	11.12	5.67	6.13	5.36	1.30125e-18	-1.00835	down
F01.PB1230	6.82	7.05	8.3	0	0	0	1.59274e-18	#NAME?	down
F01.PB18054	7.98	7.9	9.21	3.3	3.61	3.18	1.62638e-18	-1.21902	down
F01.PB8007	19.58	18.49	20.15	8.49	9.02	8.72	1.72296e-18	-1.06138	down
F01.PB14070	12.45	10.72	13.35	4.24	4.3	4.22	1.7671e-18	-1.43327	down
F01.PB27300	139.75	167.12	165.6	72.2	68.65	70.63	1.87787e-18	-1.06346	down
F01.PB5781	2.66	2.9	2.43	0.22	0.12	0	2.02017e-18	-4.59997	down
F01.PB11937	6.93	6.65	7.63	1.99	1.53	1.92	2.04282e-18	-1.88462	down
F01.PB43727	2.52	1.95	2.04	0.31	0.13	0.25	2.05046e-18	-3.18911	down
F01.PB8210	17.69	17.16	16.5	8.33	7.54	7.3	2.30696e-18	-1.05828	down
F01.PB17362	7.23	6.59	7.95	2.25	2.74	2.27	2.40921e-18	-1.49122	down
F01.PB4048	15.34	16.69	17.79	6.72	6	7.03	2.64603e-18	-1.25096	down
F01.PB16552	9.02	11.17	9.17	2.96	3.07	3.33	2.68293e-18	-1.56644	down
F01.PB41088	2.11	2.61	1.69	0.19	0.05	0.16	2.87455e-18	-4.05005	down
F01.PB38834	5.25	5.85	3.55	0.13	0.09	0.48	2.89589e-18	-4.36591	down
F01.PB41653	7.37	7.75	7.89	3.18	3.16	2.45	2.90381e-18	-1.29331	down
F01.PB22205	1.87	2.08	2	0.11	0.1	0.24	3.12855e-18	-3.73789	down
F01.PB11129	14.86	13.64	16.81	5.76	6.17	5.69	3.12915e-18	-1.27744	down
F01.PB22411	11.26	11.29	11.82	4.99	5.8	4.98	3.13694e-18	-1.02721	down
F01.PB19885	5.24	6.31	6.47	1.65	1.55	2.2	3.20582e-18	-1.65478	down
F01.PB33883	5.7	6.77	6.8	2.2	2.38	2.16	3.36751e-18	-1.41797	down
F01.PB14271	12.92	12.88	12.82	4.83	3.82	5.15	3.39465e-18	-1.40186	down
F01.PB23581	1.97	1.31	1.6	0.1	0.09	0.12	3.41766e-18	-3.95474	down
F01.PB22949	9.8	8.54	8.18	3.66	3.33	4.01	3.47866e-18	-1.1756	down
F01.PB27897	5.55	7.26	5.97	0.25	0.64	0.42	3.50211e-18	-3.93339	down
F01.PB30289	3.27	2.9	3.7	0.4	0.31	0.37	4.05518e-18	-3.08813	down
F01.PB11964	18.41	18.45	22.17	7.47	7.86	8.81	4.08203e-18	-1.20544	down
F01.PB960	14.18	12.8	15.77	1.29	0.69	1.04	4.09673e-18	-3.80354	down
F01.PB14642	14.96	14.54	16.01	4.68	6.06	7.54	4.49873e-18	-1.23053	down
F01.PB2304	5.58	3.86	4.66	0	0	0	4.60312e-18	#NAME?	down
F01.PB30816	15.81	15.77	12.35	4.63	3.76	4.05	4.68414e-18	-1.7344	down
F01.PB38864	4.51	4.3	4.72	1.26	1.38	1.65	5.32982e-18	-1.55983	down
F01.PB28797	14.38	13.07	14.81	5.09	5.18	4.87	5.74986e-18	-1.40053	down
F01.PB24955	0.91	0.95	0.79	0	0.02	0.02	7.3089e-18	-6.09619	down
F01.PB22191	8.35	7.2	6.89	2.52	2.14	3.22	8.27532e-18	-1.41689	down
F01.PB43018	8.78	8.54	7.35	3.11	2.77	3.56	8.28798e-18	-1.29841	down
F01.PB40731	13.73	14.05	12.07	6.55	5.79	4.97	8.62897e-18	-1.10992	down
F01.PB7812	14.13	13.42	14.29	4.92	5.48	5.63	9.63004e-18	-1.30008	down
F01.PB25274	7.93	8.73	7.88	3.28	2.8	3.61	1.10764e-17	-1.24685	down
F01.PB15533	11.93	9.21	11.54	3.21	3.77	2.7	1.19955e-17	-1.66936	down
F01.PB41948	3.19	2.84	3.05	0.37	0.44	0.64	1.25471e-17	-2.55168	down
F01.PB22716	11.17	9.36	9.75	4.79	4.37	4.34	1.2988e-17	-1.06974	down
F01.PB29802	30.56	27.87	24.91	12.06	12.48	13.08	1.3014e-17	-1.06241	down
F01.PB3847	39.27	32.9	39.22	17.35	15.22	13.5	1.36395e-17	-1.20742	down
F01.PB16293	2.85	2.04	3.3	0.1	0	0.28	1.4108e-17	-4.45045	down
F01.PB36869	1.22	1.51	1.84	0.06	0.1	0.14	1.46458e-17	-3.9116	down
F01.PB9685	4	4.66	4.01	0.65	0.22	0.77	1.47877e-17	-2.90266	down
F01.PB12912	11.91	11.92	10.97	2.76	4.25	5.28	1.55342e-17	-1.41983	down
F01.PB2373	49.41	50.11	49.81	19.72	17.46	16.78	1.7675e-17	-1.43854	down
F01.PB8061	11.76	9.2	11.46	3.39	3.62	3.58	1.77658e-17	-1.53006	down
F01.PB24183	9.54	9.17	9.51	4.17	3.17	3.85	1.92489e-17	-1.24604	down
F01.PB22169	16.43	15.73	16.88	4.31	5.93	8.04	2.00288e-17	-1.3296	down
F01.PB36338	2.32	2.44	3.28	0.35	0.35	0.39	2.01104e-17	-2.79598	down
F01.PB14399	1.82	1.61	1.47	0	0.12	0	2.05781e-17	-5.23242	down
F01.PB16922	11.72	12.21	11.49	4.19	4.55	4.94	2.13674e-17	-1.28458	down
F01.PB1252	46.33	45.1	39.86	15.93	15.53	17.32	2.17707e-17	-1.3969	down
F01.PB21808	15.73	11.02	13.42	2.2	3.12	2.45	2.2826e-17	-2.28323	down
F01.PB1597	63.64	68.41	63.85	31.44	30.49	30.42	2.28749e-17	-1.03951	down
F01.PB15368	4.48	4	4.46	0.87	0.4	0.81	2.2967e-17	-2.55769	down
F01.PB7836	19.19	17.4	18.3	8.49	7.37	8.23	2.37707e-17	-1.10245	down
F01.PB22284	5.83	6.18	7.04	2.34	1.87	2.77	2.66522e-17	-1.3511	down
F01.PB43657	1.48	1.3	1.11	0.12	0.08	0.05	2.71685e-17	-3.97161	down
F01.PB20596	7.23	6.4	7.21	2.36	2.28	2.64	2.75126e-17	-1.4277	down
F01.PB44366	3.19	3.37	2.94	1.3	1.08	1.34	3.10023e-17	-1.2569	down
F01.PB2930	226.85	226.2	222.29	87.42	25.13	25.22	3.13098e-17	-2.21921	down
F01.PB17660	1.34	1.13	1.34	0	0	0.13	3.15342e-17	-4.78004	down
F01.PB10726	12.97	14.59	12.63	6.13	5.09	4.93	3.23297e-17	-1.22816	down
F01.PB26666	4.99	4.57	4.2	1.39	1.46	1.38	3.26742e-17	-1.61334	down
F01.PB38636	3.44	3.3	3.65	0.52	0.18	1.19	3.31335e-17	-2.3983	down
F01.PB41320	3.2	3.11	2.94	0.55	0.66	0.58	3.38804e-17	-2.27583	down
F01.PB27657	81.63	77.27	84.96	36.76	35.6	37.88	4.38337e-17	-1.12339	down
F01.PB24903	1.47	1.41	1.7	0.15	0.07	0	4.6269e-17	-4.32553	down
F01.PB29452	2.07	2.32	1.46	0	0	0.2	4.84913e-17	-4.84325	down
F01.PB23699	0.97	0.92	0.97	0.05	0	0.02	5.2165e-17	-5.39839	down
F01.PB14284	10.55	9.09	9.34	2.48	3.12	3.84	5.49757e-17	-1.53436	down
F01.PB42833	0.8	0.66	0.76	0	0	0	6.63137e-17	#NAME?	down
F01.PB34362	3.15	2.9	3.16	0.7	0.47	0.5	7.40016e-17	-2.38929	down
F01.PB8430	2.52	2.92	2.41	0	0.15	0.49	7.4889e-17	-3.61495	down
F01.PB34617	1.04	0.94	0.97	0	0.06	0	7.65265e-17	-5.51453	down
F01.PB9912	13.35	14.39	14.59	5.81	6.69	5.28	8.07915e-17	-1.16445	down
F01.PB11886	9.13	10.17	6	0	0.85	0.31	8.30732e-17	-4.36563	down
F01.PB42042	8.29	6.89	7.82	2.85	2.35	3.42	8.67318e-17	-1.32444	down
F01.PB44203	0.71	0.75	0.59	0.15	0.06	0.06	8.82439e-17	-2.86955	down
F01.PB23089	5.03	5.62	4.96	1.57	1.68	1.86	8.97459e-17	-1.52148	down
F01.PB9295	1.53	1.64	1.4	0.09	0.04	0	9.1194e-17	-5.35672	down
F01.PB40642	5.11	3.98	4.03	1.24	1.17	0.95	9.24536e-17	-1.87919	down
F01.PB19150	1.81	1.31	1.3	0	0.14	0.2	1.13454e-16	-3.67668	down
F01.PB32411	1.59	0.94	1.27	0	0	0	1.13663e-16	#NAME?	down
F01.PB32018	13.85	12.13	14.27	4.95	4.85	6.12	1.20016e-16	-1.25006	down
F01.PB44471	3.14	2.59	2.73	0.81	0.67	0.91	1.24876e-16	-1.73591	down
F01.PB40063	6.6	7.63	7.13	2.87	2.7	2.4	1.29501e-16	-1.32967	down
F01.PB40103	2.13	2.5	2.51	0.5	0.3	0.51	1.30437e-16	-2.34763	down
F01.PB31795	8.21	8.02	9.29	3.01	2.49	2.09	1.47785e-16	-1.66044	down
F01.PB19660	1.28	1.24	1.31	0	0.14	0.08	1.50382e-16	-4.28182	down
F01.PB44253	0.38	0.23	0.29	0.01	0	0	1.5465e-16	-6.26091	down
F01.PB5912	20.81	21.08	23.12	10.21	9.34	10.27	1.73977e-16	-1.04193	down
F01.PB4944	19.66	22.06	20.37	10.4	9.95	8.39	1.76633e-16	-1.02734	down
F01.PB36895	13.78	13.74	11.85	5.07	5.47	6.72	1.84077e-16	-1.09706	down
F01.PB32270	18.08	17.24	16.26	8.63	6.25	8.49	1.86689e-16	-1.05492	down
F01.PB42775	6.13	5.3	6.28	1.86	2.24	2.46	2.05151e-16	-1.33683	down
F01.PB24393	2.92	3.29	3.13	0.6	0.54	0.84	2.07167e-16	-2.15127	down
F01.PB2502	16.45	17.73	16.83	6.63	7.41	8.04	2.5153e-16	-1.12212	down
F01.PB4473	1.48	1.67	0.98	0	0	0	2.64732e-16	#NAME?	down
F01.PB32216	12.91	12.86	14.18	4.96	4.57	5.77	2.76668e-16	-1.30256	down
F01.PB29682	8.69	6.23	7.94	1.85	1.96	1.59	2.9602e-16	-2.00468	down
F01.PB38186	0.84	0.82	0.59	0	0	0	3.23204e-16	#NAME?	down
F01.PB31537	15.52	16.4	15.08	8.07	7.58	6	3.41161e-16	-1.02698	down
F01.PB28629	7.45	7.02	6.34	0.9	2.07	2.16	3.68558e-16	-1.93274	down
F01.PB17937	6.94	9.43	8.43	1.86	2.17	0.89	3.77891e-16	-2.24433	down
F01.PB31813	17.59	17.02	18.48	9.4	7.72	7.65	3.79526e-16	-1.00926	down
F01.PB42214	1.7	1.2	1.72	0.06	0.27	0	3.80644e-16	-3.75696	down
F01.PB34946	7.76	7.39	6.45	2.66	2.28	3	4.31114e-16	-1.3535	down
F01.PB30305	1.33	1.42	1.26	0.04	0.04	0	4.38911e-16	-6.0282	down
F01.PB13761	16.34	18.12	15.31	6.07	7.59	8.08	4.39391e-16	-1.10927	down
F01.PB6328	8.74	11.85	9.75	2.33	1.41	2.63	4.64055e-16	-2.18096	down
F01.PB31592	4.51	3.89	4.06	0.41	0.57	0.82	4.7405e-16	-2.70322	down
F01.PB38353	7.33	7.01	6.62	3.46	2.52	2.68	5.0223e-16	-1.18196	down
F01.PB30582	2.12	1.31	1.42	0.06	0	0	5.44621e-16	-6.58181	down
F01.PB42458	1.81	1.63	1.98	0.09	0.11	0.56	5.76366e-16	-2.80486	down
F01.PB33250	3.32	3.01	2.57	0.79	0.66	0.57	5.92086e-16	-2.06016	down
F01.PB11461	11.91	10.3	10.82	3.17	4.07	4.45	6.36794e-16	-1.41563	down
F01.PB19152	7.01	7.14	6.94	3.32	2.36	2.56	7.45572e-16	-1.25859	down
F01.PB4562	3.13	3.19	3.06	0.28	0.13	0.45	8.25721e-16	-3.45917	down
F01.PB2474	11.63	12.07	12.21	5.03	3.1	4.74	8.35844e-16	-1.39838	down
F01.PB39146	6.78	6.28	6.65	2.75	1.66	2.4	8.90045e-16	-1.43972	down
F01.PB2832	1.37	1.41	1.04	0	0	0	8.94249e-16	#NAME?	down
F01.PB31319	4.25	4.22	3.82	0.63	1.12	0.39	9.86167e-16	-2.45014	down
F01.PB30510	7.04	5.99	7.38	1.07	1.69	2.48	9.95291e-16	-1.88646	down
F01.PB32113	10.14	10.48	8.79	3.82	3.34	3.27	1.01901e-15	-1.4084	down
F01.PB21474	1.45	1.49	1.44	0.13	0.15	0.06	1.07487e-15	-3.59779	down
F01.PB25640	1.83	1.7	1.79	0.23	0.24	0.18	1.08259e-15	-2.94874	down
F01.PB17673	14.17	15.17	14.54	6.9	5.38	8.12	1.11693e-15	-1.01007	down
F01.PB30736	6.43	5.71	5.85	1.76	0.99	1.15	1.11923e-15	-2.12732	down
F01.PB6021	4.76	6.22	6.23	0.96	1.17	1.36	1.15055e-15	-2.23751	down
F01.PB14716	1.48	1.49	1.08	0.04	0.07	0	1.15883e-15	-5.44554	down
F01.PB29616	4.92	4.54	6.38	0.34	1.28	0.84	1.20874e-15	-2.61626	down
F01.PB36003	1.47	1.16	1.3	0.02	0.11	0.09	1.24905e-15	-4.12745	down
F01.PB37311	7.15	6.96	6.41	2.83	2.09	2.56	1.28038e-15	-1.36776	down
F01.PB688	38.74	44.96	45.2	21.05	18.29	17.85	1.31556e-15	-1.12079	down
F01.PB2956	25.09	28.69	28.45	11.52	9.56	12.22	1.48331e-15	-1.24156	down
F01.PB19072	3.38	3.66	2.95	0.67	0.55	0.89	1.51081e-15	-2.15139	down
F01.PB13045	7.07	7.73	8.8	2.41	2.61	2.01	1.52365e-15	-1.66305	down
F01.PB31075	13.92	13.89	14.53	5.07	5.84	5.89	1.56507e-15	-1.24791	down
F01.PB16151	15.17	15.66	13.35	6.5	6.02	6.18	1.60916e-15	-1.15379	down
F01.PB11079	7.94	8.73	7.94	2.38	2.2	3.5	1.66605e-15	-1.52417	down
F01.PB1899	5.24	3.4	5.13	0.16	0	0.2	2.07591e-15	-5.18966	down
F01.PB15795	5.88	7.88	7.16	0.96	0	1.92	2.09189e-15	-2.79849	down
F01.PB26738	8.39	7.85	6.8	3.25	3.54	3.43	2.30232e-15	-1.08151	down
F01.PB38696	4.73	3.55	4.46	1.2	1.12	1	2.68142e-15	-1.85223	down
F01.PB10979	57.42	70.76	65.85	30.73	28.92	28.17	2.83283e-15	-1.05508	down
F01.PB16820	3.82	3.84	4.51	0.96	0.52	0.62	3.24942e-15	-2.45333	down
F01.PB11664	5.35	4.9	5.36	1.13	1.31	1.1	3.5116e-15	-2.05963	down
F01.PB40749	0.61	0.51	0.53	0	0	0	3.63521e-15	#NAME?	down
F01.PB44392	11.77	16.62	14.34	3.49	2.97	3.3	3.6401e-15	-2.0323	down
F01.PB9238	57.57	67.25	55.07	27.29	24.61	26.63	3.75217e-15	-1.10731	down
F01.PB15043	15.97	15.68	16.09	7.87	6.21	7.65	3.76479e-15	-1.05012	down
F01.PB24188	8.32	8.61	8.94	3.89	3.95	3.73	3.82682e-15	-1.06517	down
F01.PB22000	3.65	2.46	4.3	0.14	0.35	0	3.98536e-15	-4.35945	down
F01.PB31186	13.12	13.02	13.88	5.37	5.77	5.97	4.12228e-15	-1.13947	down
F01.PB22495	10.02	8.46	9.19	3.7	3.5	4.35	4.1564e-15	-1.16963	down
F01.PB30058	13.93	15.8	13.57	6.63	5.88	7.36	4.15852e-15	-1.03883	down
F01.PB39742	4.33	4.4	4.4	1.4	0.98	1.28	4.61536e-15	-1.75682	down
F01.PB17232	0.73	0.67	0.53	0	0	0	4.61698e-15	#NAME?	down
F01.PB42303	2.84	3.38	2.23	0.45	0.32	0.12	5.11062e-15	-3.18613	down
F01.PB15527	2.2	2.89	1.63	0	0.08	0	5.11481e-15	-6.41267	down
F01.PB25476	1.75	1.79	1.88	0.26	0.22	0.21	5.26057e-15	-2.93312	down
F01.PB5031	0.96	1.31	1.34	0	0	0	5.41545e-15	#NAME?	down
F01.PB37130	2.97	3.08	3.63	0.65	0.65	0.76	5.4518e-15	-2.15651	down
F01.PB1074	20.84	18.47	16.67	5.93	5.2	4.77	5.86091e-15	-1.76736	down
F01.PB31119	9.43	8.44	10.63	3.47	3.21	3.6	5.94033e-15	-1.38529	down
F01.PB7268	18.16	15.04	15.86	7.08	7.83	7.99	6.05258e-15	-1.01212	down
F01.PB43285	1.49	1.7	1.53	0.09	0.3	0.16	6.15923e-15	-3.04292	down
F01.PB37653	1.33	1.62	1.93	0.15	0.34	0.26	6.40104e-15	-2.59642	down
F01.PB17381	1.59	1.32	1.16	0.13	0.17	0.09	6.49153e-15	-3.36029	down
F01.PB1618	41.58	43.31	49.12	19.17	19.8	21.09	6.53615e-15	-1.1055	down
F01.PB11145	22.47	19.28	20.65	7.46	7.05	10.79	6.58169e-15	-1.21925	down
F01.PB7524	7.03	7.92	6.06	2.23	2.13	1.23	6.76278e-15	-1.82818	down
F01.PB28424	13.39	13.57	15.69	6.04	5.43	5.34	6.86818e-15	-1.26237	down
F01.PB10657	13.13	14.32	16.04	5.15	7	6.23	7.45585e-15	-1.15139	down
F01.PB12879	13.25	11.83	11.45	5.06	4.75	4.43	7.64144e-15	-1.27827	down
F01.PB34125	14.34	18.76	17.27	6.2	4.84	5.55	7.94817e-15	-1.50656	down
F01.PB32887	9.8	7.81	10.8	1.93	2.92	2.59	8.83655e-15	-1.84824	down
F01.PB27358	33.58	36.11	35.61	15.37	14.9	12.94	9.09302e-15	-1.2289	down
F01.PB26297	0.72	0.48	0.66	0	0	0	9.31112e-15	#NAME?	down
F01.PB39946	6.86	8.21	8.82	2.33	3.25	2.66	9.51095e-15	-1.44185	down
F01.PB18193	7.96	7.41	7.37	2.98	2.99	3.4	9.68592e-15	-1.19166	down
F01.PB5200	9.14	11.73	9.48	3.25	2.61	3.37	9.9665e-15	-1.63891	down
F01.PB20179	3.08	4.78	3.59	0.33	0.42	0.37	1.05308e-14	-3.29539	down
F01.PB29049	18.81	19.15	19.96	9.01	8.09	9.68	1.05354e-14	-1.02823	down
F01.PB21543	4.89	4.5	4.05	1.43	0.92	1.44	1.05949e-14	-1.73888	down
F01.PB4933	13.06	12.7	12.77	5.2	4.68	5.13	1.15612e-14	-1.2757	down
F01.PB6784	30.71	33.22	33.27	14.42	15.12	14.61	1.16782e-14	-1.07074	down
F01.PB5450	2.08	1.21	2.16	0	0.1	0	1.29319e-14	-6.07599	down
F01.PB13343	7.98	8.55	8.82	2.63	2.8	3.06	1.32831e-14	-1.49358	down
F01.PB26697	5.39	5.86	6.37	1.89	2.24	2.1	1.37961e-14	-1.41107	down
F01.PB9798	14.77	17.02	15.07	5.65	7.26	8.05	1.38426e-14	-1.0754	down
F01.PB34939	1.25	1.24	0.83	0.07	0.06	0.02	1.40471e-14	-4.31662	down
F01.PB1408	5.72	5.16	6.36	0.16	0.31	0.76	1.40585e-14	-3.79484	down
F01.PB1378	13.93	14.23	18.12	3.23	1.73	4.99	1.4353e-14	-2.17213	down
F01.PB24723	10.64	9.75	9.09	4.33	2.83	2.09	1.44558e-14	-1.57782	down
F01.PB13349	6.05	6.07	5.21	1.33	2.07	1.3	1.4941e-14	-1.80548	down
F01.PB44357	0.63	0.66	0.85	0.14	0.11	0.1	1.50969e-14	-2.52338	down
F01.PB30574	1.61	1.87	1.15	0.06	0	0.07	1.52881e-14	-5.01998	down
F01.PB21220	5.26	4.59	3.68	0.27	0.29	1.25	1.55407e-14	-2.83026	down
F01.PB21952	9.57	10.38	9.23	4.36	4.31	4.97	1.65007e-14	-1.00493	down
F01.PB41474	4.29	4.05	5.32	1.14	1.47	1.1	1.69163e-14	-1.78824	down
F01.PB33518	3.19	3.56	2.45	0.51	0.57	0.7	1.72868e-14	-2.30395	down
F01.PB8350	3.44	2.65	4.34	0.23	0.31	0.31	1.75737e-14	-3.51403	down
F01.PB33986	0.44	0.56	0.52	0	0	0	2.14648e-14	#NAME?	down
F01.PB39967	3.13	3.56	3.54	1.16	0.58	0.72	2.29766e-14	-1.95692	down
F01.PB34670	5.96	4.77	5.29	1.74	2.16	2.36	2.38511e-14	-1.2625	down
F01.PB10074	2	2.86	2	0.14	0.03	0.37	2.43766e-14	-3.5698	down
F01.PB26046	4.21	5.51	4.45	1.32	1.57	1.4	2.67927e-14	-1.63921	down
F01.PB38312	5.39	5.5	4.69	2.3	1.92	1.82	2.7473e-14	-1.27195	down
F01.PB25641	3.58	3.37	2.81	0.59	0.79	0.9	2.75372e-14	-2.02872	down
F01.PB36254	2.76	2.85	2.54	0.68	0.46	0.77	2.75725e-14	-2.00489	down
F01.PB23479	0.53	0.44	0.54	0	0	0	2.76489e-14	#NAME?	down
F01.PB15958	5.89	5.11	5.8	1.06	1.72	1.65	2.86414e-14	-1.844	down
F01.PB35022	3.77	4.3	4.29	1.27	1.53	1.2	2.88535e-14	-1.53374	down
F01.PB42998	3.53	3.17	3.91	0.79	0.99	1.1	3.06947e-14	-1.77928	down
F01.PB27758	23.82	23.26	21.79	9.96	8.28	7.98	3.12278e-14	-1.32498	down
F01.PB160	53.75	49.11	56.8	27.96	21.61	23.8	3.44653e-14	-1.07718	down
F01.PB40537	89.84	117.21	105.39	41.02	34.51	36.78	3.52142e-14	-1.38181	down
F01.PB29480	2.98	2.77	3.06	0.36	0.18	0.64	3.92769e-14	-2.81061	down
F01.PB41622	1.49	1.73	1.77	0.22	0.21	0.19	4.01514e-14	-2.94453	down
F01.PB29415	1.71	0.92	1.72	0	0	0	4.15367e-14	#NAME?	down
F01.PB16971	1.18	1.36	1.32	0	0.06	0.04	4.24296e-14	-5.64538	down
F01.PB23272	0.59	0.47	0.77	0	0	0	4.45203e-14	#NAME?	down
F01.PB23648	5.17	5.52	5.79	1.87	1.91	2.22	4.61164e-14	-1.36873	down
F01.PB28357	3.33	4.67	2.78	0.23	0.16	0	4.78019e-14	-4.74692	down
F01.PB5769	6.63	7.47	6.26	1.56	1.75	1.68	4.83077e-14	-1.94453	down
F01.PB20493	1.35	1.11	1.63	0.17	0.07	0.08	5.22783e-14	-3.62937	down
F01.PB17988	14.04	15.07	12.58	6.63	6.9	5.35	5.2985e-14	-1.04615	down
F01.PB29228	2.26	2.01	2.24	0.19	0.22	0.13	5.7698e-14	-3.50268	down
F01.PB16520	7.15	7.96	7.15	2.46	2.72	2.63	6.41149e-14	-1.42893	down
F01.PB27875	22.58	21.44	22.84	6.98	7.78	7.11	6.45074e-14	-1.56646	down
F01.PB8567	5.87	4.65	5.2	1.36	1.61	1.28	6.45793e-14	-1.81124	down
F01.PB25005	1.31	1.18	1.13	0.1	0.13	0.04	6.61226e-14	-3.65311	down
F01.PB6247	4.42	4.14	3.65	0.72	0.63	0.48	6.99677e-14	-2.65111	down
F01.PB29527	4.89	5.83	4.61	1.01	0	1.52	7.03273e-14	-2.53456	down
F01.PB30516	8.84	8.4	9.05	2.23	3.54	3.19	7.93373e-14	-1.46652	down
F01.PB41189	1.37	1.31	0.86	0.14	0.08	0	7.9352e-14	-4.0707	down
F01.PB16550	3.47	3.24	4.68	0.74	0.58	0.45	8.00785e-14	-2.59143	down
F01.PB37406	3.19	2.84	3.32	0.55	0.66	0.82	8.18179e-14	-2.13133	down
F01.PB34145	1.25	1.17	1.3	0.09	0.15	0.09	8.46802e-14	-3.41952	down
F01.PB44427	1.68	2.13	1.48	0.25	0.4	0.3	9.26656e-14	-2.38571	down
F01.PB41076	0.85	0.65	0.88	0	0	0.12	9.29632e-14	-4.4299	down
F01.PB40296	1.32	1.19	1.02	0.18	0.06	0.05	1.03684e-13	-3.544	down
F01.PB39752	3.29	2.63	3.27	0.7	0.79	0.67	1.03684e-13	-2.01712	down
F01.PB8981	1.75	1.67	0.99	0.04	0.05	0	1.08674e-13	-6.07866	down
F01.PB21210	9.43	10.8	8.52	3.63	4.01	2.92	1.08832e-13	-1.35338	down
F01.PB32946	9.95	9.07	9.58	3.32	3.55	3.44	1.10549e-13	-1.38514	down
F01.PB40195	5.59	6.27	5.76	2.15	1.91	2.32	1.12472e-13	-1.379	down
F01.PB10457	13.8	13.06	14.37	5.7	7.39	4.79	1.13316e-13	-1.11904	down
F01.PB129	10.33	9.68	9.21	0.74	2.1	1.23	1.1716e-13	-2.79323	down
F01.PB7068	2.01	1.43	1.52	0.06	0.03	0.17	1.17727e-13	-4.18457	down
F01.PB28964	2.27	1.7	2.7	0.07	0.3	0	1.17935e-13	-4.08287	down
F01.PB5890	15.74	16.86	18.85	8.53	6.72	8.16	1.25327e-13	-1.05058	down
F01.PB3573	35.56	33	33.75	15.59	14.69	16.97	1.29584e-13	-1.05027	down
F01.PB41850	1.22	1.46	1.48	0.26	0.06	0.09	1.33836e-13	-3.26052	down
F01.PB30662	11.82	10.49	12.69	4.67	5.58	5.41	1.38463e-13	-1.06973	down
F01.PB28859	5.66	7.08	7.5	1.66	1.6	2.05	1.40119e-13	-1.84582	down
F01.PB31825	6.75	6.43	8.1	1.91	1.99	3.05	1.45683e-13	-1.52604	down
F01.PB18203	1.44	1.59	1.43	0.13	0.09	0.29	1.46445e-13	-3.11645	down
F01.PB37687	1.42	1.52	1.58	0.25	0.14	0.2	1.47293e-13	-2.86011	down
F01.PB10535	1.44	1.45	1.66	0.03	0.13	0.04	1.52281e-13	-4.62037	down
F01.PB12393	0.78	0.65	1.05	0	0	0	1.53204e-13	#NAME?	down
F01.PB7231	41.53	56.01	39.7	9.44	4.69	9.35	1.55845e-13	-2.46685	down
F01.PB41780	6.52	6.55	7.67	3.11	2.51	3.01	1.55957e-13	-1.17094	down
F01.PB37495	22.41	18.14	20.88	10.16	9.31	7.81	1.60296e-13	-1.07749	down
F01.PB40713	2.09	2.7	2.02	0.55	0.13	0.48	1.6127e-13	-2.48463	down
F01.PB30543	1.48	1.76	2.13	0.09	0.31	0.04	1.72271e-13	-3.63054	down
F01.PB2837	30.05	30.33	31.38	15.04	8.41	14.43	1.75185e-13	-1.19193	down
F01.PB38968	1.39	2.06	1.42	0.24	0.14	0	1.75755e-13	-3.67159	down
F01.PB43945	0.25	0.26	0.39	0	0.01	0	1.76046e-13	-6.43176	down
F01.PB15113	12.56	13.28	13.18	5.79	5.23	7.12	1.84567e-13	-1.0171	down
F01.PB41752	6.32	7.6	6.65	3.1	2.63	3.4	1.88358e-13	-1.078	down
F01.PB11859	11.27	11.81	12.29	5.01	4.24	5.43	2.13305e-13	-1.18601	down
F01.PB40092	8.43	9.96	8.92	3.8	2.83	1.58	2.16812e-13	-1.64617	down
F01.PB28874	25.14	30.05	32.2	11.83	8.55	11.85	2.1721e-13	-1.35539	down
F01.PB17995	8.34	9.53	8.31	4.51	3.77	3.97	2.286e-13	-1.00583	down
F01.PB2182	18.65	13.6	15.11	3.56	1.52	4.73	2.4384e-13	-2.21816	down
F01.PB35165	4.09	3.88	3.7	1.42	1.17	0.77	2.71869e-13	-1.70063	down
F01.PB20750	0.52	0.51	0.45	0	0	0	2.72328e-13	#NAME?	down
F01.PB34614	5.98	5.53	6.14	2.4	2.78	2.38	2.80072e-13	-1.12841	down
F01.PB38715	8.67	8.92	9.93	4.45	3.98	4.33	2.90513e-13	-1.0194	down
F01.PB41272	5.22	5.56	5.34	2.64	1.97	2.22	3.09424e-13	-1.14428	down
F01.PB19873	1.25	1.38	1.04	0.12	0.08	0.09	3.28876e-13	-3.70942	down
F01.PB15111	3.4	3.77	3.64	1	0.52	0.5	3.42546e-13	-2.34919	down
F01.PB17360	1.29	0.96	1.12	0.05	0.1	0.08	3.66674e-13	-3.75467	down
F01.PB40971	1.18	0.93	0.97	0.06	0.04	0.1	3.7115e-13	-4.15455	down
F01.PB6993	10.39	10.19	10.76	4.94	3.87	3.05	3.86473e-13	-1.31322	down
F01.PB40388	4.54	4.76	5.03	1.75	1.14	1.6	4.07301e-13	-1.58808	down
F01.PB26182	2.98	2.85	3.09	0.49	0.68	0.76	4.10956e-13	-2.12131	down
F01.PB12699	9.96	10.82	12.25	4.92	5.59	4.46	4.207e-13	-1.05235	down
F01.PB39908	6.36	5.32	5.34	1.84	2.2	2.64	4.34736e-13	-1.2602	down
F01.PB42821	9.47	12.09	11.33	4.81	3.72	4.23	4.36563e-13	-1.27157	down
F01.PB9116	3.93	2.91	3.68	0.5	0.58	0.83	5.98217e-13	-2.39608	down
F01.PB18554	0.58	0.37	0.57	0	0	0	6.32049e-13	#NAME?	down
F01.PB30138	1.22	1.9	1.03	0	0	0	6.33638e-13	#NAME?	down
F01.PB26009	5.55	5.23	4.79	1.81	2.18	1.25	6.43696e-13	-1.47996	down
F01.PB16481	3.11	1.95	2.43	0.37	0.28	0.15	6.67147e-13	-3.25746	down
F01.PB8037	5.7	5.61	5.67	1.46	2.04	1.2	6.8827e-13	-1.77209	down
F01.PB32271	1.26	1.38	1.77	0	0	0.24	6.90996e-13	-4.31091	down
F01.PB27777	21.84	16.64	18.53	5.39	6.3	5.47	7.1394e-13	-1.68152	down
F01.PB41650	4.36	4.67	4.09	1.09	1.19	1.89	7.6233e-13	-1.56876	down
F01.PB44105	0.76	0.93	0.77	0.05	0.08	0.18	7.67536e-13	-2.90143	down
F01.PB37152	3.85	3.04	3.17	1.31	0.87	0.6	7.89748e-13	-1.76062	down
F01.PB31531	8.86	8.23	7.71	3.6	2.42	3.85	8.21516e-13	-1.24243	down
F01.PB19753	6.98	6.58	6.26	2.8	2.72	3.53	8.33176e-13	-1.03345	down
F01.PB21410	6.92	5.58	6.25	2.77	1.6	2.39	8.53644e-13	-1.38252	down
F01.PB9058	14.28	12.73	13.89	7.28	5.45	5.61	8.90067e-13	-1.07078	down
F01.PB31591	1.43	1.49	1.29	0.01	0.23	0.03	9.23175e-13	-3.99001	down
F01.PB33862	3.81	4.81	4.34	1.52	1.82	1.1	9.25899e-13	-1.45992	down
F01.PB23063	25.77	31.96	31.53	12.93	14.13	13.92	9.51156e-13	-1.02883	down
F01.PB41280	1.46	1.31	1.89	0.16	0.19	0.17	1.00645e-12	-3.1209	down
F01.PB41616	3.22	4.42	3.7	1.07	1.18	1.18	1.01023e-12	-1.63604	down
F01.PB5772	23.22	26.9	26.25	12.53	8.11	6.98	1.10306e-12	-1.38321	down
F01.PB32580	8.71	6.64	7.05	2.87	1.86	2.07	1.10659e-12	-1.64282	down
F01.PB9466	10.38	9.03	7.94	3.19	3.59	3.11	1.12895e-12	-1.38508	down
F01.PB15361	1.42	1.37	1.61	0.03	0.04	0.14	1.16052e-12	-4.31887	down
F01.PB30878	3.38	3.22	3.36	0.84	0.54	0.4	1.16989e-12	-2.42252	down
F01.PB44040	3.03	2.71	2.64	0.88	1.05	1.11	1.2029e-12	-1.37306	down
F01.PB44556	0.71	0.81	1.01	0.15	0.21	0.16	1.20578e-12	-2.19724	down
F01.PB44394	1.02	0.99	0.99	0.24	0.26	0.28	1.24674e-12	-1.84929	down
F01.PB26955	3.92	4	4.31	1	1.18	1.53	1.31021e-12	-1.62717	down
F01.PB21963	1.79	2.07	2.11	0.33	0.5	0.15	1.37573e-12	-2.54281	down
F01.PB4680	7.73	8.12	7.04	2.04	2.56	2.46	1.524e-12	-1.61282	down
F01.PB27763	10.82	10.6	11.24	4.16	2.14	2	1.53031e-12	-1.92506	down
F01.PB11634	0.62	0.92	0.59	0	0	0	1.71748e-12	#NAME?	down
F01.PB38653	21.63	22.55	22.22	12.62	7.81	10.47	1.7312e-12	-1.00812	down
F01.PB5691	1.3	1.29	1.41	0.06	0	0.08	1.84438e-12	-4.78126	down
F01.PB11069	6.68	6.91	7.54	2.58	1.83	2.35	1.87276e-12	-1.55528	down
F01.PB44480	3.81	4.7	4.42	2.19	1.88	1.79	2.09162e-12	-1.04711	down
F01.PB18930	6.81	5.77	6.76	2.41	2.77	3.01	2.12229e-12	-1.14937	down
F01.PB14464	9.95	11.94	11.36	4.68	5.27	4.42	2.14248e-12	-1.12413	down
F01.PB16655	8.64	10.29	8.32	2.34	2.37	3.99	2.20554e-12	-1.56762	down
F01.PB33596	0.75	0.99	0.93	0.12	0.02	0	2.55575e-12	-4.16963	down
F01.PB28769	5.64	3.87	3.87	0.91	0.15	0.36	2.70644e-12	-3.22191	down
F01.PB6676	16.02	15.38	14.25	7.3	7.11	6.79	2.85013e-12	-1.02213	down
F01.PB31565	8.26	9.09	8.49	3.34	4.12	3.08	2.88282e-12	-1.20233	down
F01.PB42736	2.48	2.11	2.52	0.59	0.27	0.48	3.05828e-12	-2.34959	down
F01.PB25499	3.71	4.23	4.53	1.15	1.51	1.27	3.12332e-12	-1.5697	down
F01.PB41439	1.17	1.24	1.06	0.05	0.1	0.18	3.22348e-12	-3.30576	down
F01.PB39408	1.87	1.96	1.41	0.24	0.4	0.12	3.39782e-12	-2.71955	down
F01.PB29788	2.19	2.36	1.87	0.06	0.34	0.36	3.48861e-12	-3.02534	down
F01.PB38006	6.95	7.2	7.14	3.17	2.46	3.69	3.58257e-12	-1.09924	down
F01.PB41984	11.59	11.84	11.75	6.36	3.44	4.44	3.74182e-12	-1.21369	down
F01.PB19089	1.15	1.38	1.71	0.14	0.27	0.1	4.09895e-12	-3.00274	down
F01.PB41031	3.41	4.18	2.71	0.54	0.48	0.73	4.30861e-12	-2.49414	down
F01.PB20511	0.47	0.37	0.49	0	0	0	4.3851e-12	#NAME?	down
F01.PB44442	0.53	0.49	0.33	0	0	0.08	4.66086e-12	-4.03673	down
F01.PB10752	8.64	7.88	8.81	3.65	2.58	3.82	4.73059e-12	-1.2454	down
F01.PB14355	11.49	10.87	9.61	4.96	4.4	5.36	5.18971e-12	-1.03121	down
F01.PB37075	0.61	0.73	0.59	0.07	0.04	0.03	5.37405e-12	-3.74406	down
F01.PB33052	6.4	6.89	7.36	1.83	2.66	2.62	5.53955e-12	-1.44591	down
F01.PB26915	1.04	1.59	1.96	0.04	0.1	0.08	5.57404e-12	-4.47097	down
F01.PB31213	8.19	9.51	8.29	4.38	3.3	3.21	5.7733e-12	-1.16529	down
F01.PB5688	13.49	11.18	14.25	2.69	3.41	5.71	6.06759e-12	-1.63606	down
F01.PB38668	8.5	6.91	7.04	3.42	3.04	3.45	6.13338e-12	-1.08516	down
F01.PB2252	8.1	11.45	9.57	1.52	0.6	1.38	6.22964e-12	-3.0356	down
F01.PB36031	3.38	2.71	3.76	0.88	0.8	0.89	6.35916e-12	-1.87037	down
F01.PB35718	5.58	5.85	5.46	2.13	2.14	2.34	6.73162e-12	-1.2567	down
F01.PB18852	4.06	4.2	4.31	1.12	1.92	1.42	7.46883e-12	-1.39835	down
F01.PB17002	62.75	79.88	69.96	29.46	18.35	28.14	7.53128e-12	-1.39596	down
F01.PB43901	1.57	2.26	2.14	0.5	0.55	0.46	7.55352e-12	-1.88686	down
F01.PB36764	0.99	1.13	1.2	0.17	0.1	0.1	7.57785e-12	-3.08599	down
F01.PB36274	5.13	4.49	6.21	1.14	1.04	1.93	7.74227e-12	-1.85676	down
F01.PB19893	3.69	3.6	3.47	1.53	0.45	1.01	7.75403e-12	-1.76469	down
F01.PB36296	1.16	1.37	1.32	0.12	0.04	0.27	7.9755e-12	-3.09653	down
F01.PB25124	2.48	2.16	1.91	0.36	0.47	0.59	8.02345e-12	-2.11984	down
F01.PB33421	14.78	15.24	18.48	7.72	6.9	7.5	8.0303e-12	-1.03686	down
F01.PB15286	1.62	1.68	1.22	0.1	0.17	0.17	8.50787e-12	-3.44258	down
F01.PB43477	0.48	0.91	0.56	0	0	0	9.07148e-12	#NAME?	down
F01.PB44344	2.63	2.14	2.3	0.81	0.78	0.63	9.07248e-12	-1.57742	down
F01.PB2023	36.84	31.69	33.23	12.96	14.1	13.89	9.4287e-12	-1.27061	down
F01.PB33216	2.6	2.62	2.28	0.84	0.32	0.55	9.94937e-12	-2.05644	down
F01.PB34208	2.28	2.44	2.2	0.69	0.36	0.39	1.00366e-11	-2.19282	down
F01.PB10135	10.06	12.55	10.43	4.42	5.24	4.57	1.00816e-11	-1.13407	down
F01.PB2853	5.37	4.57	5.22	0.87	1.24	1.62	1.01425e-11	-1.94294	down
F01.PB30808	4.76	3.76	3.95	0.93	1.24	0.88	1.15143e-11	-1.95848	down
F01.PB22406	3.35	3.11	3.09	0.97	0.44	1.14	1.19261e-11	-1.8275	down
F01.PB9080	6.62	7.19	7.7	2.14	2.94	2.4	1.22286e-11	-1.43972	down
F01.PB10095	1.76	1.33	2.77	0	0	0	1.26158e-11	#NAME?	down
F01.PB20994	5.6	6.35	4.12	1.05	0.9	1.13	1.31287e-11	-2.29542	down
F01.PB43968	7.34	5.78	7.22	3.24	2.7	3.02	1.32572e-11	-1.07967	down
F01.PB21262	9.02	10.74	8.8	3.87	4.48	4.78	1.49743e-11	-1.02826	down
F01.PB15451	4.23	4.35	3.09	1.17	0.93	0.78	1.55949e-11	-1.94044	down
F01.PB29456	3.15	2.8	2.55	0.59	0.49	0.38	1.62193e-11	-2.49559	down
F01.PB17261	2.4	1.78	1.62	0.35	0.08	0.42	1.67279e-11	-2.75459	down
F01.PB15018	17.66	24.17	19.58	6.43	6.71	4.31	1.70024e-11	-1.72584	down
F01.PB41609	2.39	2.06	2.24	0.37	0.58	0.44	1.78852e-11	-2.17306	down
F01.PB10321	1.62	1.92	2	0.11	0.18	0.34	1.81287e-11	-3.184	down
F01.PB41565	5.07	5.01	4.5	1.85	2.36	2.24	1.85556e-11	-1.0835	down
F01.PB22304	2.12	1.88	2.31	0.5	0.39	0.59	1.87643e-11	-2.01969	down
F01.PB13326	3.82	5.18	4.09	1.27	1.17	0.83	1.91709e-11	-1.93711	down
F01.PB17177	42.75	42	35.55	13.69	16.99	21.02	1.94825e-11	-1.12978	down
F01.PB39181	4	3.54	4.56	1.24	1.32	1.15	2.06627e-11	-1.62564	down
F01.PB16182	6.81	8.34	7.62	2.19	2.46	3.57	2.07543e-11	-1.39126	down
F01.PB21225	26.06	33.06	30.14	11.89	14.13	9.88	2.09128e-11	-1.2195	down
F01.PB43173	1.84	1.76	2.11	0.5	0.35	0.18	2.12155e-11	-2.42627	down
F01.PB15605	1.13	0.75	1.02	0	0.03	0.09	2.16955e-11	-5.24578	down
F01.PB30981	1.77	1.68	1.83	0.13	0.12	0.28	2.19198e-11	-3.21275	down
F01.PB22484	2.51	2.85	2.6	0.45	0.79	0.71	2.20975e-11	-1.9378	down
F01.PB40376	0.66	0.71	0.93	0.09	0.02	0	2.32556e-11	-4.32226	down
F01.PB11272	8.41	8.69	7.81	3.27	3.13	3.62	2.3394e-11	-1.22704	down
F01.PB3537	24.4	22.97	22.21	10.25	9.89	10.74	2.3784e-11	-1.10587	down
F01.PB44089	0.39	0.24	0.36	0.01	0.01	0.03	2.48385e-11	-4.34524	down
F01.PB10051	18.91	14.66	14.39	5.57	5.17	3.03	2.67518e-11	-1.71679	down
F01.PB39107	6.76	7.18	6.92	3.93	2.3	2.92	2.67518e-11	-1.09601	down
F01.PB5702	2.5	2.46	3.29	0.5	0.23	0.34	2.73534e-11	-2.85588	down
F01.PB13418	1.37	1.35	0.68	0	0	0	2.76678e-11	#NAME?	down
F01.PB30203	6.75	7.29	7.63	2.74	2.77	2.03	3.01399e-11	-1.44447	down
F01.PB20465	0.89	0.88	1.15	0.11	0.12	0	3.08879e-11	-3.59846	down
F01.PB8614	8.02	7.63	7.2	3.02	2.3	3.58	3.10393e-11	-1.27121	down
F01.PB35008	7.39	7.67	7.74	3.92	2.92	3.38	3.10766e-11	-1.06873	down
F01.PB44481	0.68	0.78	0.62	0.14	0.11	0.09	3.13053e-11	-2.57865	down
F01.PB37869	6.66	5.2	6.5	1.73	0.92	2.48	3.16459e-11	-1.7453	down
F01.PB35257	5.88	6.29	5.83	3.01	2.2	2.37	3.27864e-11	-1.1586	down
F01.PB29215	2.11	1.43	1.85	0.29	0	0.3	3.40949e-11	-3.15585	down
F01.PB20272	3.25	3.5	3.23	1.12	0.66	1.04	3.50757e-11	-1.75366	down
F01.PB12088	2.13	1.99	2.23	0.38	0.24	0.14	3.63436e-11	-3.03642	down
F01.PB15413	9.05	9.02	6.98	2.27	3.19	3.44	3.96663e-11	-1.4149	down
F01.PB15521	5.95	2.73	3.12	0	0	0	4.04393e-11	#NAME?	down
F01.PB5402	3.66	3.55	4.52	0.44	0.23	1.46	4.07434e-11	-2.37798	down
F01.PB18715	0.81	0.66	0.52	0	0	0.09	4.11136e-11	-4.42498	down
F01.PB39549	1.63	1.45	1.81	0.24	0.37	0.34	4.26e-11	-2.2764	down
F01.PB32260	4.4	4.81	4.76	1.3	1.02	1.12	4.49298e-11	-1.94854	down
F01.PB12893	7.73	9.15	10.24	3.07	4.1	3.31	4.50003e-11	-1.29191	down
F01.PB41778	0.49	0.66	0.41	0	0.06	0	4.67902e-11	-5.08502	down
F01.PB22668	4.13	4.55	4.96	1.56	1.87	1.82	4.73527e-11	-1.28725	down
F01.PB10976	5.21	4.24	5	1.34	1.48	1.39	4.80671e-11	-1.69911	down
F01.PB805	63.51	80.17	80.3	35.56	30.02	34.77	4.88933e-11	-1.10032	down
F01.PB36083	5.23	6.1	5.61	2.43	2.58	1.85	5.04063e-11	-1.21568	down
F01.PB30990	3.52	3.25	3.16	0.7	0.74	0.71	5.04729e-11	-2.14046	down
F01.PB44624	2.01	1.94	1.79	0.73	0.63	0.79	5.11421e-11	-1.32763	down
F01.PB13487	3.03	2.27	2.68	0.42	0.17	0.62	5.20557e-11	-2.6822	down
F01.PB4988	14.79	12.81	13.3	7.08	5.59	6.08	5.24696e-11	-1.03949	down
F01.PB35857	2.2	2.92	2.53	0.78	0.59	0.74	5.41174e-11	-1.77987	down
F01.PB14834	9.2	8.75	9.09	4.28	3.33	3.9	5.55044e-11	-1.14608	down
F01.PB38509	5.22	4.5	4.89	2.31	1.59	1.94	5.64481e-11	-1.2327	down
F01.PB15204	1.31	1	1.31	0.16	0	0.03	5.65724e-11	-4.14061	down
F01.PB16275	0.89	1.64	1.62	0	0.1	0.04	5.74042e-11	-4.89464	down
F01.PB44052	1.26	1.25	0.89	0.35	0.27	0.24	5.76039e-11	-1.89805	down
F01.PB7100	7.87	7.03	8.01	2.95	1.82	3.62	5.8585e-11	-1.37125	down
F01.PB28513	2.78	2.04	2.97	0	0.36	0.75	5.9343e-11	-2.77144	down
F01.PB36470	3.45	3.57	4.51	1.41	1.34	1.28	6.30201e-11	-1.43384	down
F01.PB8535	10.74	11.08	8.99	4.05	4.59	4.83	6.33935e-11	-1.1117	down
F01.PB44592	0.59	0.72	0.85	0.16	0.14	0.2	6.38129e-11	-2.03339	down
F01.PB8800	1	1.04	1.17	0.04	0.07	0.08	6.40083e-11	-4.46958	down
F01.PB22953	5.45	6.7	5.96	3.14	2.82	2.38	6.56322e-11	-1.02412	down
F01.PB12998	2.94	4.87	3.67	0.38	0.42	0.56	6.5986e-11	-3.03016	down
F01.PB42157	1.09	1.09	1.63	0.16	0.12	0.18	6.67259e-11	-2.95413	down
F01.PB22396	0.68	0.39	0.81	0	0	0	6.8216e-11	#NAME?	down
F01.PB14483	10.6	9.5	9.8	3.78	2.84	5.43	7.09654e-11	-1.22781	down
F01.PB30393	3.55	2.73	3.79	0.56	0.51	1.06	7.41844e-11	-2.2018	down
F01.PB42858	0.6	0.51	0.71	0.04	0.03	0.05	8.02178e-11	-3.86547	down
F01.PB21460	1.97	1.99	2.11	0.66	0.37	0.42	8.73247e-11	-1.97556	down
F01.PB11043	2.83	1.34	3.01	0.07	0	0	8.80988e-11	-6.89098	down
F01.PB24802	0.87	0.8	0.64	0.05	0.09	0.04	8.8847e-11	-3.6104	down
F01.PB1197	11.57	9.57	12.54	1.78	0.98	2.16	8.91013e-11	-2.75389	down
F01.PB11500	7.29	7.02	6.32	3.03	2.29	2.56	9.2388e-11	-1.3044	down
F01.PB27386	166.16	146.8	136.84	85.23	66.64	64.55	9.48845e-11	-1.00046	down
F01.PB41959	1.45	1.43	1.67	0.17	0.27	0.29	9.84817e-11	-2.55202	down
F01.PB40127	0.64	0.56	0.81	0.12	0	0	1.04265e-10	-4.14631	down
F01.PB29828	3.16	3.33	2.65	0.32	0.68	1.01	1.06179e-10	-2.1174	down
F01.PB41086	0.67	0.51	1	0	0.03	0	1.08586e-10	-6.59909	down
F01.PB23348	7.19	6.4	6.52	2.99	3.34	2.66	1.08827e-10	-1.0697	down
F01.PB5532	10.35	10.21	11.46	4.84	3.99	4.17	1.0975e-10	-1.21794	down
F01.PB12301	6.45	4.93	7.71	1.3	1.57	0.79	1.17194e-10	-2.31576	down
F01.PB19342	0.5	0.33	0.51	0.01	0.02	0.02	1.19716e-10	-5.11004	down
F01.PB443	2.3	1.92	2.9	0.1	0	0	1.28368e-10	-6.15078	down
F01.PB35831	2.35	2.46	2.55	0.68	0.86	0.59	1.29037e-10	-1.68614	down
F01.PB32521	1.24	1.49	1.08	0.03	0.1	0.19	1.30179e-10	-3.51945	down
F01.PB29413	1.86	1.83	1.38	0.23	0.21	0.21	1.36935e-10	-3.02085	down
F01.PB30660	6.07	6.38	7.05	2.23	2.29	2.2	1.39006e-10	-1.46098	down
F01.PB1122	8.26	6.07	7.3	0.88	0.84	1.48	1.43031e-10	-2.70571	down
F01.PB38066	1.54	0.87	1.2	0.13	0.09	0.13	1.43057e-10	-3.39774	down
F01.PB26050	2.2	2.09	2.07	0.53	0.39	0.5	1.43154e-10	-2.1215	down
F01.PB244	6.65	5.95	5.23	0.53	0.85	0.81	1.44932e-10	-3.06165	down
F01.PB33673	6.21	7.58	6.97	1.4	2.92	2.97	1.47641e-10	-1.41682	down
F01.PB9087	7.22	5.15	6.72	2	2.03	2.03	1.49979e-10	-1.56702	down
F01.PB35383	7.42	7.09	6.75	3.45	2.89	3.15	1.50889e-10	-1.07367	down
F01.PB38666	2.39	2.75	2.41	0.7	0.53	0.63	1.61442e-10	-1.95194	down
F01.PB23902	1.4	1.64	1.75	0.19	0.15	0.45	1.64136e-10	-2.52878	down
F01.PB36708	7.68	6.36	6.55	2.59	3.52	3.34	1.64979e-10	-1.03019	down
F01.PB19135	7.47	7.66	7.12	3.53	3.68	2.96	1.72061e-10	-1.03879	down
F01.PB20902	6.5	6.13	6.2	2.77	2.48	3.31	1.74077e-10	-1.04514	down
F01.PB42734	3.45	3.02	2.75	0.74	1.09	0.74	1.79973e-10	-1.7749	down
F01.PB11022	0.84	1.58	0.92	0	0	0	1.80649e-10	#NAME?	down
F01.PB10672	0.99	0.89	1.3	0.12	0.03	0.03	1.90627e-10	-4.0212	down
F01.PB22091	2.87	3.31	3.12	0.82	0.74	1.28	2.09287e-10	-1.6336	down
F01.PB44065	0.63	0.69	0.58	0.11	0.02	0.11	2.16665e-10	-2.91987	down
F01.PB4511	1.7	1.28	1.68	0.15	0.04	0.2	2.25346e-10	-3.61682	down
F01.PB6382	9.05	8.43	8.35	3.33	2.88	3.42	2.31748e-10	-1.33818	down
F01.PB22087	0.69	0.93	0.91	0.07	0	0.15	2.45863e-10	-3.54845	down
F01.PB4184	2.21	2.51	2.05	0.25	0.19	0.51	2.47536e-10	-2.88835	down
F01.PB16210	11.13	9.29	9.9	3.96	4.63	4.69	2.65317e-10	-1.10594	down
F01.PB21484	3.38	2.79	2.93	1.07	0.55	0.95	2.80328e-10	-1.7461	down
F01.PB3981	17.96	19.42	19.52	6.33	7.73	8.42	2.80341e-10	-1.28117	down
F01.PB6840	1.77	1.81	1.73	0.33	0.3	0.09	2.83839e-10	-2.92703	down
F01.PB44546	1	1.02	1.22	0.14	0.29	0.26	2.92301e-10	-2.14027	down
F01.PB12852	15.04	18.22	16.33	5.45	8.82	6.66	3.06741e-10	-1.15734	down
F01.PB16643	3.61	4.09	3.95	1.14	0.32	1.38	3.0959e-10	-1.97443	down
F01.PB41971	2.45	2.14	2.2	0.66	0.53	0.47	3.10843e-10	-1.962	down
F01.PB38132	3.91	4.82	4.27	2.08	1.68	1.29	3.11299e-10	-1.27479	down
F01.PB39069	3.74	4.27	4.32	1.47	1.88	0.99	3.15838e-10	-1.42323	down
F01.PB39785	8.09	6.79	8.15	3.26	3.71	3.81	3.20021e-10	-1.00035	down
F01.PB29824	1.65	1.22	1.63	0	0.49	0	3.2762e-10	-3.16181	down
F01.PB9375	8.26	8.38	8.27	3.51	3.36	3.78	3.31423e-10	-1.14426	down
F01.PB22373	2.05	1.74	1.57	0.35	0.35	0.48	3.46014e-10	-2.11202	down
F01.PB17973	6.66	5.96	5.98	3.44	2.61	1.97	3.55973e-10	-1.11648	down
F01.PB7418	15.52	11.99	15.39	6.57	6.25	6.77	3.60946e-10	-1.04671	down
F01.PB29476	1.04	1.03	0.89	0.08	0.06	0.06	3.64866e-10	-4.01077	down
F01.PB16489	4.77	4.04	4.59	1.23	1.33	1.28	3.65893e-10	-1.73018	down
F01.PB35579	2.94	2.9	2.71	0.88	0.7	0.77	3.75053e-10	-1.78717	down
F01.PB2462	14.21	15.76	12.65	5.6	1.86	5.19	3.75907e-10	-1.69211	down
F01.PB20198	0.8	0.88	1.36	0.06	0.04	0.09	3.76144e-10	-3.90241	down
F01.PB26396	2.37	2.33	2.55	0.73	0.62	0.85	4.02239e-10	-1.62655	down
F01.PB7226	1.34	1.63	1.21	0.18	0.12	0.12	4.18606e-10	-3.22198	down
F01.PB27065	1.44	0.84	1.43	0	0.16	0.18	4.21309e-10	-3.4023	down
F01.PB6183	11.98	11.01	11.02	5.07	4.14	5.81	4.23618e-10	-1.09395	down
F01.PB2099	42.23	42.21	39.78	18.13	15.06	14.14	4.37872e-10	-1.40266	down
F01.PB4414	4.07	4.99	4.17	1.21	0.75	1.22	4.45801e-10	-1.98279	down
F01.PB38873	0.92	1.18	0.91	0.17	0.09	0.13	4.7801e-10	-3.00474	down
F01.PB27377	27.61	29.27	30.66	12.85	14.35	6.53	4.7954e-10	-1.34654	down
F01.PB35793	4.66	3.58	3.21	0.98	1.14	1.11	5.13002e-10	-1.73347	down
F01.PB20449	0.78	0.54	0.73	0	0.07	0.09	5.51765e-10	-3.54512	down
F01.PB17190	1.02	1.03	0.97	0.07	0.04	0.14	5.55184e-10	-3.7929	down
F01.PB4155	1.04	0.74	0.94	0	0.04	0.07	5.68947e-10	-4.94014	down
F01.PB21040	1.29	1.35	1.02	0.1	0.39	0.08	5.76405e-10	-2.67471	down
F01.PB22609	3.7	3.18	3.46	1.17	1.11	1.34	5.89892e-10	-1.42768	down
F01.PB31724	4.9	5.82	6.58	1.42	1.72	2.4	6.00813e-10	-1.55989	down
F01.PB3311	39.95	27.15	35.82	8.35	7.98	12.61	6.04621e-10	-1.76921	down
F01.PB4580	5.67	5.14	4.41	1.27	1.45	1.53	6.13941e-10	-1.77395	down
F01.PB27727	10.15	7.84	7.57	2.8	1.77	0.69	6.20135e-10	-2.26333	down
F01.PB15309	5.79	6.35	6.25	2.04	1.74	2.55	6.23781e-10	-1.45729	down
F01.PB26031	3.53	2.84	3.23	0.97	0.9	0.93	6.38722e-10	-1.687	down
F01.PB44354	2.32	1.98	1.6	0.67	0.47	0.55	6.46577e-10	-1.70134	down
F01.PB2087	26.54	25.45	27	12.53	12.22	10.67	6.59042e-10	-1.09725	down
F01.PB36830	1.24	1.13	1.09	0.09	0.11	0.2	6.65958e-10	-2.98606	down
F01.PB17531	0.56	0.56	0.42	0.05	0	0.04	6.67205e-10	-4.63096	down
F01.PB9845	2.72	1.03	2.33	0	0	0	6.96805e-10	#NAME?	down
F01.PB20346	3.44	3.44	3.42	1.26	0.89	1.54	7.1123e-10	-1.39144	down
F01.PB31237	1.24	1.07	1.11	0.05	0.07	0.13	7.3872e-10	-3.66615	down
F01.PB32753	9.59	10.77	9.76	3.55	5.8	4.38	7.47105e-10	-1.04782	down
F01.PB13907	0.75	0.98	0.77	0	0	0.13	7.73254e-10	-4.16739	down
F01.PB12599	1.76	1.7	2.07	0.18	0	0.52	7.75179e-10	-3.03392	down
F01.PB19727	3.84	3.3	2.57	0.42	1.1	0.4	7.99177e-10	-2.25676	down
F01.PB31001	1.28	0.85	1.02	0.1	0.06	0.06	8.05722e-10	-3.74415	down
F01.PB13540	2.78	2.46	2.37	0.47	0.57	0.56	8.44144e-10	-2.19665	down
F01.PB42763	6.84	10.45	9.67	2.08	1.89	2.56	8.82716e-10	-1.95639	down
F01.PB22514	1.13	0.92	1.76	0	0.09	0.06	1.00269e-09	-4.66609	down
F01.PB38330	3.14	2.56	2.4	0.68	0.88	0.76	1.04263e-09	-1.72424	down
F01.PB43916	0.41	0.56	0.6	0.1	0.07	0.05	1.07058e-09	-2.76791	down
F01.PB25530	3.78	3.56	3.54	1.05	1.28	1.34	1.11091e-09	-1.47229	down
F01.PB29264	7.47	8.02	7.42	3.53	2.91	3.45	1.12817e-09	-1.12527	down
F01.PB14966	9.53	11.71	12.13	3.9	4.53	5.75	1.20522e-09	-1.15273	down
F01.PB17322	1.57	1.6	1.11	0.16	0.24	0.37	1.23613e-09	-2.44662	down
F01.PB14730	6.85	7.1	6.82	2.47	2.59	2.57	1.23677e-09	-1.36771	down
F01.PB25378	2.37	2.06	2.27	0.73	0.39	0.6	1.24494e-09	-1.87407	down
F01.PB42752	7.09	5.55	6.72	2.39	3.09	3.15	1.27001e-09	-1.0759	down
F01.PB9368	6.92	6.02	7.53	2.26	2.65	2.4	1.3335e-09	-1.40463	down
F01.PB7369	5.43	5.98	5.75	2.09	1.21	2.78	1.41524e-09	-1.42328	down
F01.PB31174	30.62	24.12	23.43	5.18	11.21	4.76	1.46198e-09	-1.79842	down
F01.PB33742	5.64	6.17	6.21	2.45	3	2.66	1.47961e-09	-1.06177	down
F01.PB16659	1.24	1.58	1.19	0	0.12	0.38	1.49871e-09	-2.92741	down
F01.PB2854	1.47	1.79	1.61	0.19	0.3	0.1	1.5409e-09	-3.17681	down
F01.PB7602	4.85	5.48	5.41	1.6	2.12	1.81	1.59459e-09	-1.42288	down
F01.PB33639	0.44	0.34	0.46	0.03	0	0	1.60703e-09	-5.10468	down
F01.PB29901	5.93	5.18	6.16	2.04	2.03	1.68	1.61525e-09	-1.51112	down
F01.PB11167	1.11	1.23	1.77	0.03	0.27	0.16	1.6158e-09	-3.25692	down
F01.PB33457	4.34	5.45	5.52	1.73	2.07	2.09	1.62695e-09	-1.30089	down
F01.PB26914	1.75	1.92	2.65	0.41	0.13	0.52	1.64742e-09	-2.50807	down
F01.PB684	9.22	11.49	6.67	1.11	0.44	1.18	1.64857e-09	-3.35915	down
F01.PB15677	9.66	7.92	8.02	3.88	1.43	2.2	1.67139e-09	-1.68601	down
F01.PB5308	12.07	10.94	12.37	5.08	5.93	5.22	1.83078e-09	-1.03853	down
F01.PB25984	1.73	4.07	3.14	0	0.22	0	1.85105e-09	-5.35564	down
F01.PB32680	4.06	4.56	4.56	1.12	1.23	1.08	1.85481e-09	-1.84922	down
F01.PB29643	7.84	7.78	7.2	2.47	2.64	4.17	1.90881e-09	-1.21565	down
F01.PB23024	1.31	1.33	0.99	0.09	0.35	0.11	1.94124e-09	-2.66186	down
F01.PB24990	4	3.53	4.85	1.28	1.52	1.81	1.94488e-09	-1.33338	down
F01.PB42978	2.88	2.61	3.01	1.2	0.72	0.74	1.96564e-09	-1.59459	down
F01.PB41816	0.69	0.45	0.35	0	0.01	0	2.02165e-09	#NAME?	down
F01.PB19516	7.26	11.2	14.4	0.74	1.37	0.45	2.05737e-09	-3.60315	down
F01.PB26379	0.3	0.33	0.29	0.01	0	0.02	2.14614e-09	-4.87462	down
F01.PB20619	1.33	1.42	1.28	0.22	0.14	0.25	2.1512e-09	-2.64852	down
F01.PB29479	0.89	0.52	1.04	0.02	0.03	0.03	2.32162e-09	-5.29919	down
F01.PB25946	1.34	1.09	1.37	0.11	0.19	0.31	2.36965e-09	-2.61587	down
F01.PB41441	3.42	3.27	3.11	1.14	0.92	1.39	2.50965e-09	-1.42384	down
F01.PB17533	1.09	2.83	1.91	0.04	0	0	2.55738e-09	-7.45435	down
F01.PB25874	2.92	2.27	2.64	1.02	0.37	0.98	2.59154e-09	-1.63164	down
F01.PB21074	37.46	30.05	34.51	17.36	11.42	16.71	2.89197e-09	-1.07071	down
F01.PB37276	89.2	122.99	108.61	44.13	43.98	39.97	2.92608e-09	-1.23094	down
F01.PB17240	5.41	5.42	5.86	1.61	2.87	2.92	2.96801e-09	-1.08341	down
F01.PB9646	6.94	6.61	7.16	3.02	2.73	2.88	3.05596e-09	-1.17579	down
F01.PB42578	14.46	10.42	9.71	3.18	2.71	2.55	3.05642e-09	-1.94232	down
F01.PB13001	4.4	3.89	3.39	0.76	1.12	1.33	3.10692e-09	-1.77801	down
F01.PB14852	5.24	5.17	5.25	1.84	1.7	1.74	3.21228e-09	-1.47661	down
F01.PB14359	6.41	5.91	6.57	2.09	2.57	2.83	3.34551e-09	-1.24348	down
F01.PB20749	4.46	3.91	4.55	1.59	1.79	1.71	3.48354e-09	-1.25546	down
F01.PB9231	1.49	1.59	1.87	0.18	0.32	0.11	3.51224e-09	-2.95648	down
F01.PB36937	4.54	4.21	4.09	1.68	1.81	2.09	3.58285e-09	-1.10826	down
F01.PB39892	13.77	11.14	12.6	3.59	5.99	6.22	3.71331e-09	-1.15508	down
F01.PB30302	5.54	4.65	5.19	2.16	1.46	1.66	3.72209e-09	-1.4616	down
F01.PB42058	5.59	4.38	5.21	2.15	2.31	1.82	3.73901e-09	-1.18008	down
F01.PB109	15.47	15.1	13.1	4.45	6.34	4.65	3.83723e-09	-1.44002	down
F01.PB455	20.85	24.93	26.71	8.33	8.45	9.49	3.9429e-09	-1.43317	down
F01.PB43837	2.72	3.02	3.07	1.4	1.18	1.4	3.95635e-09	-1.05212	down
F01.PB38548	5.06	4.07	5.11	2.36	1.76	1.9	4.04627e-09	-1.15022	down
F01.PB38839	2.63	2.53	2.5	0.73	0.77	0.88	4.21607e-09	-1.59907	down
F01.PB33697	0.4	0.62	0.72	0.09	0	0	4.22915e-09	-4.21358	down
F01.PB4191	2.03	1.95	1.46	0.19	0.31	0.19	4.24015e-09	-2.87851	down
F01.PB4043	2.15	2.07	1.59	0.29	0.23	0.31	4.32453e-09	-2.76431	down
F01.PB6997	35.94	36.15	36.51	10.14	20.98	12.8	4.44053e-09	-1.21518	down
F01.PB6141	1.24	1.45	1.44	0	0.35	0.09	4.4575e-09	-3.20566	down
F01.PB20416	1.23	1.27	1.09	0.29	0.13	0.17	4.76495e-09	-2.53075	down
F01.PB32165	5.12	4.93	5.64	2.09	1.64	1.35	4.91292e-09	-1.55564	down
F01.PB34199	2.92	3.12	2.8	1.1	1.43	0.7	4.92496e-09	-1.35554	down
F01.PB19417	1.97	2.08	2.56	0.65	0.54	0.84	5.12534e-09	-1.62376	down
F01.PB33491	4.06	4.93	3.84	1.33	1.74	2.09	5.13418e-09	-1.22233	down
F01.PB16307	10.25	8.85	9.79	4.64	4.05	3.94	5.13718e-09	-1.11154	down
F01.PB27441	29.08	28.55	27.31	12.68	13.35	12.32	5.24894e-09	-1.1001	down
F01.PB23970	2.68	3.72	3.68	0.69	0.92	1.34	5.41266e-09	-1.68397	down
F01.PB37468	0.29	0.25	0.35	0	0	0.03	5.50155e-09	-4.70041	down
F01.PB23454	1.08	0.88	1.43	0.19	0.05	0.22	5.57822e-09	-2.84797	down
F01.PB40762	0.41	0.55	0.57	0.05	0.07	0.02	5.74446e-09	-3.52801	down
F01.PB42631	1.61	1.25	0.88	0.16	0.11	0.13	5.84532e-09	-3.25094	down
F01.PB17255	3.55	3.92	3.64	1.46	1.24	1.43	5.85552e-09	-1.34405	down
F01.PB36422	2.4	2.83	1.92	0.5	0.8	0.77	5.95711e-09	-1.70998	down
F01.PB13929	5.14	4.9	5.22	1.67	1.2	2.3	6.23638e-09	-1.48226	down
F01.PB25365	3.33	4.08	3.69	0.75	1.53	0	6.35241e-09	-2.20056	down
F01.PB15858	10.8	16.9	15.07	2.99	4.34	3.16	6.36016e-09	-1.94522	down
F01.PB44559	0.18	0.11	0.14	0	0.01	0.03	6.53019e-09	-3.8547	down
F01.PB17961	29.09	19.56	26.9	8.97	6.93	6.9	6.9018e-09	-1.63089	down
F01.PB31100	2.14	1.36	2.29	0.28	0.25	0.3	7.16829e-09	-2.79037	down
F01.PB19810	0.98	0.87	0.75	0.14	0.1	0.05	7.19661e-09	-3.08433	down
F01.PB28648	7.4	5.99	6.56	2.17	2.11	2.73	7.94509e-09	-1.42939	down
F01.PB1978	39.06	36.95	34.52	18.14	15.36	12.14	8.06589e-09	-1.27429	down
F01.PB22339	2.02	2.25	1.97	0.76	0.6	0.4	8.15621e-09	-1.72553	down
F01.PB22786	0.69	0.54	0.48	0.08	0	0.02	8.19086e-09	-4.00601	down
F01.PB33080	2.65	2.52	2.47	0.72	0.88	0.96	8.34802e-09	-1.49286	down
F01.PB12374	4.92	4.17	4.92	1.61	1.28	1.6	8.66163e-09	-1.5635	down
F01.PB41297	0.56	0.55	0.54	0.05	0.05	0.05	8.77271e-09	-3.61968	down
F01.PB19849	2.44	2.48	2.15	0.83	0.6	0.9	9.60036e-09	-1.50605	down
F01.PB41460	0.47	1.02	0.95	0	0	0.06	9.81226e-09	-5.22212	down
F01.PB9752	3.85	4.25	3.24	1.03	1.12	0.86	9.96737e-09	-1.83895	down
F01.PB36999	2.79	2.07	2.69	0.74	0.67	0.76	1.02416e-08	-1.71287	down
F01.PB20214	1.99	1.83	2.23	0.67	0.38	0.42	1.08182e-08	-1.97343	down
F01.PB16235	2.16	2.15	2.26	0.32	0.71	0.19	1.10044e-08	-2.3284	down
F01.PB30565	2.85	2.59	2.65	0.29	0.78	1.04	1.14722e-08	-1.87937	down
F01.PB21740	0.83	0.87	0.69	0	0	0.3	1.16145e-08	-2.95099	down
F01.PB24332	2.38	2.59	3.11	0.6	1.24	0.47	1.1655e-08	-1.72382	down
F01.PB9641	1.24	1.6	1.35	0.2	0.2	0.1	1.21064e-08	-2.96433	down
F01.PB21865	0.5	0.49	0.49	0.03	0	0.07	1.21856e-08	-4.00555	down
F01.PB34735	2.13	1.82	1.97	0.51	0.49	0.59	1.24933e-08	-1.81726	down
F01.PB19075	1.28	1.67	1.61	0.45	0.32	0.21	1.25048e-08	-2.14563	down
F01.PB31325	5	5.29	4.73	1.91	1.49	1.86	1.29282e-08	-1.42534	down
F01.PB12672	5.3	5.49	4.41	1.5	2.05	1.73	1.33079e-08	-1.45076	down
F01.PB31569	4.99	5.8	6.53	1.88	2.47	2.4	1.34071e-08	-1.26983	down
F01.PB15754	8.01	9.1	8.67	3.74	3.66	4.08	1.36139e-08	-1.08248	down
F01.PB12097	3.54	4.34	4.36	1.38	1.35	1.46	1.42393e-08	-1.45638	down
F01.PB14039	7.24	8.44	6.52	3.6	3.63	2.8	1.44381e-08	-1.05933	down
F01.PB22393	0.43	0.69	0.57	0.03	0.06	0.04	1.48239e-08	-3.50716	down
F01.PB7420	3.99	3.49	2.72	1.05	0.76	0.84	1.54985e-08	-1.87791	down
F01.PB12143	4.69	5.66	4.38	1.52	1.7	1.68	1.69849e-08	-1.50531	down
F01.PB41314	0.78	0.6	0.76	0.08	0.04	0.12	1.70716e-08	-3.23424	down
F01.PB6358	3.41	4.45	4.78	0.67	1.49	1.51	1.71094e-08	-1.6986	down
F01.PB11722	7.95	8.84	9.09	4.12	3.82	1.73	1.71959e-08	-1.33439	down
F01.PB26568	0.89	1.86	1.59	0.02	0.05	0.2	1.77283e-08	-3.94714	down
F01.PB22074	2.78	2.69	2.15	0.76	0.55	0.96	1.81849e-08	-1.65146	down
F01.PB29586	1.3	1.21	1.47	0.28	0	0.28	1.84374e-08	-2.84803	down
F01.PB22011	1.55	1.73	2.34	0.46	0.39	0.55	1.85958e-08	-1.91722	down
F01.PB30799	1.38	0.81	0.91	0.15	0	0.07	1.97938e-08	-3.73694	down
F01.PB35268	0.43	0.45	0.34	0	0.03	0.06	2.00029e-08	-3.86286	down
F01.PB15393	5.69	6.42	6.75	2.04	3.03	2.5	2.02172e-08	-1.22937	down
F01.PB39323	0.51	0.52	0.74	0.07	0.02	0.06	2.04255e-08	-3.49751	down
F01.PB28621	7.7	6.23	5.79	2.76	2.71	1.62	2.04602e-08	-1.39958	down
F01.PB25206	0.58	0.51	0.6	0.09	0	0.07	2.07339e-08	-3.34594	down
F01.PB26632	1.28	2.01	1.93	0.19	0.56	0.15	2.12835e-08	-2.45259	down
F01.PB8576	12.09	14.19	16.29	0.82	0.63	6.16	2.14811e-08	-2.40327	down
F01.PB17415	1.31	1.48	1.32	0.36	0.21	0.19	2.1722e-08	-2.39903	down
F01.PB28342	7.22	8.75	9.31	3.77	3.22	3.95	2.28444e-08	-1.12337	down
F01.PB30694	8.53	9.5	10.4	4.81	4.32	3.85	2.30279e-08	-1.04401	down
F01.PB35368	4.99	3.8	5.48	1.66	1.99	1.62	2.4137e-08	-1.34191	down
F01.PB34055	2.13	2.06	2.33	1	0.43	0.72	2.66752e-08	-1.51314	down
F01.PB41218	0.41	0.48	0.46	0.11	0	0	2.67883e-08	-3.67995	down
F01.PB28502	8.03	7.63	7.96	3.38	3.19	3.29	2.73206e-08	-1.1725	down
F01.PB19371	0.51	0.84	0.97	0.07	0.07	0.07	2.74215e-08	-3.44906	down
F01.PB7343	3.04	2.7	2.73	0.77	0.68	0.82	2.74734e-08	-1.84436	down
F01.PB36324	2.26	2.04	2.45	0.6	0.73	0.77	2.79954e-08	-1.5825	down
F01.PB40774	4.9	3.68	3.73	1.8	1.58	1.56	2.88323e-08	-1.22433	down
F01.PB31348	4.2	3.75	2.77	0.65	0.35	1.3	2.97396e-08	-2.15018	down
F01.PB42159	5.16	3.97	4.59	2.05	2.21	2.06	3.04389e-08	-1.02791	down
F01.PB30098	6.15	6.52	6.4	2.97	2.12	2.83	3.07787e-08	-1.18572	down
F01.PB20406	15.83	21.15	18.3	2.92	7.7	7.14	3.10684e-08	-1.54412	down
F01.PB9135	2.16	1.51	0.79	0	0	0	3.10684e-08	#NAME?	down
F01.PB10324	9.96	9.15	8.97	4.83	4.18	3.99	3.13486e-08	-1.02307	down
F01.PB28080	2.63	2.17	2.85	0.65	0.5	0.16	3.14967e-08	-2.52812	down
F01.PB8676	7.25	7.09	6.14	2.72	1.92	3.54	3.19106e-08	-1.23903	down
F01.PB36472	2.83	3.58	3.25	1.1	1.6	1.13	3.2332e-08	-1.2384	down
F01.PB29751	1.85	1.39	0.69	0	0	0	3.23885e-08	#NAME?	down
F01.PB34034	3.63	3.72	2.35	0.85	0.2	0.69	3.24953e-08	-2.42342	down
F01.PB38134	5.46	4.76	7.16	1.86	1.64	0.86	3.27857e-08	-1.90281	down
F01.PB31816	9.17	7.37	7.96	3.34	3.01	4.67	3.28452e-08	-1.06483	down
F01.PB34557	3.22	3.81	3.22	1.29	1.28	1.29	3.33463e-08	-1.31607	down
F01.PB36091	2.45	2.76	2.69	1.17	0.75	0.64	3.51111e-08	-1.53134	down
F01.PB34210	3.23	3.13	3.45	1.03	1.13	1.27	3.59284e-08	-1.41997	down
F01.PB35130	4.69	5.23	4.89	2.94	1.79	1.75	3.61525e-08	-1.10241	down
F01.PB23248	1.55	1.79	1.63	0.4	0.44	0.4	3.71731e-08	-1.92496	down
F01.PB17611	1.89	1.56	1.83	0.34	0.39	0.47	3.75873e-08	-2.06946	down
F01.PB1769	31.01	28.62	30.74	14.03	13.22	14.55	3.80933e-08	-1.06961	down
F01.PB29339	4.11	3.34	3.93	1.24	1.1	1.25	3.83462e-08	-1.58363	down
F01.PB29255	2.27	2.88	2.83	0.58	0.46	0.65	3.86109e-08	-2.17381	down
F01.PB35344	0.42	0.51	0.63	0.02	0	0.11	3.89231e-08	-3.55304	down
F01.PB41334	2.23	1.82	2.07	0.58	0.55	0.56	4.04154e-08	-1.77655	down
F01.PB26470	0.82	0.65	0.82	0.13	0.06	0.1	4.04452e-08	-2.97807	down
F01.PB15049	6.04	5.02	5.02	1.63	1.35	2.71	4.05435e-08	-1.41764	down
F01.PB27095	5.52	4.67	4.63	2.3	2.46	2.03	4.20668e-08	-1.03189	down
F01.PB22823	1.01	0.89	0.68	0.17	0.14	0.06	4.33724e-08	-2.82396	down
F01.PB21564	3.65	4.15	3.93	1.82	1.83	1.3	4.38339e-08	-1.15293	down
F01.PB1452	5.79	3.74	2.45	0	0	0	4.43508e-08	#NAME?	down
F01.PB14627	3.45	3.17	3.01	1.11	0.63	0.91	4.4574e-08	-1.78624	down
F01.PB44502	0.15	0.17	0.18	0.03	0	0	4.5945e-08	-4.07206	down
F01.PB33726	0.73	0.4	0.46	0.06	0	0	4.63986e-08	-4.85256	down
F01.PB39806	6.04	4.6	4.54	1.84	1.89	2.36	4.83963e-08	-1.22558	down
F01.PB34089	2.15	1.97	1.55	0.44	0.7	0.36	5.1294e-08	-1.8405	down
F01.PB26564	3.99	3.51	3.37	1.38	1.67	1.48	5.21686e-08	-1.16223	down
F01.PB4718	89.93	67.14	84.53	41.91	35.05	35.88	5.49696e-08	-1.0129	down
F01.PB26475	0.39	0.5	0.87	0	0	0	5.51394e-08	#NAME?	down
F01.PB8474	0.53	0.54	0.7	0.02	0.03	0.06	5.54495e-08	-3.86875	down
F01.PB20646	0.45	0.69	0.5	0.08	0.07	0.02	5.65714e-08	-3.26881	down
F01.PB39999	1.69	2.2	1.71	0.71	0.45	0.57	5.6684e-08	-1.61921	down
F01.PB10772	2.26	1.12	2.84	0.06	0	0.07	5.7687e-08	-5.51703	down
F01.PB3304	1.55	1.33	1.36	0.14	0.27	0.1	6.44511e-08	-3.42043	down
F01.PB15785	8.63	8.49	8.96	4.17	3.66	4.11	6.51838e-08	-1.04043	down
F01.PB40264	2.4	2.68	2.44	0.83	0.83	0.72	6.61096e-08	-1.58534	down
F01.PB17442	1.69	1.62	1.19	0.4	0.37	0.21	6.70442e-08	-2.14687	down
F01.PB3700	12.77	11.16	11.08	4.87	3.31	4.24	7.17516e-08	-1.4489	down
F01.PB24523	0.77	0.72	0.88	0.12	0.02	0.15	7.25552e-08	-2.92928	down
F01.PB43773	1.11	1.08	0.83	0.31	0.39	0.31	7.35096e-08	-1.48777	down
F01.PB19699	3.63	4.95	4.57	2.12	1.38	1.49	7.52807e-08	-1.31087	down
F01.PB15367	4.17	4.89	5.12	1.21	1.41	2.35	7.55916e-08	-1.44751	down
F01.PB38857	2.54	3.09	3.3	0.88	1.35	1.18	7.60612e-08	-1.29888	down
F01.PB39951	1.5	1.52	1.19	0.34	0.44	0.33	7.60932e-08	-1.85283	down
F01.PB21157	0.82	0.79	1.04	0.18	0.18	0.03	7.6525e-08	-2.78595	down
F01.PB8642	6.07	7.12	7.59	1.49	2.7	3.57	7.92105e-08	-1.33752	down
F01.PB44031	0.56	0.53	0.55	0.09	0.13	0.17	8.23314e-08	-2.02662	down
F01.PB9427	8.36	7.51	7.54	3.96	4.1	2.3	8.54566e-08	-1.09031	down
F01.PB41707	1.19	0.77	1.26	0.14	0.19	0.27	8.73743e-08	-2.40943	down
F01.PB43958	0.99	1.32	1.24	0.43	0.43	0.42	8.8021e-08	-1.36436	down
F01.PB28916	8.51	7.54	9.07	4.47	2.69	3.47	8.95288e-08	-1.1572	down
F01.PB23360	1.9	2.17	2.14	0.48	0.56	0.81	8.97101e-08	-1.68637	down
F01.PB23604	4.28	2.83	3.19	0.23	0.32	1.31	9.0319e-08	-2.38778	down
F01.PB29941	2	2.05	3.04	0.43	0.69	0.29	9.36726e-08	-2.2651	down
F01.PB2822	2.16	2.79	3.4	0.78	0.68	0.43	9.62643e-08	-2.10048	down
F01.PB36240	8.74	9.6	12.01	3.32	1.5	4.26	1.03647e-07	-1.65177	down
F01.PB23759	21.71	34.23	27.22	7.8	8.27	7.67	1.07341e-07	-1.71325	down
F01.PB40929	1.51	2.61	0.84	0	0	0	1.08274e-07	#NAME?	down
F01.PB18505	0.72	1.14	1.23	0.17	0.23	0.13	1.0886e-07	-2.48126	down
F01.PB37097	0.7	1.01	0.66	0.09	0.18	0.09	1.09705e-07	-2.70873	down
F01.PB26044	0.56	0.39	0.42	0.02	0.06	0.02	1.10752e-07	-3.60177	down
F01.PB3254	3.52	5.67	3.38	0.57	0.52	0.44	1.11912e-07	-3.04286	down
F01.PB2758	2.72	3.87	3.54	1.3	0.7	0.65	1.13139e-07	-1.8778	down
F01.PB748	11.38	10.24	9.02	1.73	3.42	3.21	1.13918e-07	-1.82828	down
F01.PB42004	0.32	0.26	0.47	0.04	0.05	0	1.17064e-07	-3.5784	down
F01.PB26907	0.7	0.8	0.87	0.22	0	0.08	1.21247e-07	-2.97171	down
F01.PB21896	1.33	2	2.35	0.21	0.52	0	1.21578e-07	-2.87413	down
F01.PB4962	4.21	5.55	4.93	1.51	1.94	1.64	1.26863e-07	-1.4506	down
F01.PB41799	1.38	1.46	1.53	0.3	0.38	0.23	1.27137e-07	-2.17356	down
F01.PB2935	19.75	19.11	18.48	8.27	10.27	8.07	1.38965e-07	-1.04841	down
F01.PB4439	6.46	7.96	7.78	3.32	2.58	3.74	1.49217e-07	-1.12319	down
F01.PB3636	8.15	8.26	8.03	2.69	2.45	2.88	1.50056e-07	-1.54683	down
F01.PB38243	0.48	0.55	0.45	0.03	0.17	0	1.50626e-07	-3.00904	down
F01.PB39843	2.75	2.7	2.33	0.98	0.62	1.05	1.54088e-07	-1.47079	down
F01.PB12090	0.83	1.3	1.14	0.21	0.04	0.11	1.56073e-07	-3.08235	down
F01.PB38427	1.12	1.3	1.47	0.35	0.17	0.29	1.60116e-07	-2.15247	down
F01.PB30370	3.5	3.4	3.93	1.04	1.07	1.46	1.68917e-07	-1.51326	down
F01.PB21934	3.28	2.61	2.9	1.41	0.66	1	1.69849e-07	-1.43117	down
F01.PB42266	0.79	0.51	0.81	0.07	0.14	0.09	1.69884e-07	-2.72044	down
F01.PB43482	3.13	3.28	3.04	1.43	1.13	1.34	1.72569e-07	-1.18673	down
F01.PB43873	1.54	1.33	1.13	0.56	0.48	0.47	1.79074e-07	-1.32704	down
F01.PB25494	1.47	1.91	1.87	0.41	0.44	0.52	1.85988e-07	-1.87043	down
F01.PB43986	0.99	0.75	0.78	0.27	0.28	0.33	1.86653e-07	-1.41901	down
F01.PB21651	4.94	5.49	4.58	2.95	1.95	1.89	1.88894e-07	-1.05242	down
F01.PB36424	3.09	2.87	3.12	1.11	0.79	1.4	1.96838e-07	-1.39165	down
F01.PB8993	0.71	0.83	0.89	0.17	0.03	0	1.98609e-07	-3.45609	down
F01.PB6493	2.57	2.07	1.86	0.42	0.39	0.48	2.01524e-07	-2.2871	down
F01.PB6769	3.62	3.84	5.52	1.28	0.44	1.07	2.02837e-07	-2.16537	down
F01.PB26260	4.16	5.55	4.74	1.76	2.51	2.11	2.07203e-07	-1.08981	down
F01.PB34260	2.27	2.19	2.37	0.58	0.82	0.79	2.09796e-07	-1.56516	down
F01.PB30870	2.84	2.27	2.85	0.66	0.68	0.58	2.17567e-07	-1.96312	down
F01.PB37944	1.23	1.2	1.09	0.14	0.27	0.29	2.191e-07	-2.22387	down
F01.PB41998	3.26	3.68	3.79	1.1	1.15	2.11	2.32575e-07	-1.21185	down
F01.PB10887	3.59	3.5	4.02	1.37	1.21	0.86	2.38711e-07	-1.62143	down
F01.PB29537	1.74	1.45	2.02	0.54	0.37	0.04	2.50276e-07	-2.37291	down
F01.PB40872	1.49	1.42	1.27	0.37	0.62	0.21	2.54207e-07	-1.72887	down
F01.PB7704	2.64	2.83	2.38	0.42	0.86	0.71	2.64851e-07	-1.91337	down
F01.PB24049	2.56	1.5	1.18	0.13	0	0.1	2.79844e-07	-4.52908	down
F01.PB11832	1.01	0.93	0.76	0.1	0.24	0	2.81338e-07	-2.90749	down
F01.PB34070	2.13	2.56	2.03	0.77	0.66	0.64	2.84744e-07	-1.61467	down
F01.PB36702	2.15	1.79	1.87	0.72	0.71	0.67	2.91386e-07	-1.38975	down
F01.PB21959	4.42	3.44	3.77	1.86	2.1	1.46	2.93516e-07	-1.00942	down
F01.PB8081	4.33	4.71	3.67	1.58	1.62	1.76	2.9404e-07	-1.27116	down
F01.PB12052	0.91	2.02	2.09	0.06	0.1	0.1	3.19996e-07	-4.38719	down
F01.PB34103	0.86	0.82	0.8	0	0.23	0.31	3.36264e-07	-2.1769	down
F01.PB10519	6.6	6.55	5.97	2.85	2.67	2.68	3.4689e-07	-1.14187	down
F01.PB34314	7.37	9.35	9.6	4.8	3.79	3.51	3.48019e-07	-1.02569	down
F01.PB2386	26.68	27.23	29.49	15.53	12.29	12.23	3.59307e-07	-1.0162	down
F01.PB28242	5.88	6.07	5.79	1.78	2.4	2.79	3.84863e-07	-1.26631	down
F01.PB40151	2.31	2.83	2.36	1.04	0.64	1.01	3.98533e-07	-1.38234	down
F01.PB6580	7.7	7.48	7.23	3.02	3	3.6	4.02276e-07	-1.13458	down
F01.PB36805	0.97	0.99	1.09	0.15	0.14	0.26	4.05773e-07	-2.42714	down
F01.PB32713	4.26	6.01	4.79	2.14	1.33	1.97	4.12147e-07	-1.39352	down
F01.PB43818	1.53	1.06	1.31	0.37	0.56	0.44	4.21082e-07	-1.43145	down
F01.PB44251	1.6	1.65	1.66	0.77	0.62	0.59	4.33104e-07	-1.21265	down
F01.PB7035	1.53	1.13	1.83	0.2	0.41	0.29	4.37791e-07	-2.28573	down
F01.PB42357	1.51	0.7	2.54	0	0	0	4.49438e-07	#NAME?	down
F01.PB43456	2.33	1.96	2.11	0.61	0.66	0.67	4.508e-07	-1.64109	down
F01.PB32996	2.52	2.99	2.31	1.11	0	0	4.55424e-07	-2.72827	down
F01.PB12883	0.98	0.79	0.81	0.09	0	0.18	4.63546e-07	-3.16443	down
F01.PB9043	1.4	1.2	1.31	0.11	0.23	0.3	4.9121e-07	-2.5246	down
F01.PB18459	0.91	1.18	0.98	0.13	0.07	0.38	5.35545e-07	-2.31828	down
F01.PB44347	0.26	0.2	0.14	0.02	0.04	0.01	5.44352e-07	-3.10208	down
F01.PB24116	1.76	1.44	1.39	0.5	0.34	0.36	5.77623e-07	-1.87487	down
[truncated: 3,933 more rows]

## Sheet: In-VS-3d
#ID	T01_FPKM	T02_FPKM	T03_FPKM	T07_FPKM	T08_FPKM	T09_FPKM	FDR	log2FC	regulated
F01.PB8874	63.92	66.98	66.91	0	0	0.04	0	-12.5756	down
F01.PB29666	77.09	75.94	78.48	0	0.1	0.03	0	-10.8267	down
F01.PB6839	168.14	159.95	174.9	0.27	0.08	0.17	0	-10.1961	down
F01.PB2140	815.02	763.46	824.99	0.22	0.81	1.44	0	-10.1353	down
F01.PB1531	2311.18	2499.23	2558.97	1.97	2.94	2.62	0	-10.1258	down
F01.PB3718	93.53	95.15	100.87	0.15	0.21	0	0	-9.77997	down
F01.PB8275	71.36	67.68	73.13	0.06	0.13	0.08	0	-9.67091	down
F01.PB1058	1357.51	1379.62	1357.32	1.44	1.94	2.43	0	-9.62971	down
F01.PB7747	50.66	53.04	50.06	0.03	0.09	0.09	0	-9.59859	down
F01.PB2774	405.5	378.95	396.1	0.36	0.47	0.83	0	-9.58559	down
F01.PB4672	88.71	89.33	94.19	0	0.08	0.31	0	-9.57883	down
F01.PB16106	170.18	182.79	175.98	0.31	0.24	0.27	0	-9.47845	down
F01.PB3154	98.67	99.43	96.95	0	0.08	0.42	0	-9.33357	down
F01.PB3943	99.95	97.57	104.34	0.09	0.09	0.35	0	-9.2869	down
F01.PB33051	353.28	359.56	360.62	1.01	0.51	0.3	0	-9.28518	down
F01.PB32989	45.42	45.78	46.81	0.07	0.15	0.03	0	-9.18733	down
F01.PB8954	47.94	48.63	50.37	0.13	0.06	0.09	0	-9.12197	down
F01.PB17744	17.97	17.98	18.59	0	0.01	0.09	0	-9.0971	down
F01.PB3325	198.05	195.72	210.06	0.57	0.36	0.3	0	-9.03249	down
F01.PB1439	703.04	688.45	706.96	1.58	1.75	1.23	0	-8.99816	down
F01.PB1484	262.72	261.26	270.83	0.46	0.58	0.88	0	-8.85727	down
F01.PB30581	57.63	57.4	57.63	0.14	0.07	0.2	0	-8.80151	down
F01.PB2584	50.87	49.23	50.14	0.05	0.13	0.26	0	-8.53602	down
F01.PB44583	8.56	8.77	8.56	0.02	0.03	0.04	0	-8.45916	down
F01.PB3127	81.5	79.83	80.97	0.21	0.26	0.27	0	-8.45327	down
F01.PB2841	53.79	55.02	53.57	0.16	0.07	0.27	0	-8.4354	down
F01.PB10716	252.34	259.35	257.62	0.54	0.36	1.5	0	-8.41894	down
F01.PB1288	541.47	531.05	539.81	1.82	1.69	2.89	0	-8.3929	down
F01.PB28445	139.03	140.37	140.79	0.34	0.44	0.6	0	-8.33872	down
F01.PB6587	83.22	84.59	86.28	0.33	0.27	0.24	0	-8.32049	down
F01.PB3168	293.25	301.36	284.43	1.41	0.66	0.95	0	-8.28393	down
F01.PB3601	374.78	372.69	373.45	1.12	1.28	1.48	0	-8.27563	down
F01.PB3994	88.73	86.74	89.83	0	0.33	0.67	0	-8.18018	down
F01.PB6866	81.93	85.99	90.66	0.42	0.37	0.25	0	-8.1083	down
F01.PB6838	42.51	41.69	44.49	0.17	0.1	0.23	0	-8.08507	down
F01.PB6597	94.51	99.13	99.36	0.58	0.11	0.51	0	-8.06176	down
F01.PB2492	235.7	235.11	245.33	0.79	1.06	1.08	0	-8.02383	down
F01.PB2567	108.5	109.08	114.35	0.61	0.25	0.51	0	-8.02097	down
F01.PB17245	31.01	31.1	33.35	0.19	0.13	0.09	0	-7.96062	down
F01.PB41056	55.44	48.92	53.77	0.22	0.25	0.21	0	-7.92774	down
F01.PB10193	35.52	38.64	36.44	0.16	0.12	0.23	0	-7.86426	down
F01.PB13941	44.83	42.1	45.38	0.19	0.24	0.21	0	-7.85379	down
F01.PB16984	54.12	48.25	51.16	0.43	0.33	0.06	0	-7.72654	down
F01.PB40245	56.51	54.23	58.34	0.28	0.32	0.25	0	-7.71983	down
F01.PB9428	40.66	38.88	36.86	0.09	0.25	0.25	0	-7.70971	down
F01.PB7038	210.9	203.56	207.95	1.08	1.33	0.76	0	-7.69923	down
F01.PB2914	111.72	110.05	107.11	0.92	0.46	0.4	0	-7.62721	down
F01.PB42054	23.34	23.62	24.05	0.11	0.27	0.05	0	-7.56487	down
F01.PB22844	22.48	21.39	22.13	0.14	0.14	0.11	0	-7.47564	down
F01.PB2689	80.41	79.57	78.78	0.31	0.55	0.78	0	-7.27188	down
F01.PB12038	277.02	264.19	277.15	1.47	2.36	2.17	0	-7.17592	down
F01.PB7679	50	49.88	46.29	0.25	0.46	0.47	0	-7.03738	down
F01.PB7436	57.32	58.78	62.26	0.47	0.62	0.44	0	-6.95703	down
F01.PB6949	41.36	39.56	43.13	0.39	0.42	0.33	0	-6.88484	down
F01.PB13584	58.83	60.85	57.35	0.74	0.57	0.64	0	-6.58999	down
F01.PB10191	73.96	76.78	75.44	0.51	1.23	1	0	-6.44968	down
F01.PB6644	83.09	82.83	79.77	0.97	1.27	0.87	0	-6.39	down
F01.PB2387	169.95	183.03	177.69	4.87	1.78	1.81	0	-6.09603	down
F01.PB4851	54.36	54.36	53.69	0.88	0.91	0.81	0	-6.0914	down
F01.PB4732	64.97	65.62	61.38	1.25	2.08	0	0	-5.94708	down
F01.PB9699	72.38	78.24	77.84	1.02	1.54	1.48	0	-5.9334	down
F01.PB11633	42.85	41.74	44.64	0.81	0.95	0.94	0	-5.65982	down
F01.PB9897	97.88	92.54	91.15	2.01	2.16	1.78	0	-5.64974	down
F01.PB1709	655.74	639.77	673.78	21.98	20.89	20.95	0	-5.07186	down
F01.PB34794	30.16	28.34	31.82	0.9	0.87	1.1	0	-5.05406	down
F01.PB3274	557.73	557.87	554.18	20.37	24.85	23.69	0	-4.70197	down
F01.PB4872	82.72	80.26	83.23	2.33	3.45	4.67	0	-4.65122	down
F01.PB3115	146.28	148.28	148.45	7.53	6.68	7.21	0	-4.4795	down
F01.PB11703	173.41	175.93	173.45	10.51	11.81	12.16	0	-4.00294	down
F01.PB2725	102.56	102.86	101.71	6.04	7.26	7.58	0	-3.96831	down
F01.PB22438	387.69	466.48	425.37	0	0	0	0	#NAME?	down
F01.PB31674	34.46	33.84	33.64	0	0.1	0	1.19905e-304	-10.011	down
F01.PB10279	520.55	562.03	569.45	47.44	56.29	64.3	1.32506e-303	-3.38101	down
F01.PB1989	735.93	720.64	723.24	87.37	92.18	89.6	1.33857e-298	-3.1687	down
F01.PB6902	34.05	33.64	35.2	0.25	0.17	0.07	2.37368e-298	-7.79502	down
F01.PB12169	32.61	31.64	32.94	0.24	0.25	0.16	6.88118e-293	-7.30736	down
F01.PB18732	20.46	20.19	21.66	0.09	0.14	0.16	2.17413e-292	-7.38948	down
F01.PB4659	64.55	60.65	64.31	3.25	2.66	3.61	8.06155e-290	-4.41744	down
F01.PB32603	34.12	31.68	34.74	0.32	0.07	0.24	1.41144e-287	-7.40795	down
F01.PB7132	34.69	34.02	38.67	0.27	0.25	0.25	2.42881e-284	-7.20416	down
F01.PB5859	93.35	96.95	87.62	5.24	4.33	5.89	6.69854e-283	-4.26016	down
F01.PB7641	35.29	30.75	35.01	0.3	0.31	0.21	2.64369e-274	-7.15222	down
F01.PB13263	45.36	40.49	43.69	1.71	1.34	0.94	9.5562e-274	-5.12213	down
F01.PB32241	62.38	51.96	58.31	0	0.14	0.18	3.37912e-264	-9.17102	down
F01.PB10322	30.93	29.65	30.15	0.04	0.32	0.11	1.40206e-254	-7.70306	down
F01.PB11793	31.12	27.63	30.3	0.46	0.52	0.34	1.4176e-253	-6.15061	down
F01.PB3269	56.97	53.25	54.86	0.29	0.19	0.16	1.63751e-253	-8.31551	down
F01.PB17295	16.86	16.85	18.3	0.09	0.15	0.26	6.50975e-252	-6.8182	down
F01.PB17038	38.88	40.52	37.64	0.8	1.34	1.16	2.80784e-249	-5.26085	down
F01.PB16335	27.02	26.76	30.37	0.64	0.79	0.53	4.19522e-247	-5.49928	down
F01.PB33338	128.62	133.41	130.77	21.5	18.21	18.71	3.79466e-245	-2.82674	down
F01.PB32123	26.84	24.25	27.1	0.07	0.1	0.03	2.78147e-243	-8.67222	down
F01.PB21102	37.21	33.57	38.8	1.98	2.13	2.46	9.3837e-243	-4.13703	down
F01.PB10624	30.18	32	30.76	1.02	0.74	0.75	1.35194e-238	-5.29521	down
F01.PB17508	12.82	11.88	11.46	0.03	0	0	4.61438e-238	-10.1092	down
F01.PB17124	96.28	92.71	96.61	12.04	13	12.59	3.00448e-235	-3.00759	down
F01.PB16065	27.74	27.32	30.05	0.23	0.11	0.04	6.91839e-235	-7.88942	down
F01.PB9533	29.9	28.74	31.09	0.23	0.54	0.15	5.45769e-233	-6.69759	down
F01.PB28617	26.93	27	27.99	0.08	0	0	6.29265e-233	-11.0647	down
F01.PB4612	31.68	28.47	29.54	0.12	0.16	0.16	2.22735e-230	-7.76775	down
F01.PB15146	30.5	26.73	31.8	0.04	0.11	0.18	1.276e-225	-8.17225	down
F01.PB11445	19.76	19.6	20.47	0.06	0.06	0	1.39351e-224	-9.09713	down
F01.PB26531	13.13	12.5	13.5	0.39	0.28	0.38	1.58126e-221	-5.31516	down
F01.PB1833	77.15	79.3	84.01	0.12	0.23	0.47	2.37186e-221	-8.34104	down
F01.PB38204	17.28	18.51	16.82	0.72	0.22	0.2	1.14279e-219	-5.65144	down
F01.PB32272	23.61	21.68	23.7	0.13	0.18	0.37	4.18953e-215	-6.76398	down
F01.PB15965	24.99	24.68	25.16	0.15	0	0.11	1.1501e-214	-8.25069	down
F01.PB6585	28.84	30.12	30.67	0.26	0.24	0.17	1.19993e-213	-7.14442	down
F01.PB36441	49.26	46.32	46.55	4.38	7.15	7.13	4.52825e-211	-3.00711	down
F01.PB31921	27.36	25.26	25.12	0.25	0.59	0.3	3.99752e-210	-6.16773	down
F01.PB17877	11.45	11.78	12.78	0	0	0	8.56279e-210	#NAME?	down
F01.PB43731	14.12	14.87	14.98	0.2	0.05	0	1.59211e-208	-7.56333	down
F01.PB36973	14.46	14.66	14.23	0	0.06	0.27	1.37633e-206	-7.14093	down
F01.PB6988	23.43	21.05	21.33	0.03	0.13	0.2	5.51881e-203	-7.60772	down
F01.PB31707	38.6	39.98	41.44	4.38	2.21	3.1	1.04215e-202	-3.71696	down
F01.PB27596	63.05	68.01	67.04	0.12	0.22	0	1.2406e-200	-9.34738	down
F01.PB28439	27.61	25.29	29.23	0.25	0.19	0.39	1.65523e-200	-6.71867	down
F01.PB38392	17.27	17.81	17.65	1.06	0.64	0.67	1.60287e-198	-4.54664	down
F01.PB29600	22.48	20.29	21.88	0.04	0.1	0	2.44974e-198	-8.94285	down
F01.PB4919	23.64	22.65	24.14	0.12	0.15	0.07	4.99477e-194	-7.78675	down
F01.PB38434	15.42	16.33	13.77	0	0	0	1.18752e-193	#NAME?	down
F01.PB2855	22.69	22.28	21.09	0.04	0	0	4.14953e-191	-10.7639	down
F01.PB14518	40.46	45.38	41.23	2.59	2.06	0.98	1.31539e-189	-4.58211	down
F01.PB28835	24.85	23	24.16	0.12	0.26	0.15	3.01725e-189	-7.17217	down
F01.PB10685	34.06	35.63	36.24	2.38	2.34	1.42	1.22563e-187	-4.18998	down
F01.PB11449	49.09	55.84	56.12	2.2	2.62	1.38	3.18946e-187	-4.78172	down
F01.PB33574	17.26	18.12	17.48	0.16	0	0.83	3.88052e-186	-5.84529	down
F01.PB42680	11.94	11.64	12.42	0.39	0.32	0.34	3.8472e-184	-5.16347	down
F01.PB2430	22.76	22.14	26.2	0	0.32	0	6.16299e-184	-7.9199	down
F01.PB12896	31	25.36	28.32	0.26	0.12	0.06	1.48837e-183	-7.65738	down
F01.PB19668	74.65	77.45	75.94	13.92	16.2	14.91	1.17041e-182	-2.41241	down
F01.PB9934	18.6	17.16	17.8	0.07	0	0.05	2.55971e-182	-9.17812	down
F01.PB6888	51.48	47.83	60.35	0	0	0	9.22621e-182	#NAME?	down
F01.PB39619	21.47	25.51	26.08	0	0	0	2.358e-180	#NAME?	down
F01.PB11916	30.03	25.65	26.03	0.47	0.38	0.44	2.06781e-179	-6.08033	down
F01.PB1697	68.81	73.99	63.31	0.66	0.21	0.31	3.35314e-179	-7.57441	down
F01.PB36604	114.74	116.81	108.73	22.29	23.79	24.65	3.35314e-179	-2.34089	down
F01.PB34276	8.64	7.67	7.68	0.03	0.01	0.03	3.96356e-179	-8.46817	down
F01.PB26792	41.25	41.06	37.73	5.75	6.08	5.82	9.29894e-179	-2.8425	down
F01.PB1354	180.01	162.43	172.18	23.77	20.26	20.72	1.71143e-176	-3.13478	down
F01.PB28671	20.32	21.09	20.74	0.04	0	0	3.99812e-176	-10.6398	down
F01.PB5715	26.4	22.79	22.96	0.18	0.16	0.13	2.5904e-174	-7.36028	down
F01.PB23547	9.69	11.34	10.65	0.01	0	0	5.74812e-174	#NAME?	down
F01.PB4661	21.34	22.6	23.15	0	0.04	0	8.30406e-173	-10.7135	down
F01.PB10678	16.62	16.73	17.03	0.13	0.09	0.09	8.12752e-172	-7.46081	down
F01.PB1806	71.03	64.42	69.63	0.14	0.26	0.13	5.49012e-171	-8.72435	down
F01.PB42329	13.23	12.23	13.63	0.49	0.65	0.66	3.73928e-169	-4.50847	down
F01.PB417	180.58	186.4	193.85	21.84	29.57	31.16	1.53134e-167	-2.91492	down
F01.PB30141	20.31	17.9	18.13	0.33	0.25	0.07	7.77646e-165	-6.61893	down
F01.PB41984	11.59	11.84	11.75	0	0.27	0	4.8243e-164	-7.08374	down
F01.PB27789	89.6	100.52	95.41	11.11	12.78	10.35	7.16671e-164	-3.1617	down
F01.PB1151	48	45.19	42.18	0.28	0	0.18	9.70186e-164	-8.3116	down
F01.PB32879	19.81	20.93	21.65	0.11	0.28	0.53	2.28988e-163	-6.18045	down
F01.PB32502	39.68	35.78	38.7	5.08	3.51	4.73	7.63438e-163	-3.18676	down
F01.PB14546	102.58	115.91	107.88	10.89	12.25	9.17	4.63275e-162	-3.41822	down
F01.PB5404	24.77	23.11	24.08	0.13	0.43	0.24	9.31591e-162	-6.70771	down
F01.PB4952	36.04	34.73	33.66	2.17	2.1	3.49	1.24136e-161	-3.85134	down
F01.PB39035	12.24	10.99	11.79	0.22	0.1	0.08	1.81562e-159	-6.50339	down
F01.PB7165	16.93	17.06	18.23	0.08	0	0	9.56435e-159	-9.5037	down
F01.PB29585	14.81	14	14.47	0.11	0.19	0.14	7.80199e-155	-6.71112	down
F01.PB24234	12.57	11.89	11.56	0.35	0.36	0.48	4.8621e-154	-5.00315	down
F01.PB27303	26.18	27.56	26.97	3.89	2.9	3.9	4.6301e-153	-2.99579	down
F01.PB14798	28.33	27.8	30.05	2.78	2.68	2.13	2.51195e-152	-3.59084	down
F01.PB15857	42.42	40.14	41.01	5.27	4.97	4.62	1.41677e-151	-3.14261	down
F01.PB17148	54.69	57.38	58.66	9	10.76	10.58	4.01446e-149	-2.57791	down
F01.PB33595	12.62	12.68	12.42	0.06	0.1	0	4.56741e-149	-7.94867	down
F01.PB15044	16.67	16.47	15.85	0.29	0.15	0.39	1.40336e-146	-6.05514	down
F01.PB14422	18.54	18.6	16.83	0.38	0.14	0.04	1.55584e-146	-6.66716	down
F01.PB6879	16.19	15.85	16.1	0.14	0.07	0.03	3.40691e-146	-7.68992	down
F01.PB3094	30.5	28.87	28.59	0.07	0.07	0.13	8.0894e-144	-8.46763	down
F01.PB2061	45.34	40.65	40.15	0.41	0	0	2.09656e-143	-8.38413	down
F01.PB16854	144.48	159.86	156.87	27.74	29.24	34.59	7.53624e-142	-2.41928	down
F01.PB27851	29.18	27.6	24.63	0.24	0.56	0.06	5.73766e-141	-6.65518	down
F01.PB13324	13.87	14.15	14.59	0.13	0.09	0	1.67403e-140	-7.63124	down
F01.PB38533	14.13	14.43	12.58	0.46	0.94	0.27	3.5667e-140	-4.72015	down
F01.PB11134	14.45	15.23	14.53	0.04	0.03	0.07	1.0061e-139	-8.42184	down
F01.PB12302	14.76	12.43	14.29	0.13	0.03	0.15	1.91241e-139	-7.17253	down
F01.PB29505	14.01	14.73	14.95	0.07	0.25	0.12	1.55557e-137	-6.72785	down
F01.PB29786	99.12	98.83	89.98	17.37	20.56	16.2	1.12795e-136	-2.49395	down
F01.PB5969	16.79	16.59	17.17	0.04	0.04	0	3.25088e-136	-9.3242	down
F01.PB10790	12.81	13.32	12.04	0.06	0.09	0.06	6.58645e-135	-7.59953	down
F01.PB27952	45.84	38.37	40.89	3.18	1.58	1.36	1.19549e-134	-4.45931	down
F01.PB27617	36.94	35.84	37.66	0.1	0.18	0	5.8967e-134	-8.75019	down
F01.PB34039	12.36	10.03	11.04	0.15	0.14	0.2	8.59504e-134	-6.22043	down
F01.PB28988	17.65	17.14	18.45	0.12	0.55	0.19	2.6606e-132	-6.04781	down
F01.PB16905	24.59	22.68	28.59	0.04	0.14	0.17	3.33938e-132	-7.8622	down
F01.PB25514	10.63	10.8	10.65	0.64	0.55	0.78	5.14908e-130	-4.0984	down
F01.PB44186	12.86	12.81	13.51	2.42	2.58	2.68	7.2348e-130	-2.41741	down
F01.PB18559	10.28	8.65	9.02	0.13	0.12	0.02	7.83205e-130	-6.7144	down
F01.PB30540	14.38	14.95	16.05	0.21	0.26	0.2	3.89965e-129	-6.17194	down
F01.PB11954	14.78	15.67	16.28	0.4	0.03	0.17	9.77646e-129	-6.33617	down
F01.PB11526	17.01	15.04	14.12	0.13	0.12	0.59	1.16737e-128	-5.86043	down
F01.PB31149	17.04	17.59	16.23	0.56	0.46	0.23	4.15248e-127	-5.47792	down
F01.PB44351	5.78	5.69	5.64	0.86	0.87	0.86	6.39564e-127	-2.78763	down
F01.PB25393	11.92	12.79	12.13	0.68	0.87	0.85	7.77578e-127	-4.01493	down
F01.PB10347	57.08	56.87	57.64	10.43	12.94	12.85	1.36947e-126	-2.32801	down
F01.PB42042	8.29	6.89	7.82	0	0	0	5.19549e-126	#NAME?	down
F01.PB5643	80.26	76.26	78.52	19.9	16.53	18.54	3.85272e-125	-2.18236	down
F01.PB33666	9.67	8.93	8.67	0.05	0.13	0.07	1.42585e-124	-6.90108	down
F01.PB40453	25.83	27.26	23.35	1.84	2.13	1.97	7.86013e-124	-3.76249	down
F01.PB6468	17.23	16.22	19.13	0.35	0.12	0.16	2.35483e-123	-6.45602	down
F01.PB1655	44.79	43.22	39.37	0.47	0.22	0.11	4.75602e-123	-7.43875	down
F01.PB17297	10.54	10.5	11.06	0.55	0.62	0.35	4.91886e-123	-4.46639	down
F01.PB9030	11.65	12.89	13.17	0	0.1	0.1	5.5226e-123	-7.70979	down
F01.PB16697	23.92	21.16	23.41	1.6	1.56	1.95	3.6709e-122	-3.83008	down
F01.PB16051	13.34	11.88	12.84	0.05	0.04	0	1.69112e-121	-9.15734	down
F01.PB31596	11.74	11.16	11.3	0.03	0	0.03	4.38755e-120	-9.14087	down
F01.PB26459	26.1	27.81	25.05	3.87	2.83	5.13	1.32724e-117	-2.82155	down
F01.PB15269	13.75	12.26	12.86	0.04	0.07	0.14	2.79556e-117	-7.42495	down
F01.PB23465	15.19	17.06	16.09	1.59	1.42	2.18	5.07006e-117	-3.30426	down
F01.PB33707	103.82	88.36	105.87	7.01	10.83	7.39	8.88679e-117	-3.63543	down
F01.PB2505	238.85	258.23	259.64	81.66	71.5	72.85	1.12912e-116	-1.83217	down
F01.PB7428	11.54	10.08	11.52	0.15	0.03	0.03	4.24985e-116	-7.3514	down
F01.PB4794	15.86	15.93	16.23	0.33	0.12	0.27	5.50332e-116	-6.14438	down
F01.PB9937	37.95	36.01	34.87	6.15	6.52	7.66	6.70588e-116	-2.50346	down
F01.PB30993	15.73	12.75	13.71	0.29	0.2	0.17	1.0738e-115	-6.0876	down
F01.PB28977	16.9	15.86	16.63	0.39	0.08	0.25	2.28613e-114	-6.19068	down
F01.PB623	54.16	46.74	54.43	0	0.31	0.16	4.86871e-114	-8.5562	down
F01.PB9688	11.55	13.09	11.36	0.36	0.14	0.28	1.93178e-113	-5.60551	down
F01.PB3042	22.79	22.74	22.99	0.32	0.18	0.24	3.53615e-113	-6.63051	down
F01.PB7721	11.92	10.06	10.56	0	0.37	0	3.54046e-113	-6.5722	down
F01.PB1949	1995.92	1971.28	1971.85	491.99	217.09	486.67	5.83284e-113	-2.46117	down
F01.PB10657	13.13	14.32	16.04	0.59	0.57	0	8.82537e-113	-5.31851	down
F01.PB7040	10.94	12.28	11.93	0.04	0	0.03	1.24418e-112	-9.04058	down
F01.PB13202	11.4	10.4	9.87	0.15	0	0	4.14503e-112	-8.02196	down
F01.PB27740	24.81	26.57	27.8	0	0	0	4.95974e-112	#NAME?	down
F01.PB44256	14.64	15.52	14.83	2.86	3.34	3.03	5.9487e-112	-2.35555	down
F01.PB11987	57.53	58.19	58.52	14.18	12.49	14.19	7.36593e-112	-2.17834	down
F01.PB27632	3644.93	2939.65	3118.73	125.83	180.4	124.57	3.00086e-111	-4.62197	down
F01.PB37408	27.85	29.68	29.44	7.13	6.21	6.82	3.4787e-111	-2.18304	down
F01.PB3762	25.29	24.58	24.54	0	0	0	5.62157e-110	#NAME?	down
F01.PB25750	11.11	11.6	11.43	0.41	0.67	0.67	1.00768e-109	-4.38423	down
F01.PB28566	25.51	26.56	25.8	2.39	2.19	2.26	2.29076e-109	-3.59599	down
F01.PB13525	12.59	12.25	13.15	0.18	0	0.3	4.43732e-108	-6.47252	down
F01.PB5948	17.16	16.5	17.32	0.7	0.35	0.51	9.31535e-108	-5.11517	down
F01.PB15245	28.82	32.08	32.38	5.11	5	4.1	4.44687e-107	-2.8009	down
F01.PB34011	6.78	6.26	6.46	0.02	0.07	0.04	5.21575e-107	-7.2901	down
F01.PB18448	16.21	17.71	15.31	1.09	1.97	1.34	7.21164e-107	-3.56842	down
F01.PB30869	16.9	15.37	13.83	0.84	0.44	0.16	8.89549e-107	-5.1237	down
F01.PB27690	30.4	28.86	32.64	0.19	0.36	0.18	7.75571e-106	-7.08859	down
F01.PB30915	9.69	9.22	10.37	0.03	0.06	0	9.6468e-105	-8.38995	down
F01.PB20509	15.18	16.03	16.02	1.48	2.1	2.14	1.53397e-103	-3.13043	down
F01.PB12445	64.56	74.52	72.6	11.13	9.29	8.51	2.67471e-102	-2.95823	down
F01.PB44190	12.21	12.73	12.47	2.95	2.37	2.74	1.53686e-101	-2.28317	down
F01.PB27408	29.2	28.59	26.85	0	0	0	1.8574e-101	#NAME?	down
F01.PB16803	8.79	8.17	9.48	0.03	0	0	6.04191e-101	-9.79428	down
F01.PB25065	16.45	15.5	15.95	1.82	2.27	2.37	1.01489e-100	-2.9646	down
F01.PB7071	114.52	120.23	119.36	35.86	38.49	36.38	1.63561e-100	-1.7624	down
F01.PB28581	14.05	11.54	12.09	0.08	0.04	0.12	3.45118e-100	-7.37176	down
F01.PB17738	14.45	12.86	12.83	2.08	1.87	1.53	4.52104e-100	-2.95013	down
F01.PB1094	291.07	269.19	287.52	52.69	45.83	50.21	1.53265e-99	-2.83788	down
F01.PB2903	25.55	22.29	23.06	0.31	0.36	0	1.56415e-99	-6.82304	down
F01.PB35246	96.24	92.57	97.22	29.08	30.32	32.64	1.98023e-98	-1.71086	down
F01.PB31249	12.36	10.4	10.1	0	0	0.18	5.10906e-98	-7.62247	down
F01.PB12726	12.13	11.08	11.91	0.08	0.04	0.25	2.49374e-97	-6.68698	down
F01.PB2879	172.6	179.66	179.88	52.36	61.94	56.36	5.06524e-97	-1.74067	down
F01.PB8902	18.09	21.23	19.58	2.16	1.71	1.06	5.54172e-96	-3.66579	down
F01.PB245	74.54	66.42	68.92	3.11	4.6	5.22	1.15514e-95	-4.21797	down
F01.PB34885	16.71	15.72	16.44	2.67	2.34	3.89	3.22512e-95	-2.53259	down
F01.PB43469	12.43	15.92	15.2	0.22	0	0.12	4.26229e-95	-7.12886	down
F01.PB38131	8.01	7.58	8.69	0.43	0.46	0.49	4.73152e-95	-4.24579	down
F01.PB7530	9.88	9.62	9.97	0.04	0	0	7.11421e-95	-9.69682	down
F01.PB15349	11.41	10.47	12.86	0.19	0.14	0.07	4.44696e-94	-6.47597	down
F01.PB43701	19.59	18.51	18.24	2.26	3.83	3.51	6.43444e-94	-2.63347	down
F01.PB87	97.37	104.73	101.02	12.39	17.62	17.92	1.14427e-93	-2.81966	down
F01.PB1951	44.43	40.48	37.42	0.91	0	0.14	1.66665e-93	-7.00635	down
F01.PB6957	44.09	41.2	45.46	11.22	11.23	10.84	1.1756e-92	-2.05456	down
F01.PB42740	19.37	19.23	19.93	4.1	3.78	4.06	3.02749e-92	-2.36846	down
F01.PB28801	9.33	10.32	10.09	0	0	0.04	3.84337e-92	-9.76021	down
F01.PB25897	30.72	32.11	29.38	9.41	8.46	9.18	1.00075e-91	-1.84018	down
F01.PB3131	22.54	19.91	22.34	0.32	0.08	0.08	4.53391e-91	-7.20093	down
F01.PB709	34.62	33.13	31.27	0.25	0	0.48	1.37648e-90	-7.2241	down
F01.PB28209	13.11	11.29	12.72	0.16	0.33	0.3	3.53757e-90	-5.65293	down
F01.PB34676	6.53	6.6	6.75	0.19	0.13	0.16	2.7901e-89	-5.4528	down
F01.PB40579	82.89	81.87	82.51	29.21	26.78	30.08	3.37439e-89	-1.59195	down
F01.PB36847	10.11	10.03	10.66	1.42	1.53	0.96	6.53213e-89	-3.05057	down
F01.PB21817	12.32	12.61	11.1	2.05	1.61	1.47	9.14808e-89	-2.8872	down
F01.PB14191	9.7	9.6	10.85	0.15	0.04	0	2.24948e-88	-7.38589	down
F01.PB18148	20.23	23.2	20.59	3.18	3.11	2.45	1.3446e-87	-2.94682	down
F01.PB44306	12.01	13	12.8	3.34	3.08	1.96	1.62282e-87	-2.23506	down
F01.PB14560	25.87	27.1	24.93	5.04	5.22	5.12	2.27275e-87	-2.42373	down
F01.PB1432	464.31	441.26	462.09	162.31	170.16	162.97	2.95814e-87	-1.60274	down
F01.PB3284	25.25	25.59	24.99	0.33	0.93	0.63	5.80601e-87	-5.43864	down
F01.PB4098	13.24	12.96	14.17	0.54	0.35	0.32	1.19682e-86	-5.14797	down
F01.PB29324	56.57	57.25	61.16	19.36	18.26	17.51	1.72435e-86	-1.74392	down
F01.PB26187	12.8	10.81	12.58	1.81	0.48	0.56	2.21068e-86	-3.7376	down
F01.PB5017	10.43	10.07	9.65	0	0	0	2.88753e-86	#NAME?	down
F01.PB17176	138.16	146.78	138.22	52.81	49.18	49.55	4.89254e-86	-1.5608	down
F01.PB8506	11.07	11.32	12.68	0.62	0.39	0.55	8.08067e-86	-4.56574	down
F01.PB2675	14.69	14.04	14	0.48	0.49	0.91	1.03805e-85	-4.59842	down
F01.PB39575	80.06	78.04	77.86	27.59	26.73	29.88	3.56348e-85	-1.55636	down
F01.PB44109	4.31	4.37	4.72	0.43	0.78	0.63	9.45239e-85	-2.94027	down
F01.PB6506	11.88	11.51	10.67	0.27	0.23	0	1.13786e-84	-6.20394	down
F01.PB40747	54.02	54.69	52.07	17.06	18.62	18	1.87895e-84	-1.65719	down
F01.PB28973	10.24	9.4	10.38	0.12	0.07	0.04	6.13937e-84	-7.10224	down
F01.PB1187	1157.1	1256.62	1216.96	480.85	483.63	420.03	7.42789e-84	-1.53748	down
F01.PB17973	6.66	5.96	5.98	0.26	0.42	0.17	9.71578e-84	-4.56544	down
F01.PB7650	97.24	85.79	90.26	30.7	30.4	30.65	1.1101e-83	-1.65805	down
F01.PB18899	34.74	38.66	37.88	10.62	11.6	12	1.49007e-83	-1.77634	down
F01.PB42400	23.93	25.08	24.54	5.73	6.64	6.61	1.53022e-83	-2.02947	down
F01.PB8033	11.49	10.26	9.22	0.36	0.27	0.37	2.00126e-83	-5.03064	down
F01.PB9159	10.17	10.5	9.76	0.25	0.23	0.17	2.90975e-83	-5.62535	down
F01.PB32477	8.94	8.37	8.45	0	0	0	4.77808e-83	#NAME?	down
F01.PB10600	25.01	24.22	25.98	4.59	4.86	4.81	6.56119e-83	-2.47864	down
F01.PB16781	136.36	152.81	140.18	38.73	42.04	40.45	6.61114e-83	-1.9039	down
F01.PB23282	34.71	34.5	33.83	8.98	10.9	11.46	6.4057e-82	-1.79301	down
F01.PB33782	28.24	28.98	26.83	6.87	8.85	9.07	1.77063e-81	-1.8351	down
F01.PB787	26.8	22.87	21.04	0	0.53	0.09	2.11824e-81	-6.96027	down
F01.PB44505	34.16	41.36	38.75	4.44	3.43	3.18	4.03116e-81	-3.43605	down
F01.PB7934	8.12	6.52	8.03	0	0	0	7.45498e-81	#NAME?	down
F01.PB37538	10.87	10.86	10.47	1.62	1.4	1.82	9.31522e-81	-2.80548	down
F01.PB31380	6.61	7.45	8.3	0.12	0.09	0.16	5.98807e-80	-6.05437	down
F01.PB7280	6.39	6.93	6.91	0.03	0.03	0.05	8.71683e-80	-7.59825	down
F01.PB23542	27.14	25.37	26.95	7.93	7.83	8.42	1.71283e-78	-1.7888	down
F01.PB3527	449.86	443.93	430.36	165.42	178.55	168.82	2.99207e-78	-1.48291	down
F01.PB13279	7.46	5.92	6.21	0	0.06	0	5.7491e-77	-8.52856	down
F01.PB18929	14.5	11.93	12.76	1.51	1.62	1.82	6.15485e-77	-3.06629	down
F01.PB30214	13.13	13.19	14.38	1.24	1.11	0.97	2.27156e-76	-3.72629	down
F01.PB9172	22.94	27.41	29.03	1.65	1.2	1.04	3.4212e-76	-4.44047	down
F01.PB26271	9.77	8.65	8.62	0.62	0.86	0.72	3.86811e-76	-3.70382	down
F01.PB22243	97.96	98.2	94.65	38.57	37.47	34.26	5.31766e-76	-1.47261	down
F01.PB44607	4.58	4.83	4.64	0.96	0.59	0.83	7.44204e-76	-2.62693	down
F01.PB26155	6.08	5.55	5.83	0.1	0.13	0.29	8.09938e-76	-5.11737	down
F01.PB3980	111.57	101.8	105.89	29.67	36.71	34.15	1.01838e-75	-1.77553	down
F01.PB3863	15.66	18.15	18.13	0.22	0.2	0.41	1.06309e-75	-6.08446	down
F01.PB41377	54.51	55.47	52.34	18.01	18.82	21.51	7.10494e-75	-1.55201	down
F01.PB30277	26.82	23.5	25.25	5.84	5.84	5.24	7.73453e-75	-2.23897	down
F01.PB1981	34.47	31.49	31.32	1.26	1.96	1.79	1.83541e-74	-4.411	down
F01.PB32892	227.82	225.39	225.55	87.63	85.58	92.56	6.56375e-74	-1.4381	down
F01.PB7837	63	73.53	65.03	11.78	9.14	7.74	9.43091e-74	-2.89436	down
F01.PB26808	26.17	28.3	28.65	9.06	8.38	7.54	1.43037e-73	-1.80808	down
F01.PB1426	256.62	230.01	241.72	85.67	82.37	75.56	1.8139e-73	-1.7595	down
F01.PB5974	49.64	45.18	47.63	13.79	12.22	14.44	2.50761e-73	-1.90652	down
F01.PB21482	16.03	15.25	15.23	2.85	3.03	3.53	1.02583e-72	-2.38719	down
F01.PB23267	19.69	21.46	22.36	5.44	5.8	5.57	1.06494e-72	-1.99376	down
F01.PB699	192.69	220.77	232.71	41.03	26.21	28.88	1.23649e-72	-2.975	down
F01.PB27933	35.26	38.25	39.76	4.44	4.7	4.45	2.29678e-72	-3.17407	down
F01.PB40498	15.53	15.52	16.46	3.2	3.48	3.2	2.94868e-72	-2.34341	down
F01.PB44077	1.63	1.37	1.31	0	0.02	0	4.90672e-72	-8.431	down
F01.PB40124	26.48	24.48	23.8	6.55	7.44	7.56	5.38884e-72	-1.87049	down
F01.PB25742	6.43	6.16	6.81	0.36	0.35	0.13	7.49593e-72	-4.66433	down
F01.PB41909	5.84	5.35	5.98	0.16	0.3	0.21	8.85276e-72	-4.85163	down
F01.PB14599	7.63	7.21	7.53	0.07	0	0.42	2.111e-71	-5.67362	down
F01.PB1101	269.45	262.99	259.4	95.36	93.73	82.72	3.58688e-71	-1.7392	down
F01.PB10786	18.21	17.91	18.58	3.53	2.07	1.8	4.72663e-71	-2.96994	down
F01.PB22818	5.76	5.34	5.89	0.23	0.18	0.14	6.25006e-71	-5.01011	down
F01.PB5373	11	11.27	12.47	0.64	0.45	0.53	8.95325e-71	-4.51242	down
F01.PB31479	6.53	6.44	7.93	0.03	0.03	0	8.95592e-71	-8.36084	down
F01.PB3331	1153.32	1182.9	1150.63	449.31	437.71	452.06	1.38629e-70	-1.48495	down
F01.PB13980	9.32	11.01	8.84	0.14	0	0.47	1.76736e-70	-5.78898	down
F01.PB40465	5.39	5.44	5.65	0.26	0.19	0.21	1.21938e-69	-4.72483	down
F01.PB35778	162.49	195.06	186.93	27.71	27.48	21.93	1.43988e-69	-2.88928	down
F01.PB4714	22.25	19.96	21.64	2.6	2.78	3.82	2.33234e-69	-2.88503	down
F01.PB35172	15.67	17.1	16.33	4.62	5.01	4.17	6.21036e-69	-1.90084	down
F01.PB20851	5.93	5.39	4.87	0.17	0.4	0.23	7.33962e-69	-4.44255	down
F01.PB39508	5.91	5.76	5.86	0.28	0.24	0.16	7.55123e-69	-4.74241	down
F01.PB39111	20.01	19.64	17.94	5.99	5.56	6.5	1.18937e-68	-1.74545	down
F01.PB15391	6.54	6.19	6.96	0.15	0.06	0.06	1.43411e-68	-6.29499	down
F01.PB20314	8.24	9.12	10.06	1.23	1.18	0.98	4.81124e-68	-3.09724	down
F01.PB17048	6.41	5.84	7	0.03	0	0	1.96893e-67	-9.21177	down
F01.PB31148	25.53	28.1	22.77	2.69	1.94	1.46	2.31224e-67	-3.74169	down
F01.PB1651	122.55	112.59	118.08	40.35	42.61	30.69	2.34251e-67	-1.75968	down
F01.PB28227	22.62	26.9	27.62	1.97	3.02	2.57	4.64283e-67	-3.4437	down
F01.PB27374	18.59	20.96	22.2	0.11	0	0	6.3221e-67	-9.1928	down
F01.PB28791	14.7	20.6	18.57	0	0	0	8.71882e-67	#NAME?	down
F01.PB1652	57.95	58.15	57.8	8.96	7.64	8.98	2.33148e-66	-2.90969	down
F01.PB1606	32.32	30.71	30.6	0	0	0.17	4.30786e-66	-9.28671	down
F01.PB12951	7.43	7.1	6.83	0.04	0.1	0	6.01037e-66	-7.33318	down
F01.PB36887	13.66	13.65	14.33	2.42	2.86	2.81	6.4857e-66	-2.44054	down
F01.PB26737	10.08	9.19	11.26	1.02	1.54	1.35	9.9946e-66	-3.04088	down
F01.PB42652	6.01	6.1	6.29	0.22	0.25	0.48	1.26259e-65	-4.36577	down
F01.PB33532	7.09	6.77	7.39	0.07	0.12	0.58	3.80825e-65	-4.9451	down
F01.PB2396	447.44	443.33	443.87	188.16	183.24	196.6	4.06317e-65	-1.39757	down
F01.PB37685	27.22	27.87	26.61	9.47	10.38	7.73	4.41472e-65	-1.63912	down
F01.PB26893	6.63	5.27	5.66	0.34	0.12	0.52	5.23459e-65	-4.28121	down
F01.PB10985	6.23	6.63	6.87	0	0	0	7.72175e-65	#NAME?	down
F01.PB3676	13.92	12.13	14.05	0.07	0	0.07	7.94672e-65	-8.24222	down
F01.PB9232	6.6	6.16	6.82	0	0	0	8.03747e-65	#NAME?	down
F01.PB28599	21.92	26.63	25.45	1.47	1.88	3.62	8.39022e-65	-3.5113	down
F01.PB21148	5	5.26	5.48	0.19	0.22	0.14	1.50321e-64	-4.89803	down
F01.PB5688	13.49	11.18	14.25	0.17	1.27	0.89	4.28132e-63	-4.17754	down
F01.PB38530	38.01	40.9	37.99	13.61	15.24	13.97	4.42571e-63	-1.52503	down
F01.PB6531	10.9	9.7	9.28	0.29	0.43	0.39	9.76154e-63	-4.8322	down
F01.PB28355	8.96	8.31	8.25	0.11	0	0.28	9.85461e-63	-6.21458	down
F01.PB28090	337.79	367.3	338.09	50.14	101.99	58.63	1.05344e-62	-2.43865	down
F01.PB3721	12.39	11.09	13.47	0	0.06	0.19	2.90828e-62	-7.29764	down
F01.PB15039	14.41	13.34	14.92	2.31	2.27	1.95	2.98735e-62	-2.79673	down
F01.PB15366	7.1	7.28	7.67	0.3	0.22	0.09	7.61186e-62	-5.24249	down
F01.PB27682	308.75	303.85	308.9	127.18	125.51	141.14	1.2117e-61	-1.35649	down
F01.PB6243	42.19	43.91	42.13	12.34	12.01	15.42	1.62518e-61	-1.77928	down
F01.PB10394	17.38	15.73	17.43	3.18	2.85	2.87	1.85682e-61	-2.58436	down
F01.PB39162	19.36	19.91	19.73	5.93	4.43	6.03	2.37817e-61	-1.92481	down
F01.PB16654	20.06	20.11	20.13	3.79	4.16	3.27	3.51549e-61	-2.51465	down
F01.PB2432	159.55	157.95	163.01	64.78	71.21	68.14	5.8224e-61	-1.32136	down
F01.PB40361	10.52	10.09	11.46	0.86	0.52	2.48	7.85233e-61	-3.14448	down
F01.PB29071	67.24	66.89	69.5	26.09	27.24	29.09	8.50278e-61	-1.3835	down
F01.PB34238	6.19	5.25	6.35	0.84	0.36	0	8.54815e-61	-3.96953	down
F01.PB2049	22.68	24.39	26.08	0.15	0	0	8.92912e-61	-9.05586	down
F01.PB7076	18.37	19.17	19.87	3.79	4.29	3.34	9.44719e-61	-2.4091	down
F01.PB12368	74.82	75.89	76.56	32.95	31.06	25.82	3.04518e-60	-1.42234	down
F01.PB7220	69.18	71.65	67.23	26.24	29.17	29.78	4.24364e-60	-1.36791	down
F01.PB26301	16.01	12.68	13.02	0.51	0.85	1.33	6.2417e-60	-4.0428	down
F01.PB44521	1.26	1.4	1.56	0.03	0.05	0.02	6.82323e-60	-5.5925	down
F01.PB3146	88.88	86.8	88.81	30.61	31.3	32.23	9.86843e-60	-1.59632	down
F01.PB29301	21.76	23.11	23.28	5.03	6.36	6.79	1.85906e-59	-1.98979	down
F01.PB4144	12.57	11.63	11.06	0.7	1	0.82	2.22115e-59	-3.8931	down
F01.PB44479	1.39	1.25	1.27	0	0	0	2.61614e-59	#NAME?	down
F01.PB33468	5.65	5.71	5.72	0.2	0.24	0.32	4.86581e-59	-4.64431	down
F01.PB2055	56.82	48.63	52.32	3.18	2.34	3.59	1.07362e-58	-4.3829	down
F01.PB17355	16.24	18.04	16.87	3.68	5.51	4.6	1.20534e-58	-1.96989	down
F01.PB11498	5.71	6.37	5.75	0	0.03	0.13	1.62313e-58	-7.20029	down
F01.PB42900	4.22	3.97	3.82	0.12	0.06	0.04	1.64582e-58	-5.83153	down
F01.PB13531	37.76	40.03	41.52	15.91	13.91	11.66	2.22839e-58	-1.60443	down
F01.PB24723	10.64	9.75	9.09	2.05	1.13	1.34	4.53651e-58	-2.78706	down
F01.PB9915	11.02	9.79	10.16	0.79	1.58	0	4.85107e-58	-3.80542	down
F01.PB2607	10.83	9.56	11.35	0.68	0.82	0.53	6.53041e-58	-4.04815	down
F01.PB6765	10.16	8.99	9.62	0.59	0.47	0.45	7.31552e-58	-4.41728	down
F01.PB30097	127.82	121.42	131.88	50.98	57.86	56.33	7.48785e-58	-1.28487	down
F01.PB6405	7.6	6.81	6.85	0.04	0.11	0.11	8.43483e-58	-6.43624	down
F01.PB33077	8.66	10.14	9.07	1.52	0	0.63	8.51032e-58	-3.77744	down
F01.PB42164	22.16	22.6	20.64	4.13	5.48	7.37	2.14966e-57	-2.02388	down
F01.PB6446	64.1	66.66	61.82	25.18	23.29	25.99	2.52947e-57	-1.45974	down
F01.PB43371	175.81	164.85	167.39	68.77	72.55	78.23	3.0858e-57	-1.2805	down
F01.PB35018	24.71	27.24	25.58	10.02	8.69	8.96	4.41616e-57	-1.56086	down
F01.PB7673	5.38	5.35	5.86	0.12	0.09	0	4.95534e-57	-6.37131	down
F01.PB15125	39.01	43.82	44.14	14.57	12.95	15.64	6.55555e-57	-1.64224	down
F01.PB34235	64.97	62.04	68.51	29.97	29.18	25.69	7.09613e-57	-1.27263	down
F01.PB26953	11.08	11.68	11.46	2	1.87	2.77	7.96551e-57	-2.44624	down
F01.PB32080	7	6.91	6.72	0.15	0.07	0.11	9.98799e-57	-6.0553	down
F01.PB27613	55.24	52.96	55.29	8.6	10.26	10.88	1.01877e-56	-2.59841	down
F01.PB39051	67.71	62.76	62.77	16.86	22.57	26.09	1.42501e-56	-1.63269	down
F01.PB1849	82.9	94.64	91.53	20.52	21.73	28.6	1.11507e-55	-2.08348	down
F01.PB6464	7.73	7.1	7.29	0	0.38	0	2.61862e-55	-5.93679	down
F01.PB20558	15.78	17.99	17.63	5.27	5.87	4.89	3.17926e-55	-1.75413	down
F01.PB17213	113.67	122.08	119.04	51.85	56.58	48.93	3.5441e-55	-1.25448	down
F01.PB43018	8.78	8.54	7.35	0.73	1.34	1.22	4.45714e-55	-2.98805	down
F01.PB30693	79.24	90.19	77.89	21.45	19.6	20.1	5.81196e-55	-2.10358	down
F01.PB31426	30.49	27.52	32.33	8.77	9.67	7.54	7.8762e-55	-1.88111	down
F01.PB21034	15.3	15.19	15.42	3.58	4.34	5.68	1.01534e-54	-1.8314	down
F01.PB43338	5.16	4.49	4.29	0.19	0.12	0.1	1.48162e-54	-5.2989	down
F01.PB6751	33.33	36.66	34.93	11.1	9.62	11.92	2.658e-54	-1.7773	down
F01.PB39411	9.72	9.29	9.18	1.3	1.64	1.41	2.93195e-54	-2.77716	down
F01.PB968	184.98	172.91	188.51	36.2	36.5	43.94	3.11391e-54	-2.58693	down
F01.PB2278	99.13	81.22	86.57	19.95	15.98	15.35	3.46533e-54	-2.53093	down
F01.PB13693	17.86	19.6	20.43	4.73	3.23	4.26	4.10431e-54	-2.33466	down
F01.PB24088	4.11	4.39	4.44	0.2	0.33	0.21	4.34415e-54	-4.23824	down
F01.PB34019	79	92.93	90.19	21.72	19.37	14.34	9.71639e-54	-2.31065	down
F01.PB39638	3.81	4.05	4.11	0.27	0.28	0.41	1.11694e-53	-3.72584	down
F01.PB16786	86.61	91.85	95.36	34.26	43.11	36.66	1.78965e-53	-1.34407	down
F01.PB21123	149.38	178.64	169.26	35.23	39.12	30.19	2.63358e-53	-2.32242	down
F01.PB17146	28.26	30.78	29.63	10.09	8.79	11.54	2.92447e-53	-1.62642	down
F01.PB4387	93.75	95.06	96.79	40.48	41.47	41.97	7.25982e-53	-1.29205	down
F01.PB27318	6.78	7.07	6.92	1.02	0.67	1.04	8.44942e-53	-3.0174	down
F01.PB616	208.76	192.76	203.5	69.78	76.98	77.36	2.13499e-52	-1.63764	down
F01.PB7017	10.14	8.54	7.36	0	0.36	0	2.2105e-52	-6.33473	down
F01.PB7061	78.82	78.74	77.3	33.75	35.14	34.85	2.31521e-52	-1.25856	down
F01.PB3775	92.2	102.73	98.54	34.98	36.27	38.13	2.83282e-52	-1.54399	down
F01.PB3661	10.62	10.88	10.88	0	0	0	4.23059e-52	#NAME?	down
F01.PB3725	281.46	306.72	293.03	145.23	140.53	128.42	5.93554e-52	-1.19057	down
F01.PB4114	18.12	19.82	24.38	0.43	1.31	0.66	8.91169e-52	-4.83005	down
F01.PB20692	13.6	12.27	13.28	3.1	3.04	3.06	1.8468e-51	-2.16686	down
F01.PB34216	8.07	9.8	9.33	1.51	1.66	1.09	3.34767e-51	-2.75507	down
F01.PB32493	4.77	4.64	5.88	0.15	0	0.17	5.76254e-51	-5.9292	down
F01.PB32204	37.82	38.34	38.83	14.94	13.69	15.28	1.45934e-50	-1.4707	down
F01.PB10112	22.32	24.72	24.63	7.51	7.07	6.63	1.51986e-50	-1.84032	down
F01.PB821	215.38	208.49	197.96	96.49	96.76	87.71	1.67616e-50	-1.27207	down
F01.PB32430	9.98	8.98	10.04	0.89	1.15	1.37	1.73159e-50	-3.17328	down
F01.PB9666	16.32	14.45	15.67	3.36	2.71	2.65	1.76814e-50	-2.49474	down
F01.PB33552	8.16	9.77	8.36	0.35	1.41	0	2.10296e-50	-3.97352	down
F01.PB30443	218.82	243.63	225.24	96.67	103.12	107.55	2.73828e-50	-1.24332	down
F01.PB35994	6.6	7.78	6.53	0.65	1.1	0.93	3.36647e-50	-3.0556	down
F01.PB37191	52.1	51.18	50.47	24.41	22.34	23.34	4.08969e-50	-1.2033	down
F01.PB18719	7.71	6.57	6.45	0.86	1.11	0.71	4.49026e-50	-3.03953	down
F01.PB2698	21	21.15	21.16	4.8	4.15	5.39	4.54202e-50	-2.2359	down
F01.PB27570	48.95	45.45	51.43	11.01	8.64	8.23	5.40422e-50	-2.52236	down
F01.PB38387	36.73	33.56	35.87	13.73	14.81	14.12	9.53036e-50	-1.39001	down
F01.PB44417	5.03	5.1	5.35	1.41	1.45	1.38	1.03786e-49	-1.93545	down
F01.PB27975	10.87	8.33	10.97	0.07	0	0	1.30498e-49	-8.7715	down
F01.PB30623	34.18	39.81	36.02	10.58	8.29	7.29	1.33591e-49	-2.15342	down
F01.PB21278	18.94	20.48	17.07	4.4	3.53	4.29	1.63284e-49	-2.28815	down
F01.PB40014	19.92	20.31	19.44	7.12	5.94	7.71	2.05669e-49	-1.59655	down
F01.PB31174	30.62	24.12	23.43	0	2.49	1.04	3.36506e-49	-4.56288	down
F01.PB27756	23.92	21.84	21.41	2.51	2.19	2.3	3.9621e-49	-3.37656	down
F01.PB33584	3.79	3.5	3.35	0.03	0	0.02	4.1969e-49	-8.74046	down
F01.PB38760	3.46	3.22	3.4	0	0.31	0	4.41099e-49	-5.07707	down
F01.PB16955	44.38	42.36	44.79	19.02	17.29	15.82	5.62264e-49	-1.41553	down
F01.PB28067	10.68	8.54	9.92	0.07	0	0	8.72818e-49	-8.74066	down
F01.PB32717	4.95	5.23	5.83	0.35	0.23	0.36	1.10898e-48	-4.16817	down
F01.PB493	15.18	13.49	12.84	0	0	0	1.45729e-48	#NAME?	down
F01.PB17689	21.21	20.42	21.1	8.06	7.92	7.14	1.9427e-48	-1.51321	down
F01.PB14129	6.89	6.77	6.54	0.18	0.16	0.53	2.19221e-48	-4.61994	down
F01.PB11336	21.27	20.56	19.85	4.74	6.32	5.34	2.86158e-48	-1.99426	down
F01.PB20762	37.45	41.71	38.88	16.52	17.91	17.13	3.229e-48	-1.26876	down
F01.PB41883	4.22	4.81	4.46	0.17	0.25	0.5	5.1078e-48	-3.96955	down
F01.PB32002	52.08	49.69	52.73	22.47	19.67	20.23	9.17736e-48	-1.39344	down
F01.PB44468	2.06	2.93	2.43	0	0	0	9.5339e-48	#NAME?	down
F01.PB17932	7.7	9.57	8.69	0.17	1.05	1.24	1.26436e-47	-3.49986	down
F01.PB44068	5.25	6.6	5.97	0.86	0.78	0.64	1.45362e-47	-3.0362	down
F01.PB29591	9.47	8.02	8.77	0.54	0.68	1	1.53843e-47	-3.65427	down
F01.PB21119	47.45	47.29	45.56	20.05	21.66	21.49	2.13025e-47	-1.22471	down
F01.PB37195	7.22	8.13	8.64	1.91	1.55	1.91	2.85906e-47	-2.23774	down
F01.PB27491	3863.63	4130.45	3565.22	497.56	1023.16	984.76	4.31332e-47	-2.35206	down
F01.PB44366	3.19	3.37	2.94	0.66	0.62	0.37	4.41763e-47	-2.59047	down
F01.PB44090	10.41	13.55	13.28	1.07	1.08	0.37	5.07263e-47	-3.94758	down
F01.PB20703	5.08	4.38	4.84	0.31	0.31	0.3	5.57126e-47	-4.03294	down
F01.PB26946	24.73	24.68	25.36	10.07	9.7	10.35	8.26036e-47	-1.38494	down
F01.PB34116	5.21	4.14	4.31	0.22	0.29	0.28	9.63777e-47	-4.22013	down
F01.PB25891	3.94	5.17	5.13	0.11	0.22	0.18	1.23877e-46	-4.9442	down
F01.PB44606	0.98	1.07	1.03	0.06	0.05	0.01	1.36769e-46	-4.77524	down
F01.PB6961	7.81	7.15	8.81	0.38	0.49	0.64	1.56083e-46	-4.06083	down
F01.PB1914	35.13	37.24	37.81	2.37	5.02	3.31	1.58925e-46	-3.52444	down
F01.PB42186	3.9	4.34	3.67	0.34	0.16	0.27	3.97862e-46	-4.01068	down
F01.PB17119	35.36	38.18	43.22	6.48	9.09	9.39	4.4863e-46	-2.31362	down
F01.PB31702	20.8	20.32	19.35	4.9	4.82	5.28	5.05982e-46	-2.10034	down
F01.PB13288	31.48	32.05	32.94	12.84	10.8	11.23	5.6169e-46	-1.55298	down
F01.PB571	1942.1	2038.34	2031.5	988.79	972.14	1018.22	1.00094e-45	-1.16686	down
F01.PB17523	23.95	24.85	25.58	9.01	9.77	11.22	1.56606e-45	-1.38373	down
F01.PB7020	176.51	182.17	173.51	97.01	82.63	82.15	2.05478e-45	-1.10677	down
F01.PB21469	3.79	2.72	3.24	0.04	0.18	0	2.43786e-45	-5.73426	down
F01.PB4239	25.01	22.05	24.42	5.83	7.9	5.72	2.73065e-45	-1.96215	down
F01.PB13872	67.18	62.68	66.43	28.71	26.87	31.67	2.9705e-45	-1.25506	down
F01.PB8157	9.68	11.46	10.3	1.89	2.21	1.75	4.50389e-45	-2.51302	down
F01.PB42672	6.75	6.01	6.16	1.02	1.05	1.57	4.61171e-45	-2.46662	down
F01.PB22534	23.44	25.14	25.72	10.58	10.25	11.41	4.64375e-45	-1.2752	down
F01.PB33819	20.66	18.59	21.71	6.43	7.47	7.59	4.71088e-45	-1.58103	down
F01.PB22007	12.69	12.84	10.55	1.72	2.43	1.51	7.32089e-45	-2.75414	down
F01.PB10910	31.55	34.04	33.09	11.75	12.43	13.1	9.30576e-45	-1.48753	down
F01.PB44321	21.98	22.55	21.68	9.88	10.41	10.35	1.64339e-44	-1.17703	down
F01.PB14589	86.34	85.43	87.04	35.16	45.95	41.63	1.86135e-44	-1.15763	down
F01.PB3320	120.23	129.28	120.27	56.59	59.3	51.17	3.03284e-44	-1.25977	down
F01.PB27386	166.16	146.8	136.84	34.18	42.41	37.09	3.15712e-44	-2.11796	down
F01.PB472	526.12	538.2	529.26	263.21	263.61	295.12	4.7824e-44	-1.26343	down
F01.PB36837	7.06	7.39	7.73	1.16	1.57	1.61	6.85287e-44	-2.42357	down
F01.PB39320	5.58	5.08	4.47	0.53	0.81	0.97	6.92286e-44	-2.7812	down
F01.PB13758	25.16	22.81	23.11	9.11	7.71	7.04	7.70774e-44	-1.6557	down
F01.PB16921	9.26	9.2	8.36	1.24	1.33	1.03	1.06515e-43	-2.97549	down
F01.PB29477	4.32	5.68	4.79	0	0	0.38	1.14542e-43	-5.40645	down
F01.PB3703	44.3	40.92	49.58	12.69	14.42	12.03	1.25166e-43	-1.89913	down
F01.PB16190	5.24	4.66	5.47	0	0.21	0.03	1.28112e-43	-6.07871	down
F01.PB27968	151.97	148.47	152	69.93	77.84	71.03	1.55457e-43	-1.14775	down
F01.PB9250	33.83	36.25	32.98	15.21	12.84	14.03	1.5812e-43	-1.37312	down
F01.PB4845	60.06	60.83	67.08	28.73	26.84	26.9	1.66934e-43	-1.27598	down
F01.PB44215	0.7	0.75	0.75	0	0	0	3.74902e-43	#NAME?	down
F01.PB5094	77.33	73.76	75.57	34.61	34.48	36.11	4.05741e-43	-1.1933	down
F01.PB4985	5.01	4.7	4.2	0	0	0.04	6.17819e-43	-8.64125	down
F01.PB12262	79.02	81.48	81.69	36.27	39.04	39.97	6.30437e-43	-1.15486	down
F01.PB27047	72.45	82.15	75.19	33.47	29.89	32.05	6.36219e-43	-1.33865	down
F01.PB42778	20.16	21.41	20.69	7.92	7.54	9.07	7.9597e-43	-1.41852	down
F01.PB25345	11.26	12.92	12.7	4.17	2.77	3.74	1.16847e-42	-1.86472	down
F01.PB19727	3.84	3.3	2.57	0	0	0	1.29887e-42	#NAME?	down
F01.PB5514	70.54	76.6	72.33	32.53	37.64	32.83	3.23765e-42	-1.17744	down
F01.PB30860	10.17	12.22	10.13	0.31	0.59	1.91	3.5714e-42	-3.64441	down
F01.PB13219	29.36	30.17	25.73	5.83	8.88	6.95	4.94332e-42	-2.05724	down
F01.PB26936	2.9	2.86	2.98	0.04	0.08	0.07	5.80804e-42	-5.68738	down
F01.PB3745	19.76	17.73	21.51	2.55	2.7	4.39	9.56343e-42	-2.73286	down
F01.PB9214	38.89	38.6	37.61	16.32	16.32	16.46	9.85601e-42	-1.30993	down
F01.PB44651	5.01	5.07	4.7	1.49	0.88	0.69	9.90025e-42	-2.34496	down
F01.PB30662	11.82	10.49	12.69	2.49	2.21	2.56	1.40506e-41	-2.35008	down
F01.PB44420	8.99	10.28	9.91	4.19	3.85	3.71	1.59477e-41	-1.37574	down
F01.PB8554	53.22	50.77	51.44	24.14	25	23.01	1.60797e-41	-1.1855	down
F01.PB15969	12.37	12.5	11.54	1.59	2.83	2.73	1.61858e-41	-2.43722	down
F01.PB40956	3.07	4	2.97	0.06	0.04	0	2.07046e-41	-6.66964	down
F01.PB34424	5.24	6.11	5.76	0.41	0.75	0.86	2.10686e-41	-3.16503	down
F01.PB2883	121.12	131.97	127.71	63.27	61.98	58.75	2.22182e-41	-1.15258	down
F01.PB336	20.12	21.55	22.27	0.2	0	0.19	2.26717e-41	-7.5788	down
F01.PB7189	48.98	49.32	49.8	22.38	22.16	21.87	2.438e-41	-1.23915	down
F01.PB43562	20.64	20.11	20.69	8.17	8.61	7.31	3.0896e-41	-1.42246	down
F01.PB1680	740.32	684.68	708.42	387.49	376.12	376.34	3.45337e-41	-1.06475	down
F01.PB14010	3.77	4.72	4.33	0.03	0	0.16	3.72773e-41	-6.16341	down
F01.PB39576	147.29	177.56	169.89	45.86	43.88	37.13	3.73302e-41	-2.03474	down
F01.PB2930	226.85	226.2	222.29	100.4	125.68	117.56	3.83107e-41	-1.07649	down
F01.PB27039	12.43	13.46	14.8	1.71	2.59	3.9	4.07357e-41	-2.38902	down
F01.PB34322	52.67	51.37	52.83	24.36	24.38	26.84	4.21351e-41	-1.12839	down
F01.PB9311	20.79	20.53	22.51	5.72	8.33	6.3	4.69902e-41	-1.73319	down
F01.PB15275	30.52	30.61	30.51	10.94	10.9	11.98	6.09568e-41	-1.52384	down
F01.PB43376	4.16	5.27	4.96	0.52	0.47	0.7	6.18383e-41	-3.18055	down
F01.PB12209	7.54	8.97	7.64	0.41	1.04	0.98	9.6528e-41	-3.42637	down
F01.PB10907	5.5	6.25	6.55	0.39	0.18	0.22	9.74739e-41	-4.62708	down
F01.PB30911	24.72	23.89	22.1	8.68	6.9	7	1.00158e-40	-1.73048	down
F01.PB34100	4.9	4.82	5.11	0.39	0.49	0.58	1.32657e-40	-3.45518	down
F01.PB4385	10.58	9.95	9.99	1.3	0.96	1.3	1.60425e-40	-3.2157	down
F01.PB3647	69.79	68.15	70.64	26.75	28.88	30.65	1.61702e-40	-1.37967	down
F01.PB6424	32.99	29.48	33.29	11.86	8.3	12.98	2.61169e-40	-1.61951	down
F01.PB1789	3150.59	3157.06	3140.08	2352.77	2265.55	2300.16	3.62984e-40	-1.05294	down
F01.PB10251	35.11	34.43	32.07	14.03	15.01	13.26	3.81607e-40	-1.34572	down
F01.PB815	52.62	47.07	55.67	13.51	12.83	13.53	4.0638e-40	-2.10373	down
F01.PB15713	8.72	6.95	9.8	0.59	0.12	0.48	4.68498e-40	-4.54932	down
F01.PB44008	1.23	1.04	1.32	0	0.01	0	4.9202e-40	-8.53781	down
F01.PB42380	4.29	4.17	4.74	0.31	0.52	0.45	5.44322e-40	-3.46037	down
F01.PB18573	5.89	5.73	5.81	1.22	1.25	1.2	6.74525e-40	-2.31715	down
F01.PB31338	36.45	37.85	38.09	15.97	13.59	16.33	7.88501e-40	-1.37862	down
F01.PB3876	39.08	41.02	37.54	12.82	11.97	11.55	9.17683e-40	-1.80153	down
F01.PB27652	750.75	893.52	888.88	240.16	290.6	294.55	1.17555e-39	-1.87305	down
F01.PB24758	7.82	7.2	7.6	1.14	1.43	1.47	1.21884e-39	-2.557	down
F01.PB19228	54.13	53.76	55.42	27.36	29.29	25.21	1.62233e-39	-1.067	down
F01.PB504	1173.62	1060.13	1199.22	468.59	605.08	551.06	1.83198e-39	-1.23371	down
F01.PB4189	15.23	18.02	17.71	4.34	3.9	2.1	1.96763e-39	-2.39163	down
F01.PB19185	2.48	2.26	1.83	0	0	0.1	2.31944e-39	-6.12194	down
F01.PB2969	18.79	21.44	21.04	2.43	2.35	2.73	4.37434e-39	-3.14808	down
F01.PB33620	5.57	4.42	5.46	0.69	0.09	0.27	4.4349e-39	-4.02027	down
F01.PB570	715.04	682.78	734.59	381.32	407.23	398.58	7.92851e-39	-1.05463	down
F01.PB13174	77.55	89.66	85.01	35.51	35.33	37.19	8.39193e-39	-1.30688	down
F01.PB28915	13.76	10.43	13.29	1.73	1.45	0.98	1.33296e-38	-3.25424	down
F01.PB32194	4.89	4.96	4.13	0.08	0.15	0.22	1.36019e-38	-5.23026	down
F01.PB19377	37.51	35.21	36.89	17.11	16.62	18.39	1.40368e-38	-1.14595	down
F01.PB44050	2.45	2.66	2.25	0.52	0.41	0.4	1.6682e-38	-2.53385	down
F01.PB1169	11.17	11.46	13.72	0	0	0	2.47226e-38	#NAME?	down
F01.PB41192	2.77	2.51	3.39	0.21	0.08	0.06	2.79986e-38	-4.79335	down
F01.PB32133	3.66	3.74	5.14	0	0	0	3.16949e-38	#NAME?	down
F01.PB29924	19.29	19.88	19.91	5.93	7.82	6.23	3.65334e-38	-1.64585	down
F01.PB237	300.13	303.77	292.52	162.48	148.28	154.47	4.0545e-38	-1.12252	down
F01.PB5273	444.62	506.9	454.78	157.6	142.88	95.02	4.16514e-38	-1.91281	down
F01.PB39246	2.56	2.79	2.74	0.02	0.02	0.12	4.75474e-38	-5.70713	down
F01.PB28630	6.15	7.21	7.25	0.3	0.41	0.69	4.81319e-38	-4.0255	down
F01.PB34843	6.26	6.09	7.13	0.95	1.25	0.88	5.52969e-38	-2.72945	down
F01.PB35355	2.27	2.42	2.41	0.06	0.02	0.07	6.17511e-38	-5.67544	down
F01.PB9107	8.99	6.41	7.52	0.3	0.54	0.44	1.25458e-37	-4.2897	down
F01.PB7771	11.84	11.25	13.28	0.51	2.14	3.13	1.44855e-37	-2.75443	down
F01.PB13238	27.22	23.63	25.41	9.11	9.88	10.09	1.54663e-37	-1.47194	down
F01.PB13796	15.27	16.9	17.15	4.09	4.1	4.73	1.63078e-37	-2.01949	down
F01.PB43712	24.55	24.3	23	11.25	11.09	10.12	1.93536e-37	-1.21856	down
F01.PB18083	15.67	13.89	14.23	4.67	5.7	5.43	1.9686e-37	-1.54529	down
F01.PB19215	7.58	8.61	7.29	1.84	2.14	1.83	1.97303e-37	-2.0891	down
F01.PB32367	20.54	17.3	18.82	6.67	5.75	6.25	3.14143e-37	-1.68517	down
F01.PB30279	4.02	5.33	4.58	0.15	0.1	0.11	3.68902e-37	-5.36386	down
F01.PB15626	25.75	23.06	25.48	8.32	8.34	8.91	3.76586e-37	-1.62364	down
F01.PB23427	8.92	9.03	9.12	2.09	1.99	2.33	4.49978e-37	-2.15947	down
F01.PB42848	186.81	218.65	193.3	67.12	64.51	52.02	7.29923e-37	-1.77707	down
F01.PB139	292.65	258.09	280.72	143.03	145.58	150.66	7.81207e-37	-1.05238	down
F01.PB645	206.49	226.88	214.01	117.64	107.96	111.44	7.96562e-37	-1.07814	down
F01.PB382	48.97	49.87	52.79	13.13	15.34	17.59	9.09882e-37	-1.85179	down
F01.PB23103	11.34	10.33	10.44	2.77	2.38	3.89	1.00673e-36	-1.90837	down
F01.PB5639	58.91	53.22	60.03	15.47	24.53	17.13	1.1322e-36	-1.68322	down
F01.PB88	822.78	919.51	866.05	522.49	524.07	511.24	1.25073e-36	-1.01166	down
F01.PB5402	3.66	3.55	4.52	0	0.07	0	1.27712e-36	-8.39331	down
F01.PB1918	12.99	14.06	11.92	0.43	0.2	0.51	1.33603e-36	-5.24028	down
F01.PB41397	11.72	11.68	10.9	4.21	3.81	3.97	1.39055e-36	-1.59031	down
F01.PB4504	343.42	334.73	345.07	173.74	176.91	189.32	2.01556e-36	-1.00647	down
F01.PB7234	123.82	122.23	108.64	49.9	49.05	57.28	2.19134e-36	-1.26817	down
F01.PB12518	37.49	35.98	38.78	16.78	17.07	16.64	2.58552e-36	-1.23347	down
F01.PB43076	21.45	21.55	22.22	8.17	8.95	10.71	3.01392e-36	-1.3041	down
F01.PB5647	23.42	22.57	20.6	6.76	8.06	6.52	3.36967e-36	-1.73027	down
F01.PB11980	13.81	15.5	17.21	4.36	3.79	3.69	3.39649e-36	-2.06079	down
F01.PB42048	5.26	5.14	5.04	0.68	0.46	0.85	4.11155e-36	-3.02528	down
F01.PB11766	15.26	13.67	14.47	3.58	3.98	3.29	7.81943e-36	-2.08187	down
F01.PB7634	13.83	13.67	13.48	1.84	4.33	3.6	7.94012e-36	-2.1571	down
F01.PB40242	30.99	25.24	29.67	8.94	10.02	9.08	1.35018e-35	-1.68857	down
F01.PB355	185.09	180.77	195.13	96.06	91.82	94.46	1.51934e-35	-1.13463	down
F01.PB209	72.88	79.2	75.87	27.22	28.14	28.73	1.62006e-35	-1.583	down
F01.PB24267	2.28	2.29	1.83	0.02	0.07	0.08	1.7452e-35	-5.46151	down
F01.PB19079	13.37	11.96	13.41	4.41	4.59	4.15	2.38281e-35	-1.63256	down
F01.PB6843	29.96	32.17	32	11.76	11.18	15.56	2.90717e-35	-1.37716	down
F01.PB1955	1265.86	1256.43	1304.09	669.09	696.96	716.4	4.71524e-35	-1.00774	down
F01.PB33518	3.19	3.56	2.45	0	0.03	0.14	7.18486e-35	-6.03785	down
F01.PB1376	50.07	46.02	47.46	14.17	15.21	13.36	1.4169e-34	-1.88099	down
F01.PB14614	3.2	4.13	4.03	0.07	0.07	0	1.42993e-34	-6.38355	down
F01.PB36363	6.48	6.89	6.67	1.66	1.67	1.63	1.73104e-34	-2.08259	down
F01.PB31802	47.15	48.35	48.13	22.05	20.99	14.25	2.64826e-34	-1.40429	down
F01.PB17240	5.41	5.42	5.86	0.54	0.86	1.2	2.75773e-34	-2.77031	down
F01.PB8535	10.74	11.08	8.99	2.24	2.15	1.44	3.76003e-34	-2.49368	down
F01.PB27657	81.63	77.27	84.96	26.81	26.21	24.42	3.82528e-34	-1.83341	down
F01.PB40786	17.92	14.82	16.03	6.4	5.74	6.45	3.95401e-34	-1.46393	down
F01.PB44188	17.21	16.91	17.25	9.26	8.43	9.08	4.9912e-34	-1.00438	down
F01.PB1600	13.24	11.24	12.06	0	0	0.13	5.39393e-34	-8.27751	down
F01.PB34004	59.81	74.41	64.16	15.27	15.45	14.4	5.65032e-34	-2.20806	down
F01.PB27066	3.08	3.36	3.6	0.13	0.25	0.18	6.78785e-34	-4.29657	down
F01.PB32568	47.3	47.5	45	25.38	23.54	23.04	7.42993e-34	-1.03287	down
F01.PB43266	13.11	15.35	12.46	3.2	1.21	2.14	1.10972e-33	-2.72346	down
F01.PB44167	4.62	4.6	4.48	1.19	0.92	1.13	1.16925e-33	-2.15428	down
F01.PB21078	49.45	47.42	51.09	27.17	23.1	26.48	1.31551e-33	-1.02117	down
F01.PB42843	15.6	14.83	14.92	6.21	5.94	7.25	1.68845e-33	-1.29751	down
F01.PB29407	11.78	13.22	9.85	0.77	1.36	1.36	2.13979e-33	-3.41775	down
F01.PB11617	62.95	70.66	65.87	33.99	35.47	34.51	2.72824e-33	-1.02315	down
F01.PB31550	2.14	2.95	2.47	0	0.03	0	3.41227e-33	-8.20715	down
F01.PB25639	9.8	9.68	9.45	3.28	2.51	2.79	4.44006e-33	-1.82607	down
F01.PB11434	78.55	81.55	82.92	42.47	42.16	43.66	5.69163e-33	-1.00711	down
F01.PB556	62.33	63.87	64.77	23.65	25.25	24.98	5.97926e-33	-1.49794	down
F01.PB36467	14.63	15.42	16.58	5.98	5.19	6.58	6.3744e-33	-1.47043	down
F01.PB21606	6.66	6.82	7.31	1.28	1.49	1.93	8.86958e-33	-2.22912	down
F01.PB8405	24.37	26.64	26.1	11.66	9.74	10.85	9.24591e-33	-1.34073	down
F01.PB37515	22.59	22.27	21.47	10.38	10.76	10.99	1.2413e-32	-1.11682	down
F01.PB19448	17.91	18.28	19.18	8.26	7.45	7.32	1.24393e-32	-1.34063	down
F01.PB1827	72.6	75.73	74.8	23.73	28.62	22.99	1.57817e-32	-1.7315	down
F01.PB3369	44.55	46.45	48.81	16.72	18.25	18.03	1.58142e-32	-1.5102	down
F01.PB43968	7.34	5.78	7.22	1.41	1.79	1.33	1.75017e-32	-2.22854	down
F01.PB4117	24.92	22.06	23.87	7.96	8.42	9.4	1.8887e-32	-1.54534	down
F01.PB4445	4.07	3.72	3.5	0	0	0	2.0679e-32	#NAME?	down
F01.PB37142	10.75	9.61	10.56	3.16	3.3	3.15	2.82189e-32	-1.76272	down
F01.PB22585	7.64	6.94	7.59	1.37	2.09	1.95	2.84059e-32	-2.11469	down
F01.PB40073	14.23	13.2	12.7	4.83	4.5	5.52	3.30507e-32	-1.5122	down
F01.PB38913	4.55	5.14	4.51	0.51	0.52	0.78	3.52814e-32	-3.08431	down
F01.PB39019	11.27	11.83	12.03	3.91	4	4.1	4.02169e-32	-1.62558	down
F01.PB29014	87.29	80.46	85.82	43.52	47.12	43.53	4.27087e-32	-1.00384	down
F01.PB32742	69.84	71.47	70.79	41.1	33.41	37.2	4.4313e-32	-1.00996	down
F01.PB12337	67.66	69.48	66.36	36.03	33.74	37.55	5.30946e-32	-1.00671	down
F01.PB10375	3.03	2.34	2.85	0	0.06	0	7.24978e-32	-7.23281	down
F01.PB28999	5.39	4.8	6.42	0.09	0.26	0.31	8.9922e-32	-4.75071	down
F01.PB19721	2.38	2.37	2.28	0.08	0.1	0.09	9.36277e-32	-4.96958	down
F01.PB1864	56.42	54.57	58.34	17.63	19.75	20.19	1.08797e-31	-1.69408	down
F01.PB38667	55.07	67.59	62.11	19.7	18.32	18.98	1.11276e-31	-1.76785	down
F01.PB3847	39.27	32.9	39.22	11.7	12.84	9.48	1.15643e-31	-1.82431	down
F01.PB22826	5.16	5.33	5.02	1.2	0.73	0.6	1.15707e-31	-2.70148	down
F01.PB8546	19.57	20.26	21.36	8.36	7.63	7.86	1.42109e-31	-1.43846	down
F01.PB30865	27.94	30.06	28.65	11.95	12.65	14.25	1.43656e-31	-1.23996	down
F01.PB20387	11.22	11.79	11.38	3.96	4.17	3.59	1.91445e-31	-1.62534	down
F01.PB39312	100.91	109.95	115.7	42.43	42.45	27.8	2.4392e-31	-1.60591	down
F01.PB17203	30.59	28.4	28.33	13.91	11.23	11.74	3.08509e-31	-1.32946	down
F01.PB12790	26.6	23.14	26.39	11.33	11.33	8.85	5.32645e-31	-1.35474	down
F01.PB38268	7.93	6.98	8.14	1.65	2.44	1.9	5.56251e-31	-2.01991	down
F01.PB6844	9.39	9.75	5.88	0	0	0	5.82495e-31	#NAME?	down
F01.PB2420	35.85	33.78	33.98	17.86	14.16	14.27	6.6107e-31	-1.24864	down
F01.PB12665	25.27	25.38	24.88	10.03	11.63	11.66	7.46029e-31	-1.26309	down
F01.PB3416	11.93	12.58	11.49	0.91	0.43	1.04	7.53288e-31	-4.04199	down
F01.PB18460	4.23	3.66	3.92	0	0.01	1.07	7.73396e-31	-3.55379	down
F01.PB2148	42.77	38.19	39.86	11.77	14.22	10.9	8.07761e-31	-1.83879	down
F01.PB34767	23.82	24.66	23.46	12.78	10.36	11.17	8.59015e-31	-1.14339	down
F01.PB37069	6.62	5.62	5.94	1.68	0.9	1.33	8.69559e-31	-2.30006	down
F01.PB2629	6.06	7.21	6.1	0.49	1.1	0.31	1.51034e-30	-3.44189	down
F01.PB2341	121.38	136.15	135.61	70.39	60.79	63.14	1.67969e-30	-1.16733	down
F01.PB26988	2.11	2.06	1.86	0.04	0.04	0.04	1.69683e-30	-5.71637	down
F01.PB16650	2.17	2.16	2.65	0	0	0	1.97189e-30	#NAME?	down
F01.PB16808	17.26	18.44	18.76	5.63	6.69	6.63	2.62012e-30	-1.60969	down
F01.PB6116	37.67	33.24	32.8	14.57	16.19	15.48	2.7663e-30	-1.2536	down
F01.PB44422	1.88	1.69	1.71	0.11	0.24	0.17	4.45455e-30	-3.4092	down
F01.PB38950	19.09	20.45	19.32	8.94	8.91	8.78	4.51575e-30	-1.21948	down
F01.PB15049	6.04	5.02	5.02	0.62	0.47	0.16	5.46404e-30	-3.80065	down
F01.PB10723	5.69	5.39	5.26	0.46	0.61	0.38	6.56092e-30	-3.64773	down
F01.PB22464	3.72	3.37	3.01	0.43	0.1	0.41	7.42158e-30	-3.49121	down
F01.PB6575	3.14	3.64	4.28	0.16	0	0.07	7.5803e-30	-5.65904	down
F01.PB33523	128.19	150.95	142.83	60.03	58.91	51.24	7.75204e-30	-1.38673	down
F01.PB2555	31.96	32.37	30.48	14.33	13.99	13.43	8.94591e-30	-1.27018	down
F01.PB39915	2.07	1.57	1.83	0.05	0.14	0	9.53286e-30	-4.89409	down
F01.PB30033	10.14	8.7	8.29	1.98	1.71	2.07	9.74639e-30	-2.32629	down
F01.PB14789	14.83	15.99	13.19	4.94	4.53	3.58	1.02905e-29	-1.83716	down
F01.PB40103	2.13	2.5	2.51	0.35	0.18	0.09	1.04355e-29	-3.63552	down
F01.PB3551	99.95	102.71	105.74	54.95	48.75	58.76	1.22641e-29	-1.0346	down
F01.PB38844	14.16	13.26	13.98	5.26	5.37	5.76	1.64442e-29	-1.4132	down
F01.PB13719	5	4.21	5.15	0.44	0.19	0.31	1.76028e-29	-4.03576	down
F01.PB33985	28.63	26.06	27.35	12.21	13.59	15.27	2.72959e-29	-1.07286	down
F01.PB43994	4.28	4.09	4.06	1.75	1.62	1.8	3.13559e-29	-1.33167	down
F01.PB12213	50.22	49.84	46.92	21.55	26.46	28.1	3.30766e-29	-1.03431	down
F01.PB19072	3.38	3.66	2.95	0.33	0.33	0.27	3.65794e-29	-3.48953	down
F01.PB21410	6.92	5.58	6.25	1.5	1.58	1.36	4.97879e-29	-2.1493	down
F01.PB17261	2.4	1.78	1.62	0	0	0.05	5.81153e-29	-7.26386	down
F01.PB44454	1.52	1.45	1.49	0.32	0.38	0.3	5.94496e-29	-2.23565	down
F01.PB43974	1.21	1.42	1.59	0.26	0.22	0.14	6.57345e-29	-2.83222	down
F01.PB43971	6.33	4.78	5.98	1.02	1.12	1.33	7.14524e-29	-2.36665	down
F01.PB20995	238.95	270.86	254.8	128.16	121.56	103.93	8.34361e-29	-1.18076	down
F01.PB3842	110.21	107.6	110.9	61.7	54.16	59.01	9.12943e-29	-1.02343	down
F01.PB44115	3.39	3.96	3.78	1.13	1.25	1.07	1.01492e-28	-1.76097	down
F01.PB42967	17.31	20.53	17.91	7.24	6.2	6.59	1.17116e-28	-1.55316	down
F01.PB3897	99.55	103.02	111.45	53.1	55.27	57.45	1.87272e-28	-1.03347	down
F01.PB28103	34.14	31.05	38.42	13.7	13.58	13.33	2.04984e-28	-1.43865	down
F01.PB481	36.88	35.88	39.95	12.46	7.2	10.14	2.06054e-28	-2.0696	down
F01.PB15444	14.34	13.8	12.9	3.18	4.03	4.78	2.26499e-28	-1.86683	down
F01.PB27379	22.09	25.75	25.14	2.71	1.81	1.84	3.22233e-28	-3.70478	down
F01.PB22373	2.05	1.74	1.57	0.05	0	0.14	3.69848e-28	-5.14342	down
F01.PB26799	11.9	10.6	11.31	4.44	4.37	2.94	3.75308e-28	-1.59951	down
F01.PB10135	10.06	12.55	10.43	2.58	2.08	2.57	3.87368e-28	-2.28306	down
F01.PB16115	18.74	17.34	17.73	5.04	6.7	7.04	3.98299e-28	-1.60777	down
F01.PB16062	4.81	3.91	3.87	0.26	0.2	0.31	4.4432e-28	-4.20408	down
F01.PB2346	8.87	13.95	12.39	0	0	0	5.23238e-28	#NAME?	down
F01.PB32887	9.8	7.81	10.8	0.95	1.73	0.91	5.61664e-28	-3.08189	down
F01.PB5776	11	13.34	11.11	3.32	3.1	2.58	7.21197e-28	-2.07738	down
F01.PB7274	16.96	13.69	16.22	3.59	5.27	5.28	7.69564e-28	-1.81549	down
F01.PB426	164.13	160.65	157.46	87.8	82.21	88.09	9.21294e-28	-1.05851	down
F01.PB14061	8.48	8.4	8.02	1.93	1.61	1.57	9.74969e-28	-2.36512	down
F01.PB27600	143.29	121.36	138.25	35.47	58.62	47.71	1.06112e-27	-1.6381	down
F01.PB27581	111.29	111.81	99.14	46.1	49.25	44.99	1.11956e-27	-1.38781	down
F01.PB38143	2.45	2.99	3.05	0.33	0.2	0.23	1.21911e-27	-3.62736	down
F01.PB2848	3.6	3.24	3.56	0	0.04	0.22	2.3029e-27	-5.42579	down
F01.PB24905	17.76	18.54	19.29	8.08	8.71	8.95	2.57006e-27	-1.18692	down
F01.PB33742	5.64	6.17	6.21	1.31	1.3	1.54	2.71924e-27	-2.21015	down
F01.PB22147	10	10.76	11.15	3.55	4.33	3.92	3.10991e-27	-1.51313	down
F01.PB22406	3.35	3.11	3.09	0.34	0.37	0.25	3.20767e-27	-3.41083	down
F01.PB18363	1.85	1.41	1.58	0.1	0.14	0.01	4.33577e-27	-4.31822	down
F01.PB26715	12.42	12.6	11.71	6.3	5.03	6	4.90989e-27	-1.15415	down
F01.PB924	759.4	720.04	758.55	499.69	521.42	535.99	5.97612e-27	-1.17818	down
F01.PB15779	14.98	11.09	13.36	2.5	2.87	2.08	6.43179e-27	-2.48689	down
F01.PB9052	6.55	7	6.62	1.01	1.57	0.68	6.77853e-27	-2.72629	down
F01.PB454	80.01	64.73	78.5	27.96	26.44	31.07	6.86977e-27	-1.5318	down
F01.PB17665	12.74	16.16	13.1	3.15	2.6	2.27	7.54759e-27	-2.46241	down
F01.PB37043	3.86	3.07	3.29	0.66	0.58	0.33	7.92913e-27	-2.78088	down
F01.PB422	111.85	112.51	113.97	56.33	58.47	46.36	9.85062e-27	-1.23731	down
F01.PB13765	14.86	13.65	13.33	4.72	5.05	4.26	9.97053e-27	-1.65935	down
F01.PB42835	13.48	13.51	12.38	6.4	6.32	5.64	1.06453e-26	-1.16919	down
F01.PB8712	19.71	20.83	19.1	8.06	7.99	9.18	1.09152e-26	-1.32672	down
F01.PB31861	31	29.29	28.85	13.17	14.75	13.81	1.16949e-26	-1.1808	down
F01.PB2597	31.43	31.93	29.04	11.96	15.64	14.86	1.30912e-26	-1.20952	down
F01.PB29219	8.71	7.95	7.97	1.66	1.77	1.41	1.64668e-26	-2.43554	down
F01.PB1287	15.13	10.3	15.75	0	0	0.92	1.68927e-26	-5.65624	down
F01.PB29845	33.09	33.51	31.97	17.68	14.84	16.09	1.71741e-26	-1.10455	down
F01.PB30227	11.58	6.89	11.6	0.22	0	0	2.11158e-26	-7.14814	down
F01.PB984	43.99	41.68	50.61	13.36	12.47	12.83	2.15079e-26	-1.97613	down
F01.PB38650	4.89	5.2	3.98	1.1	0.51	0.68	2.19037e-26	-2.72105	down
F01.PB32708	11.91	9.59	10.67	2.98	3.6	3.41	2.74587e-26	-1.77133	down
F01.PB21951	11.39	11.24	11.41	4.71	4.5	5.02	4.39972e-26	-1.33029	down
F01.PB3332	11.76	11.3	13.98	1.39	1.43	2.49	4.55374e-26	-2.91277	down
F01.PB31472	4.6	4.97	4.74	0.43	0.22	0.51	4.64174e-26	-3.71554	down
F01.PB44284	1.42	1.12	1.18	0.17	0.13	0.23	4.67834e-26	-2.90315	down
F01.PB36986	26.48	23.91	24.21	13.67	12.85	11.55	4.72781e-26	-1.04485	down
F01.PB34994	72.61	92.86	82.3	22.17	22.81	18.48	4.85804e-26	-2.03799	down
F01.PB1351	64.9	63.93	66.04	24.04	27.67	30.22	4.94622e-26	-1.39363	down
F01.PB4048	15.34	16.69	17.79	5.54	6.26	5.08	5.59647e-26	-1.64803	down
F01.PB30231	2.89	3.29	2.5	0.07	0.07	0.07	6.29467e-26	-5.46565	down
F01.PB38715	8.67	8.92	9.93	3.07	3.17	3.16	9.30725e-26	-1.62862	down
F01.PB15210	3.36	3.45	4.22	0.21	0.16	0.26	1.00126e-25	-4.20696	down
F01.PB6335	35.87	38.56	35.58	17.89	17.4	19.79	1.17657e-25	-1.0863	down
F01.PB39976	3.76	2.91	3.28	0.41	0.35	0.54	1.492e-25	-3.04021	down
F01.PB33573	13.57	14.73	14.26	6.6	6.48	7.09	1.73208e-25	-1.14914	down
F01.PB40855	13.17	14.46	13.41	7.07	6.83	6.11	1.92472e-25	-1.10595	down
F01.PB14966	9.53	11.71	12.13	2.58	2.95	3.3	1.95079e-25	-2.00628	down
F01.PB37491	12.65	12.45	12.4	5.8	4.88	5.62	2.01667e-25	-1.27624	down
F01.PB39112	14.69	13.98	15.44	6.5	6.46	7.33	2.25106e-25	-1.19459	down
F01.PB1886	71.15	65.86	67.66	32.16	32.44	29.81	2.51069e-25	-1.24563	down
F01.PB12207	34.22	31.89	37.01	15.24	17.51	18.3	2.72902e-25	-1.09737	down
F01.PB44503	9.78	10.47	10.53	4.43	5.17	4.96	3.08698e-25	-1.14852	down
F01.PB19488	20.77	21.76	21.43	9.89	12.39	9.53	3.09866e-25	-1.08198	down
F01.PB30929	14.2	15.78	15.69	6.09	6.74	4.72	5.0407e-25	-1.46047	down
F01.PB28797	14.38	13.07	14.81	4.92	3.8	4.29	5.57622e-25	-1.79414	down
F01.PB952	14.1	15.75	17.48	1.63	0.76	0.62	5.58287e-25	-4.13982	down
F01.PB12140	25.75	25.88	26.2	10.86	11.32	14.89	5.68808e-25	-1.15453	down
F01.PB1588	9.7	11.8	13.73	0.42	0	1.05	6.25225e-25	-4.74837	down
F01.PB3593	39.51	37.75	40.86	13.33	16.67	16.55	6.60344e-25	-1.45728	down
F01.PB17631	26.74	25.73	25.13	12.41	15.15	13.23	7.41868e-25	-1.00267	down
F01.PB31467	7.26	7.19	7.08	1.82	1.53	1.25	8.76654e-25	-2.31669	down
F01.PB34797	5.45	4.4	4.84	1.27	0.96	1.19	9.38054e-25	-2.18201	down
F01.PB43745	1.19	1.2	1.57	0	0.02	0	1.0787e-24	-7.73188	down
F01.PB23090	6.95	7.66	7.74	2.78	2.38	1.91	1.08229e-24	-1.73253	down
F01.PB805	63.51	80.17	80.3	21.67	21.3	19.75	1.0842e-24	-1.96091	down
F01.PB3687	83.33	88	85.21	44.15	43.86	48.56	1.08514e-24	-1.02832	down
F01.PB41616	3.22	4.42	3.7	0.61	0.45	0.3	1.10452e-24	-3.14649	down
F01.PB2209	86.1	81.11	95.46	39.45	46.58	44.36	1.22332e-24	-1.14387	down
F01.PB27758	23.82	23.26	21.79	6.88	7.09	5.62	1.42912e-24	-1.92492	down
F01.PB6565	20.99	26.08	24.56	8.45	6.45	5.74	1.4538e-24	-1.88556	down
F01.PB30172	30.12	29.03	29.32	14.78	15.57	13.43	1.77695e-24	-1.09734	down
F01.PB10183	27.62	25.27	25.72	13.16	11.46	12.47	1.78275e-24	-1.16632	down
F01.PB36869	1.22	1.51	1.84	0.08	0	0.02	2.39055e-24	-5.55956	down
F01.PB35848	6.48	6.3	7.5	2.42	1.71	2.47	2.53213e-24	-1.6948	down
F01.PB35957	2.7	1.96	2.69	0.08	0.22	0.23	3.42041e-24	-3.93075	down
F01.PB39209	13.71	14.39	14.05	6.03	5.97	6.91	4.33762e-24	-1.23261	down
F01.PB35444	11.73	12.75	11.44	5.06	5.32	6.28	5.38161e-24	-1.18258	down
F01.PB27042	3.83	3.69	3.29	1.02	0.88	0.51	6.15609e-24	-2.24574	down
F01.PB44181	3.64	3.88	3.49	0.73	1.05	1.24	6.19591e-24	-1.93994	down
F01.PB38958	2.74	2.19	2.81	0	0.44	0.21	8.18417e-24	-3.70366	down
F01.PB42704	28.21	32.31	28.48	14.02	10.86	10.28	1.22961e-23	-1.4096	down
F01.PB3478	13.58	14.85	13.01	1.44	3.52	3.42	1.30083e-23	-2.42462	down
F01.PB32689	7.65	7.89	8.66	2.56	2.23	2.46	1.30338e-23	-1.82177	down
F01.PB11978	14.27	14.29	13.3	4.5	5.59	4.94	1.43314e-23	-1.5638	down
F01.PB27324	12.73	10.97	13.52	5.01	5.6	4.6	1.52165e-23	-1.35645	down
F01.PB14730	6.85	7.1	6.82	1.1	1.13	1.55	1.52693e-23	-2.56574	down
F01.PB29516	4.97	7.18	4.83	0	0.19	0.16	1.72495e-23	-5.69743	down
F01.PB14312	33.85	34.92	34.32	15.55	18.52	20.27	1.75888e-23	-1.00693	down
F01.PB43837	2.72	3.02	3.07	0.67	0.92	0.73	1.8164e-23	-2.00318	down
F01.PB12893	7.73	9.15	10.24	2.02	1.35	2.4	1.92479e-23	-2.32753	down
F01.PB41160	4.51	5.04	5.11	1.21	1.25	1.33	1.95997e-23	-2.03298	down
F01.PB13142	5.19	5.55	5.25	0.66	1.11	0.54	1.96107e-23	-2.89213	down
F01.PB36784	1.53	1.24	1.41	0.09	0.02	0.05	2.01832e-23	-4.85732	down
F01.PB30767	4.12	3.05	3.59	0.3	0.25	0.25	2.04404e-23	-3.81883	down
F01.PB2609	28.75	29.54	29.59	14.88	13.93	13.42	2.14242e-23	-1.14417	down
F01.PB29024	42.87	33.75	34.59	10.39	3.18	7.23	2.57319e-23	-2.55604	down
F01.PB37835	15.94	14.8	15.95	6.51	7.45	6.87	2.79807e-23	-1.24102	down
F01.PB44535	2.16	1.47	1.56	0.03	0.03	0.19	2.88165e-23	-4.56144	down
F01.PB35888	4.92	4.97	6.4	0.65	1.15	1.12	2.98675e-23	-2.55626	down
F01.PB39569	9.18	8.85	9.51	3.22	3.78	3.78	3.2793e-23	-1.42836	down
F01.PB39574	8.48	9.02	7.78	3.12	2.91	3.1	3.85434e-23	-1.54835	down
F01.PB3514	89.59	103.1	96.72	46.96	41.7	32.08	4.60694e-23	-1.37491	down
F01.PB2603	41.02	40.89	45.06	22.99	22.26	22.04	4.73756e-23	-1.00281	down
F01.PB1044	1547.32	1325.8	1498.2	901.64	974.94	796.21	5.97977e-23	-1.06497	down
F01.PB11420	7.74	7.86	8.29	1.88	2.15	2.3	6.44842e-23	-1.99563	down
F01.PB31267	27.85	23.94	27.17	14.2	14.03	11.81	6.61339e-23	-1.05777	down
F01.PB14070	12.45	10.72	13.35	4.11	4.19	3.62	8.21714e-23	-1.70147	down
F01.PB72	424.51	471.3	446.2	250.86	241.32	190.21	8.21714e-23	-1.10521	down
F01.PB27797	57.76	55.93	57.19	28.54	28.15	31.23	8.78246e-23	-1.06525	down
F01.PB24637	251.71	310.57	288.25	100.98	92.98	62.28	8.94574e-23	-1.79828	down
F01.PB29298	19.45	19.65	17.37	7.19	7.24	9.26	1.12666e-22	-1.34075	down
F01.PB44040	3.03	2.71	2.64	0.82	0.62	0.7	1.21252e-22	-2.0399	down
F01.PB40713	2.09	2.7	2.02	0.19	0.14	0.26	1.24522e-22	-3.6089	down
F01.PB28048	49.27	53.98	51.71	21.76	26.49	22.45	1.29037e-22	-1.25578	down
F01.PB37653	1.33	1.62	1.93	0.17	0.18	0.04	1.40575e-22	-3.71573	down
F01.PB39242	95.54	119.14	106.96	35.82	38.84	28.13	1.51429e-22	-1.71599	down
F01.PB35455	5.08	5.32	5.64	1.53	1.46	0.95	1.56466e-22	-2.10939	down
F01.PB32207	3.87	4.33	4.55	0.38	0.54	0.49	1.57618e-22	-3.26596	down
F01.PB22503	2.27	2.74	2.72	0.56	0.46	0.29	1.64129e-22	-2.65905	down
F01.PB15584	31.92	34.51	31.74	16.46	18.39	16.82	1.81648e-22	-1.00952	down
F01.PB29168	6.63	7.41	5.77	1.44	1.02	1.41	1.94102e-22	-2.45716	down
F01.PB32983	2.83	2.54	2.84	0.1	0.03	0.23	2.05151e-22	-4.60703	down
F01.PB14399	1.82	1.61	1.47	0	0	0	2.14203e-22	#NAME?	down
F01.PB32260	4.4	4.81	4.76	0.48	0.54	0.54	2.45584e-22	-3.27272	down
F01.PB41960	6.43	6.29	7.3	1.88	2.45	3	2.50241e-22	-1.5257	down
F01.PB18964	361.89	429.55	407.52	175.73	171.25	130.16	2.59569e-22	-1.39824	down
F01.PB15016	12.84	13.79	13.03	5.23	5.45	4.11	2.61164e-22	-1.50508	down
F01.PB6406	2.23	2.27	1.81	0	0	0	2.61511e-22	#NAME?	down
F01.PB37498	3.39	3.12	2.99	0.61	0.33	0.62	2.8584e-22	-2.68072	down
F01.PB10805	27.81	28.78	29	16.74	12.19	11.79	3.33302e-22	-1.15477	down
F01.PB39945	7.44	8.91	9	3.16	2.02	3.04	3.41435e-22	-1.70374	down
F01.PB33313	10.22	8.7	8.21	2.25	3.19	3.24	3.48356e-22	-1.72324	down
F01.PB24498	4.52	4	4.2	1.24	0.82	1.03	3.6777e-22	-2.12329	down
F01.PB22492	14.51	14.59	16.79	7.22	6.11	8.09	3.86142e-22	-1.17523	down
F01.PB25003	5.07	7.23	7.42	0.62	0.38	0.74	4.62168e-22	-3.62464	down
F01.PB27425	205.25	201.75	178.5	111.9	100.22	115.23	4.78945e-22	-1.09904	down
F01.PB105	133.5	123.56	122.69	66.66	62.11	67.68	5.03969e-22	-1.14712	down
F01.PB390	13.51	14.6	15.72	1.35	1.64	1.54	5.50924e-22	-3.42526	down
F01.PB2502	16.45	17.73	16.83	7	6.88	6.07	6.97622e-22	-1.43957	down
F01.PB2023	36.84	31.69	33.23	9.74	7.94	11.59	7.09419e-22	-1.94994	down
F01.PB1172	18.36	21.65	24.02	6.02	4.53	3.71	7.43255e-22	-2.31792	down
F01.PB13180	20.34	23.43	25.14	9.77	10.19	9.27	9.27577e-22	-1.32215	down
F01.PB9295	1.53	1.64	1.4	0	0	0	1.1099e-21	#NAME?	down
F01.PB7999	25.9	24.62	25.09	9.72	14.36	9.94	1.23079e-21	-1.23447	down
F01.PB23960	4.31	4.43	4.11	1.12	1.09	1.29	1.48769e-21	-1.96118	down
F01.PB33047	2.03	1.88	1.8	0.03	0	0.03	1.51549e-21	-6.51886	down
F01.PB15043	15.97	15.68	16.09	6.53	5.99	7.15	1.53659e-21	-1.36401	down
F01.PB1378	13.93	14.23	18.12	2.24	3.28	2.36	1.71619e-21	-2.69208	down
F01.PB37908	20.39	23.78	25.59	3.6	7.96	6.4	1.75682e-21	-2.03142	down
F01.PB18988	10.4	10.37	11.06	3.63	5.63	4.3	1.86182e-21	-1.30552	down
F01.PB16580	12.06	12.62	13.33	4.25	4.72	4.67	2.09191e-21	-1.56304	down
F01.PB16677	19.62	22.87	21.12	9.54	10.92	9.38	2.42435e-21	-1.17817	down
F01.PB13145	9.63	8.97	8.71	2.04	2.35	3.5	2.77339e-21	-1.8854	down
F01.PB43008	9.7	9.22	9.87	4.43	3.56	4.4	2.78839e-21	-1.2909	down
F01.PB39213	11.75	9.48	10.18	4.24	4.73	4.1	2.91208e-21	-1.3385	down
F01.PB36199	0.92	0.78	0.75	0	0	0	3.19708e-21	#NAME?	down
F01.PB19263	994.49	1283.12	1213.02	364.7	346.14	258.8	3.36891e-21	-1.91992	down
F01.PB17474	12.96	14.29	14.2	6.96	7.89	6.28	3.43624e-21	-1.04407	down
F01.PB19885	5.24	6.31	6.47	2.05	1.9	1.34	3.48911e-21	-1.84858	down
F01.PB13109	5.58	5.73	4.88	0.88	0.75	0.87	4.95528e-21	-2.78223	down
F01.PB11937	6.93	6.65	7.63	2.16	1.51	1.81	5.09518e-21	-2.03648	down
F01.PB39459	12.72	12.61	11.76	4.34	2.36	5.57	5.21337e-21	-1.67455	down
F01.PB10074	2	2.86	2	0	0.1	0.07	5.38583e-21	-5.45779	down
F01.PB6291	20.36	16.83	18.28	7.86	6.62	7.83	5.70522e-21	-1.40367	down
F01.PB7231	41.53	56.01	39.7	1.84	1.58	7.96	6.35166e-21	-3.70061	down
F01.PB28487	5.55	6.64	5.99	0.96	0.89	1.1	6.76921e-21	-2.74165	down
F01.PB2373	49.41	50.11	49.81	19.26	17.66	16.57	7.17404e-21	-1.64819	down
F01.PB42008	10.5	10.81	11.57	3.98	5.05	5.12	7.86808e-21	-1.29057	down
F01.PB25005	1.31	1.18	1.13	0.04	0	0.04	8.46768e-21	-5.60486	down
F01.PB14039	7.24	8.44	6.52	1.7	0.4	1.84	8.87569e-21	-2.59378	down
F01.PB1322	55.77	48.85	53.67	23.45	20.9	23.64	9.04347e-21	-1.36206	down
F01.PB3389	19.19	19.27	22.1	6.34	6.42	8.56	9.97014e-21	-1.61246	down
F01.PB6907	21.44	23.29	21.16	10.41	9.61	12.53	1.30222e-20	-1.10198	down
F01.PB3740	38.66	37.6	34.28	19.38	15.61	18.73	1.31986e-20	-1.14225	down
F01.PB13511	14.33	13.37	13.99	5.35	5.9	4.28	1.32673e-20	-1.51332	down
F01.PB7951	11.95	10.5	12.1	4.26	4.09	4.43	1.36761e-20	-1.51644	down
F01.PB3392	57.36	58.75	58.16	30.42	27.03	32.22	1.41337e-20	-1.07639	down
F01.PB23962	9.98	9.53	10.03	4.16	4.28	3.5	1.4808e-20	-1.38111	down
F01.PB15113	12.56	13.28	13.18	5.32	5.84	4.38	1.50733e-20	-1.40861	down
F01.PB4472	16.17	16.99	15.75	7.55	5.93	5.67	1.57935e-20	-1.44395	down
F01.PB5990	22.05	19.43	21.09	7.77	8.62	10.58	1.63142e-20	-1.30539	down
F01.PB24797	2.29	3.04	3.12	0.59	0.1	0.37	1.67498e-20	-3.10341	down
F01.PB38864	4.51	4.3	4.72	1.73	1.11	1.44	1.78094e-20	-1.73257	down
F01.PB27728	44.41	39.72	41.11	13.38	20.18	21.13	2.12689e-20	-1.31633	down
F01.PB18729	9.6	8.9	8.51	3.05	3.9	3.45	2.31102e-20	-1.45505	down
F01.PB6834	40.54	47.61	45.77	21	21.48	16.27	2.31382e-20	-1.26847	down
F01.PB33603	29.82	35.28	32.6	12.75	11.32	6.17	2.40428e-20	-1.76327	down
F01.PB30084	14.42	13.37	15.7	5.66	5.52	5.58	2.60792e-20	-1.46189	down
F01.PB44101	7.58	7.87	8.15	2.79	3.05	4.45	2.63541e-20	-1.27116	down
F01.PB32583	5.17	5.11	4.29	0.53	1.4	0.89	2.64804e-20	-2.47025	down
F01.PB30816	15.81	15.77	12.35	4.52	4.15	4.34	3.10659e-20	-1.84235	down
F01.PB25368	12.84	12.21	10.36	5.06	4.15	3.86	3.18001e-20	-1.50815	down
F01.PB34285	2.53	2.84	2.96	0.64	0.23	0.29	4.14916e-20	-2.96783	down
F01.PB36669	3.65	4.25	3.51	0.7	0.91	1.11	4.29047e-20	-2.15225	down
F01.PB31319	4.25	4.22	3.82	0.79	0.47	0.5	5.6636e-20	-2.90568	down
F01.PB17228	361.57	429.95	408.03	189.49	171.87	136.67	5.93803e-20	-1.33738	down
F01.PB19440	91.91	112.45	101.76	43.23	43.24	34.37	6.04498e-20	-1.40921	down
F01.PB6018	2.76	1.73	2.6	0	0.04	0.12	6.16079e-20	-5.62168	down
F01.PB41609	2.39	2.06	2.24	0.13	0.39	0.18	6.60121e-20	-3.33529	down
F01.PB18384	11.38	12.86	11.32	5.81	4.8	5.75	6.75401e-20	-1.19934	down
F01.PB23370	17.2	15.5	15.72	7.16	9.72	7.85	7.93374e-20	-1.04196	down
F01.PB16983	16.25	16.76	16.33	6.7	7.47	6.89	8.49247e-20	-1.31257	down
F01.PB31063	13.96	12.16	11.91	4.83	4.78	4.98	8.52406e-20	-1.46797	down
F01.PB6247	4.42	4.14	3.65	0.46	0.23	0.51	9.148e-20	-3.4351	down
F01.PB41080	10.51	11.41	10.79	5.38	4.58	5.1	9.61802e-20	-1.19617	down
F01.PB30041	20.99	23.18	22.72	10.69	13.23	10.02	1.09395e-19	-1.061	down
F01.PB7668	13.95	11.82	12.73	4.15	5.94	5.31	1.11357e-19	-1.4047	down
F01.PB13478	3.63	3.31	3.81	0.3	0.32	0.36	1.33761e-19	-3.54215	down
F01.PB33654	0.79	0.82	0.92	0	0	0	1.43854e-19	#NAME?	down
F01.PB14716	1.48	1.49	1.08	0.02	0	0	1.60376e-19	#NAME?	down
F01.PB8501	11.51	10.66	10.04	4.06	3.28	4.1	1.72816e-19	-1.58202	down
F01.PB43125	7.75	8.49	7.21	2.85	2.69	3.18	1.73151e-19	-1.50739	down
F01.PB28629	7.45	7.02	6.34	1.21	1.6	1.85	1.74516e-19	-2.24718	down
F01.PB33534	16.76	19.23	18.21	8.04	7.58	4.65	1.85525e-19	-1.48506	down
F01.PB10984	25.51	27.52	30.5	10.46	14.32	12.53	1.96651e-19	-1.24679	down
F01.PB20872	14.13	14.26	14.78	8.18	6.89	6.29	2.21731e-19	-1.09069	down
F01.PB39931	15.55	14.7	14.56	5.72	8.34	8.31	2.51982e-19	-1.07771	down
F01.PB41177	11	11.56	9.76	4.18	5.05	5.46	2.74597e-19	-1.21422	down
F01.PB44253	0.38	0.23	0.29	0	0	0	2.84779e-19	#NAME?	down
F01.PB9547	38.36	47.83	54.4	10.66	8.85	4.01	2.93034e-19	-2.65756	down
F01.PB8486	4.71	5.19	4.66	0.84	1.1	0.94	3.30391e-19	-2.4209	down
F01.PB7186	2.68	1.93	2.46	0.12	0.12	0.25	3.95309e-19	-4.02577	down
F01.PB1230	6.82	7.05	8.3	0	0	0	4.31236e-19	#NAME?	down
F01.PB25161	6.36	7.34	8.17	2.13	0.86	2.27	4.58023e-19	-2.13994	down
F01.PB41565	5.07	5.01	4.5	1.62	1.79	1.69	4.67141e-19	-1.58623	down
F01.PB36708	7.68	6.36	6.55	2.49	2.66	2.07	4.76834e-19	-1.5928	down
F01.PB26852	11.75	12.04	10.79	5.14	5.07	5.71	5.30511e-19	-1.19626	down
F01.PB15007	3.25	2.94	3.17	0.36	0.34	0.15	5.44889e-19	-3.59666	down
F01.PB31531	8.86	8.23	7.71	2.82	2.41	3.23	5.56935e-19	-1.63384	down
F01.PB24984	2.1	1.96	2.17	0.18	0.24	0.28	5.75288e-19	-3.22708	down
F01.PB5200	9.14	11.73	9.48	1.98	3.07	2.43	7.25214e-19	-2.11734	down
F01.PB27905	15.01	20	17.48	1.24	5.06	2.11	7.34173e-19	-2.79011	down
F01.PB2913	71.25	58.31	70.27	35.04	31.83	34.01	7.4774e-19	-1.09854	down
F01.PB15533	11.93	9.21	11.54	1.6	1.03	3.69	7.5161e-19	-2.47286	down
F01.PB5961	27.78	27.07	28.09	13.35	15.99	13.87	9.03599e-19	-1.02648	down
F01.PB42820	3.63	3.2	3.65	1.13	1.08	0.86	9.05108e-19	-1.84049	down
F01.PB31592	4.51	3.89	4.06	0.6	0.45	0.57	9.83361e-19	-3.03216	down
F01.PB30510	7.04	5.99	7.38	1	1.56	2.32	1.20863e-18	-2.16076	down
F01.PB2304	5.58	3.86	4.66	0	0	0	1.36269e-18	#NAME?	down
F01.PB4331	23.22	21.51	23.13	10.28	11.24	11.1	1.37955e-18	-1.14312	down
F01.PB3632	16.32	15.09	17.38	3.47	5.37	5.25	1.39108e-18	-1.9014	down
F01.PB42807	3.76	3.57	3.82	0.28	1.23	1.02	1.63983e-18	-2.22602	down
F01.PB1252	46.33	45.1	39.86	16.76	17.73	17.19	1.6845e-18	-1.50479	down
F01.PB3066	7.2	5.68	8.64	1.15	0.63	0.57	1.69036e-18	-3.31385	down
F01.PB40026	1.94	2.31	1.95	0.09	0.26	0.29	1.8941e-18	-3.34547	down
F01.PB26507	6.83	8.09	7.67	2.61	2.62	3.21	2.1858e-18	-1.49843	down
F01.PB8994	3.81	4.43	5.53	0.96	0	0.44	2.86075e-18	-3.40357	down
F01.PB20214	1.99	1.83	2.23	0.32	0.05	0.28	2.92539e-18	-3.34861	down
F01.PB11057	4.03	4.83	4.25	0.98	0.58	1.05	3.11649e-18	-2.42344	down
F01.PB34985	9.9	7.82	9.5	3.59	4.01	4.07	3.17514e-18	-1.29532	down
F01.PB37799	3.01	3.59	3.91	0.38	0.88	0.92	3.2537e-18	-2.37593	down
F01.PB4721	28.95	25.38	26.67	12.3	16.21	13.57	3.79063e-18	-1.03161	down
F01.PB21764	7.39	6.6	6.83	3.03	2.46	2.3	4.52444e-18	-1.48951	down
F01.PB394	152.1	156.38	147.61	81.37	94.27	89.21	4.69904e-18	-1.00553	down
F01.PB14947	12.68	12.79	14.17	5.69	4.1	5.58	5.05596e-18	-1.45384	down
F01.PB29044	23.07	22.88	23.08	11.2	12.97	10.61	6.43361e-18	-1.07395	down
F01.PB21279	7.92	8.82	9.37	4.23	3.62	3.93	6.52114e-18	-1.2226	down
F01.PB39913	9.06	8.88	9.24	4.52	4.25	4.68	7.39231e-18	-1.08475	down
F01.PB39568	14.07	15.32	13.8	7.57	8	5.79	7.413e-18	-1.08855	down
F01.PB4995	22.21	20.31	19.32	8.49	2.76	2.32	7.80779e-18	-2.27374	down
F01.PB29215	2.11	1.43	1.85	0	0	0.23	8.20383e-18	-4.80772	down
F01.PB2386	26.68	27.23	29.49	11.16	6.94	8.21	8.75681e-18	-1.81526	down
F01.PB30423	6.11	6.13	6.22	1.48	1.46	1.85	1.12169e-17	-2.03985	down
F01.PB37276	89.2	122.99	108.61	27.52	27.64	18.81	1.13823e-17	-2.18913	down
F01.PB12938	16.13	22.82	22.47	4.22	3.63	2.59	1.31885e-17	-2.64611	down
F01.PB38923	6.69	4.64	6.03	0.95	0.86	1.47	1.6636e-17	-2.49744	down
F01.PB4253	12.7	15.3	13.75	5.91	5.48	5.37	1.6636e-17	-1.40322	down
F01.PB5155	26.19	26.37	28.03	14.77	13.59	13.59	1.98753e-17	-1.02955	down
F01.PB42833	0.8	0.66	0.76	0	0	0	2.48021e-17	#NAME?	down
F01.PB13972	180.29	252.07	225.92	56.77	49.13	28.63	2.55668e-17	-2.37309	down
F01.PB23089	5.03	5.62	4.96	1.84	1.4	2.27	2.58295e-17	-1.58327	down
F01.PB1074	20.84	18.47	16.67	5.14	5.71	5.25	2.69083e-17	-1.92256	down
F01.PB41876	12.26	11.58	11.9	5.49	6.2	6.71	2.69083e-17	-1.03256	down
F01.PB44442	0.53	0.49	0.33	0	0.02	0	3.08794e-17	-7.03601	down
F01.PB37406	3.19	2.84	3.32	0.61	0.61	0.56	3.16617e-17	-2.49203	down
F01.PB30221	19.83	19.74	22.39	9.8	10.54	10.55	3.55712e-17	-1.09027	down
F01.PB39085	4.39	4	4.13	1.1	1.34	1.27	3.91006e-17	-1.84136	down
F01.PB1939	33.65	31	29.29	8.24	11.55	10.32	4.3326e-17	-1.81801	down
F01.PB32644	20.16	18.44	18.2	8.85	8.78	9.82	4.35542e-17	-1.13486	down
F01.PB5450	2.08	1.21	2.16	0	0	0	4.3799e-17	#NAME?	down
F01.PB38264	2.37	2.45	3.07	0.3	0.39	0.65	4.4911e-17	-2.67739	down
F01.PB44397	1.88	1.64	1.62	0.57	0.51	0.63	4.53847e-17	-1.6667	down
F01.PB22961	42.69	50.14	48.3	25.15	21.88	18.32	4.66043e-17	-1.18189	down
F01.PB3573	35.56	33	33.75	18.08	14.47	13.39	4.72297e-17	-1.27007	down
F01.PB9433	17.53	18.81	18.1	8.09	9.21	9.82	4.81009e-17	-1.09122	down
F01.PB23852	108.8	134.91	129.99	52.22	50.08	36.02	4.8128e-17	-1.50222	down
F01.PB35603	7.51	6.87	6.29	2.8	2.4	3.05	4.9347e-17	-1.40467	down
F01.PB43983	0.89	0.76	0.71	0.16	0.1	0.05	5.03026e-17	-3.03394	down
F01.PB30289	3.27	2.9	3.7	0.48	0.42	0.54	5.72557e-17	-2.8594	down
F01.PB35499	54.08	71.18	61.24	20.15	19.52	12.46	5.95096e-17	-1.91236	down
F01.PB12979	6.96	5.42	7.24	1.73	2.23	1.71	6.13148e-17	-1.8799	down
F01.PB41398	10.86	9.38	9.57	4.77	5.1	4.16	6.16959e-17	-1.16184	down
F01.PB41959	1.45	1.43	1.67	0	0.21	0.18	6.53304e-17	-3.72259	down
F01.PB10284	4.94	5.5	5.19	1.02	1.34	1.04	6.6598e-17	-2.28542	down
F01.PB41752	6.32	7.6	6.65	2.71	2.59	3.45	7.92853e-17	-1.3102	down
F01.PB8576	12.09	14.19	16.29	3.99	2.82	0	8.33544e-17	-2.72229	down
F01.PB13898	7.22	8.49	8.68	2.18	3.02	2.16	8.63865e-17	-1.81809	down
F01.PB41306	8.36	8.13	8.6	4.44	4.05	3.32	8.655e-17	-1.15852	down
F01.PB5691	1.3	1.29	1.41	0	0	0	9.7369e-17	#NAME?	down
F01.PB44214	0.98	1.68	1.22	0.03	0.06	0	9.95315e-17	-5.726	down
F01.PB2956	25.09	28.69	28.45	10.82	11.89	12.17	1.0188e-16	-1.35501	down
F01.PB3599	26.26	27.5	24.04	9.37	13.78	8.56	1.06209e-16	-1.39632	down
F01.PB11156	16.96	15.77	13.72	7.9	6.82	6.48	1.11788e-16	-1.2154	down
F01.PB28964	2.27	1.7	2.7	0.18	0.04	0	1.13688e-16	-4.98731	down
F01.PB3537	24.4	22.97	22.21	8.77	8.55	10	1.17113e-16	-1.46644	down
F01.PB1266	50.6	39.91	50.91	20.32	17.76	14.11	1.17743e-16	-1.56619	down
F01.PB28705	13.41	12.59	12.34	5.4	4.81	4.61	1.19436e-16	-1.46019	down
F01.PB28152	11.47	9.78	9.19	3.47	3.35	3.3	1.26109e-16	-1.68651	down
F01.PB41320	3.2	3.11	2.94	0.43	0.68	1.01	1.35244e-16	-2.20355	down
F01.PB37495	22.41	18.14	20.88	8.8	10.15	11.07	1.37082e-16	-1.10904	down
F01.PB36254	2.76	2.85	2.54	0.64	0.64	0.61	1.38049e-16	-2.18884	down
F01.PB8879	20.48	18.67	18.21	8.66	11.78	9.17	1.49412e-16	-1.03543	down
F01.PB37130	2.97	3.08	3.63	0.79	0.77	0.57	1.51774e-16	-2.28112	down
F01.PB6261	12.5	14.08	13.65	5.4	6.63	3.41	1.52942e-16	-1.47165	down
F01.PB5890	15.74	16.86	18.85	8.07	8.12	6.99	1.6281e-16	-1.23565	down
F01.PB32757	18.29	20.92	22.1	10.67	10.31	11.4	1.80392e-16	-1.00573	down
F01.PB27055	12.82	12.52	12.97	5.91	6.16	7.35	1.84567e-16	-1.05647	down
F01.PB4473	1.48	1.67	0.98	0	0	0	1.90179e-16	#NAME?	down
F01.PB25274	7.93	8.73	7.88	4.41	3.41	3.1	1.94256e-16	-1.24101	down
F01.PB33480	2.97	3.16	3.53	1.23	1.05	0.85	2.11321e-16	-1.69363	down
F01.PB29627	59.03	71.49	67.73	36.06	31.95	32.68	2.11399e-16	-1.05956	down
F01.PB33491	4.06	4.93	3.84	1.47	1.1	0.72	2.15738e-16	-2.03171	down
F01.PB41405	8.06	7.79	8.2	3.07	4.26	3.87	2.22046e-16	-1.17492	down
F01.PB4159	1.6	1.89	1.58	0	0	0.1	2.2789e-16	-6.06756	down
F01.PB256	19.31	15.6	16.97	5.5	3.68	4.63	2.52949e-16	-2.03697	down
F01.PB1601	23.12	21.68	24.92	9.12	6.97	8.1	2.54843e-16	-1.64889	down
F01.PB18618	2.14	2.59	2.51	0.74	0.22	0.49	2.69373e-16	-2.42783	down
F01.PB10911	7.71	8.65	8.61	3.03	3.11	2.42	2.78915e-16	-1.62897	down
F01.PB856	55.97	46.67	49.05	24.25	25.75	23.12	3.09931e-16	-1.19259	down
F01.PB24173	4.96	4.08	4.74	1.13	2.03	0.9	3.8328e-16	-1.82861	down
F01.PB2700	31.44	25.75	30.06	10.33	11.7	13.63	3.88152e-16	-1.4133	down
F01.PB18854	8.12	8.21	7.63	3.35	3.69	3.73	3.89209e-16	-1.2297	down
F01.PB15361	1.42	1.37	1.61	0.04	0.04	0	4.18192e-16	-6.003	down
F01.PB41189	1.37	1.31	0.86	0.04	0.08	0.04	4.79292e-16	-4.50972	down
F01.PB44184	1.69	1.68	1.55	0.65	0.59	0.82	5.01107e-16	-1.32465	down
F01.PB29796	20	17.61	18.69	8.8	9.17	11.49	5.5186e-16	-1.01782	down
F01.PB32833	18.6	18.49	18.18	6.98	11.07	9.95	6.43298e-16	-1.06373	down
F01.PB31075	13.92	13.89	14.53	6.19	5.75	5.91	6.47685e-16	-1.32912	down
F01.PB34682	3.89	4.37	3.58	1.05	1.26	0.93	6.49104e-16	-1.9526	down
F01.PB4211	6.16	7.15	7.19	2.76	1.3	1.46	6.96449e-16	-1.99025	down
F01.PB44355	1.48	1.51	1.12	0.32	0.23	0.42	7.33267e-16	-2.16443	down
F01.PB6850	32.46	35.32	36.94	18.44	20.03	14.04	7.56121e-16	-1.07416	down
F01.PB44472	1.1	1.15	0.93	0.14	0.09	0.26	1.0048e-15	-2.79613	down
F01.PB2041	128.24	138.43	143.61	79.67	73.85	50.89	1.33049e-15	-1.16221	down
F01.PB26697	5.39	5.86	6.37	2.25	1.96	2.37	1.33242e-15	-1.50495	down
F01.PB12792	3.7	4.43	3.85	0.51	0.77	0.94	1.43218e-15	-2.51915	down
F01.PB24693	6.29	5.96	7.19	2.37	2.81	2.45	1.82383e-15	-1.42775	down
F01.PB42608	47.54	56.18	50.69	28.49	26.81	22.45	2.02673e-15	-1.06178	down
F01.PB7226	1.34	1.63	1.21	0.1	0	0.06	2.23778e-15	-4.82297	down
F01.PB22629	6.84	7.84	9.01	2.73	3.23	2.89	2.35126e-15	-1.49373	down
F01.PB12288	9.94	9.33	10.25	3.09	4.15	3.53	2.50557e-15	-1.54492	down
F01.PB358	65.63	58.77	64.4	24.52	25.09	30.77	2.75246e-15	-1.44712	down
F01.PB24688	9.42	8.44	8.11	3.52	3.87	4.39	2.88899e-15	-1.2187	down
F01.PB5192	12.49	12.61	13.17	5.46	6.18	4.58	2.9252e-15	-1.32427	down
F01.PB2948	3.42	4.84	4.86	0.49	0.19	0.46	2.93923e-15	-3.63249	down
F01.PB29412	15.67	18.36	16.95	6.97	9.16	8.92	3.00216e-15	-1.11332	down
F01.PB5031	0.96	1.31	1.34	0	0	0	3.07878e-15	#NAME?	down
F01.PB34716	4.87	4.41	4.25	1.55	1.84	1.92	3.08858e-15	-1.42287	down
F01.PB11129	14.86	13.64	16.81	6.02	7.54	7.23	3.15657e-15	-1.20916	down
F01.PB37121	4.61	4.3	3.87	1.34	1.23	1.25	3.38553e-15	-1.81685	down
F01.PB12672	5.3	5.49	4.41	1.23	0.95	1.4	3.61527e-15	-2.1806	down
F01.PB32521	1.24	1.49	1.08	0	0.06	0.03	3.81896e-15	-5.42782	down
F01.PB2853	5.37	4.57	5.22	1.01	1.02	1.21	4.01852e-15	-2.34881	down
F01.PB25995	12.06	11.62	12.35	6.2	7	5.33	4.82974e-15	-1.03232	down
F01.PB29765	14.09	15.31	13.27	7.69	6.89	6.42	5.54212e-15	-1.10591	down
F01.PB28217	22.47	21.51	20.5	11.12	10.15	12.66	5.54674e-15	-1.01587	down
F01.PB33755	3.77	3.73	3.36	0.88	0.87	1.12	5.6701e-15	-1.9984	down
F01.PB3623	13.23	11.96	10.42	5.61	3.67	4.26	6.07617e-15	-1.48489	down
F01.PB25559	1.81	1.86	2.01	0.14	0.3	0.31	6.5428e-15	-3.09751	down
F01.PB7812	14.13	13.42	14.29	6.29	6.36	6.34	6.95306e-15	-1.22629	down
F01.PB41439	1.17	1.24	1.06	0.13	0.04	0.08	7.16318e-15	-3.90863	down
F01.PB10726	12.97	14.59	12.63	5.3	6.77	6.9	7.4745e-15	-1.16835	down
F01.PB22126	8.59	9.4	10.21	4.91	4.73	4.96	8.08561e-15	-1.01997	down
F01.PB35671	3.51	3.62	4	1.17	1.29	1.65	8.25201e-15	-1.50771	down
F01.PB41850	1.22	1.46	1.48	0.12	0.2	0.13	8.61151e-15	-3.31186	down
F01.PB32842	110.67	146.07	139.12	48.66	44.7	30.28	8.75405e-15	-1.75815	down
F01.PB27962	30.01	26.45	27.21	11.33	14.65	7.31	9.35753e-15	-1.44105	down
F01.PB31310	11.72	13.37	14.15	5.87	6.39	6.22	9.64039e-15	-1.17072	down
F01.PB27763	10.82	10.6	11.24	3.27	2.46	2.83	1.03412e-14	-2.05752	down
F01.PB129	10.33	9.68	9.21	0.82	1.76	1.56	1.03453e-14	-2.95627	down
F01.PB1315	61.53	63.07	69.1	36.77	29.85	34.9	1.1019e-14	-1.09001	down
F01.PB36641	6.32	5.79	5.6	2.69	2.31	2.07	1.11525e-14	-1.39855	down
F01.PB34065	4.79	4.5	4.91	0.85	1.91	2.01	1.16687e-14	-1.65254	down
F01.PB1899	5.24	3.4	5.13	0.31	0.1	0.2	1.17389e-14	-4.61982	down
F01.PB36338	2.32	2.44	3.28	0.62	0.54	0.33	1.24084e-14	-2.49194	down
F01.PB10242	14.27	14.54	14.05	7.14	6.59	6.23	1.2644e-14	-1.18643	down
F01.PB9957	11.18	9.52	10.2	4.26	5.15	3.94	1.32668e-14	-1.28952	down
F01.PB34630	3.55	3.38	3.03	0.88	0.98	0.8	1.32718e-14	-1.98809	down
F01.PB16210	11.13	9.29	9.9	3.71	3.37	4.87	1.42458e-14	-1.43393	down
F01.PB14793	7.2	8.04	7.23	2.74	1.91	3.22	1.47735e-14	-1.60689	down
F01.PB19077	1.68	2.15	1.7	0.26	0.22	0.33	1.49376e-14	-2.93608	down
F01.PB20198	0.8	0.88	1.36	0	0.04	0	1.5728e-14	-6.46216	down
F01.PB2789	12.43	13.97	13.15	6.78	5.54	5.34	1.76034e-14	-1.25003	down
F01.PB9744	10.05	9.78	11.49	4.78	3.14	5.46	1.97614e-14	-1.31315	down
F01.PB28627	24.36	28.31	27.77	16.22	13.05	12.19	2.12591e-14	-1.05133	down
F01.PB12520	2.96	2.24	3.19	0.3	0.39	0.37	2.16244e-14	-3.14865	down
F01.PB32216	12.91	12.86	14.18	7.02	5	5.91	2.47255e-14	-1.2445	down
F01.PB30582	2.12	1.31	1.42	0	0.13	0.03	2.51858e-14	-5.18567	down
F01.PB27651	188.03	160.9	149.99	86.13	62.52	73.91	2.80878e-14	-1.2975	down
F01.PB27337	5.54	6.44	5.47	3.32	2.82	2.82	2.92933e-14	-1.03184	down
F01.PB2182	18.65	13.6	15.11	3.68	4.95	4	2.99819e-14	-2.03663	down
F01.PB573	31.89	35.18	32.45	16.02	10.27	11.37	3.0493e-14	-1.56748	down
F01.PB17152	103.8	130.62	125.73	55.95	53.17	42.32	3.44144e-14	-1.32876	down
F01.PB13536	17.29	19.82	17.85	8.9	9.38	10.48	3.47996e-14	-1.02177	down
F01.PB31569	4.99	5.8	6.53	2.31	1.55	1.47	3.66308e-14	-1.78655	down
F01.PB15400	4.77	4.44	4.44	0.9	1.23	1.17	3.84297e-14	-2.13989	down
F01.PB18176	8	6.45	6.61	3.08	3.36	3.31	3.93473e-14	-1.18213	down
F01.PB22514	1.13	0.92	1.76	0	0	0	3.96408e-14	#NAME?	down
F01.PB42567	13.75	16.47	13.95	7.96	6.7	7	4.05456e-14	-1.10018	down
F01.PB38690	7.39	7.11	7.9	3.95	2.63	3.35	5.25958e-14	-1.24974	down
F01.PB34034	3.63	3.72	2.35	0	0.54	0.25	5.32946e-14	-3.70069	down
F01.PB22074	2.78	2.69	2.15	0.53	0.39	0.66	5.36508e-14	-2.36305	down
F01.PB23268	5.38	5.81	5.15	2.73	2.13	2.21	5.42999e-14	-1.28354	down
F01.PB25494	1.47	1.91	1.87	0.28	0.35	0.1	6.04143e-14	-2.98607	down
F01.PB25476	1.75	1.79	1.88	0.23	0.46	0.2	6.11277e-14	-2.6916	down
F01.PB14925	13.06	13.08	14.46	6.65	6.57	6.06	6.62721e-14	-1.15889	down
F01.PB24802	0.87	0.8	0.64	0.04	0.04	0.02	6.69686e-14	-4.68887	down
F01.PB39158	10.67	13.31	11.99	3.04	5.58	3.89	6.77831e-14	-1.60247	down
F01.PB33428	0.52	0.42	0.42	0.02	0	0	7.57903e-14	-6.52524	down
F01.PB4191	2.03	1.95	1.46	0.08	0.11	0.12	7.69146e-14	-4.21773	down
F01.PB2462	14.21	15.76	12.65	5.48	0	0	8.13803e-14	-3.05335	down
F01.PB1978	39.06	36.95	34.52	11.55	15.44	12.26	8.66287e-14	-1.6962	down
F01.PB44140	2.96	2.77	3.06	1.36	1.35	1.25	8.7983e-14	-1.21761	down
F01.PB27821	18.04	21.03	18.69	7.4	7.21	7.94	9.18062e-14	-1.48114	down
F01.PB16460	14.34	13.88	15.26	7.76	7.36	6.08	9.76991e-14	-1.11752	down
F01.PB33767	18.08	23.71	23.5	7.81	8.34	8.47	9.84428e-14	-1.48285	down
F01.PB11615	16.23	16.58	17.49	10.16	8.22	7.73	9.99926e-14	-1.02949	down
F01.PB11119	15.29	14.72	15.47	7.78	7.07	9.03	1.08597e-13	-1.01134	down
F01.PB40801	13.95	14.99	17.26	7.9	7.93	6.32	1.08823e-13	-1.13269	down
F01.PB13907	0.75	0.98	0.77	0	0	0	1.16419e-13	#NAME?	down
F01.PB19150	1.81	1.31	1.3	0.22	0.34	0	1.16948e-13	-3.0595	down
F01.PB4414	4.07	4.99	4.17	0.94	0.95	0.76	1.24627e-13	-2.42597	down
F01.PB12989	5.38	6.05	6.39	2.1	1.83	2	1.33137e-13	-1.67333	down
F01.PB31723	5.37	5.72	6.22	1.74	1.64	1.4	1.4098e-13	-1.94765	down
F01.PB14079	14.4	17.81	18.63	6.7	7.71	5.83	1.42056e-13	-1.41329	down
F01.PB34815	2.99	2.92	2.95	0.79	0.94	0.79	1.61571e-13	-1.88414	down
F01.PB960	14.18	12.8	15.77	3.14	2.24	1.4	1.6639e-13	-2.83079	down
F01.PB19462	9.71	8.3	8.53	4.43	5.28	3.78	1.74916e-13	-1.04611	down
F01.PB21952	9.57	10.38	9.23	4.99	4.91	5.32	1.77871e-13	-1.01404	down
F01.PB22925	2.87	2.83	3.06	0.72	0.99	0.52	1.93035e-13	-2.0562	down
F01.PB5512	8.2	9.27	8.48	2.81	3.41	3.43	1.94684e-13	-1.51776	down
F01.PB23311	4.7	3.65	4.12	1.12	1.71	1.7	1.97979e-13	-1.54277	down
F01.PB4675	12.31	11.52	11.77	5.33	4.86	4.91	1.99017e-13	-1.32842	down
F01.PB8173	1.74	2.87	1.76	0.08	0.09	0	2.0668e-13	-5.59573	down
F01.PB8492	13.77	14.65	12.33	7.04	6.7	6.56	2.069e-13	-1.09002	down
F01.PB21372	11.44	9.56	11.44	5.07	5.69	5.92	2.26078e-13	-1.03741	down
F01.PB22558	7.7	8.19	7.74	4.46	2.91	3.95	2.28973e-13	-1.13712	down
F01.PB16988	9.09	7.59	7.1	3.26	3.07	3.06	2.31161e-13	-1.42211	down
F01.PB5045	20.1	21.54	17.71	11.56	9.79	10.09	2.3401e-13	-1.00689	down
F01.PB20750	0.52	0.51	0.45	0	0	0	2.37534e-13	#NAME?	down
F01.PB44116	1.75	2.29	2.13	0.68	0.63	0.69	2.42191e-13	-1.7053	down
F01.PB18054	7.98	7.9	9.21	4.41	3.95	4.4	2.46035e-13	-1.04787	down
F01.PB34939	1.25	1.24	0.83	0.09	0.13	0.08	2.4632e-13	-3.77347	down
F01.PB12365	6.33	6.95	7.65	2.27	2.65	2.22	2.58926e-13	-1.64255	down
F01.PB42613	8.44	7.37	8.53	3.73	3.96	4	2.77713e-13	-1.13445	down
F01.PB15058	5.53	6.66	6.81	2.44	2.21	2.03	3.06482e-13	-1.5956	down
F01.PB22758	2.88	1.98	2.17	0.16	0.4	0.6	3.36705e-13	-2.70669	down
F01.PB1035	41	41.77	40.08	17.86	18.33	19.77	3.58175e-13	-1.29308	down
F01.PB12642	16.04	15.17	15.67	7.42	9.03	7.57	3.60703e-13	-1.04902	down
F01.PB32411	1.59	0.94	1.27	0.07	0	0.09	3.72045e-13	-4.87101	down
F01.PB2099	42.23	42.21	39.78	16.08	13.91	16.46	3.78405e-13	-1.64817	down
F01.PB9568	8.82	8.46	8.53	3.54	3.62	3.38	3.85286e-13	-1.37771	down
F01.PB40271	0.74	0.62	0.69	0.08	0	0	3.87298e-13	-5.10623	down
F01.PB42736	2.48	2.11	2.52	0.48	0.5	0.48	4.87325e-13	-2.38653	down
F01.PB21963	1.79	2.07	2.11	0.56	0.4	0.16	4.87739e-13	-2.53312	down
F01.PB29008	19.17	21.28	20.89	7.91	12.56	10.16	4.88992e-13	-1.09381	down
F01.PB7065	17.99	16.69	17.56	8.23	10.34	8.64	5.16001e-13	-1.02745	down
F01.PB38968	1.39	2.06	1.42	0	0.31	0.13	5.23207e-13	-3.62756	down
F01.PB15795	5.88	7.88	7.16	2.14	2.88	2.25	5.34393e-13	-1.62017	down
F01.PB30138	1.22	1.9	1.03	0	0	0	5.4574e-13	#NAME?	down
F01.PB14852	5.24	5.17	5.25	0.97	1.54	2.11	5.58823e-13	-1.86358	down
F01.PB533	24.34	25.27	20.99	5.04	10.53	9.97	5.59165e-13	-1.6249	down
F01.PB5679	8.04	7.49	8.14	1.49	2.81	4.02	5.92271e-13	-1.60724	down
F01.PB44196	3.08	2.5	2.71	0.85	1	1.47	6.92505e-13	-1.38564	down
F01.PB31816	9.17	7.37	7.96	3.9	2.96	2.64	7.01423e-13	-1.44702	down
F01.PB8181	29.18	36.84	32.39	13.9	14.28	8.4	7.17723e-13	-1.51219	down
F01.PB26182	2.98	2.85	3.09	0.71	0.77	0.76	7.23043e-13	-2.09253	down
F01.PB44293	0.44	0.6	0.61	0.02	0.07	0.04	7.90143e-13	-3.8189	down
F01.PB9803	15.72	14.74	15.58	8.47	8	7.51	9.08014e-13	-1.02546	down
F01.PB8614	8.02	7.63	7.2	2.6	3.56	3.05	9.49009e-13	-1.39669	down
F01.PB3343	3.63	3.39	2.86	0.53	0.31	0.15	9.61752e-13	-3.49702	down
F01.PB3290	22.11	24.2	23.09	10.51	10.81	11.12	1.09555e-12	-1.20778	down
F01.PB41801	10.36	12.51	9.48	2.7	4.46	3.32	1.32096e-12	-1.70471	down
F01.PB4541	14.91	14.55	16.15	7.75	6.25	8.79	1.52827e-12	-1.08803	down
F01.PB43173	1.84	1.76	2.11	0.43	0.31	0.34	1.54287e-12	-2.49669	down
F01.PB40258	8.6	9.67	10.35	5.08	4.18	5.64	1.62461e-12	-1.01607	down
F01.PB25385	4.38	4.38	4.06	1.48	2.1	1.98	1.74591e-12	-1.28016	down
F01.PB9164	10.99	12.83	11.91	5.5	4.61	6.72	1.75766e-12	-1.17091	down
F01.PB44315	0.62	0.52	0.6	0.1	0.07	0.19	1.77265e-12	-2.39735	down
F01.PB19790	8.31	7.39	6.79	3.4	3.65	3.74	2.13172e-12	-1.13765	down
F01.PB2190	16.25	13.4	15.45	5.47	2.78	4.33	2.15171e-12	-1.99138	down
F01.PB34252	7.7	6.83	7.19	1.26	3.67	2.35	2.20558e-12	-1.65036	down
F01.PB14729	5.13	4.98	5.39	1.4	1.68	1.96	2.24459e-12	-1.70051	down
F01.PB35008	7.39	7.67	7.74	3.56	3.28	3.9	2.34128e-12	-1.16411	down
F01.PB33616	2.94	2.16	2.41	0.93	0.49	0.6	2.39666e-12	-1.98087	down
F01.PB16275	0.89	1.64	1.62	0	0.08	0	2.51214e-12	-6.08871	down
F01.PB44404	7.34	5.15	6.42	2.03	2.25	2.05	2.55395e-12	-1.63955	down
F01.PB12357	3.5	4	3.7	1.2	0.89	0.68	2.75567e-12	-2.109	down
F01.PB43704	4.32	5.22	4.67	2.66	1.88	2.04	3.26207e-12	-1.18383	down
F01.PB28284	9.38	7.17	7.04	2.9	2.57	2.98	3.45368e-12	-1.57425	down
F01.PB44323	1.8	1.65	1.59	0.96	0.56	0.85	3.52345e-12	-1.15547	down
F01.PB10693	155.19	218.48	195.23	65.47	61.86	42.17	3.62922e-12	-1.8245	down
F01.PB13439	11.26	8.77	14.6	0	1.08	2.53	3.88433e-12	-3.36524	down
F01.PB4426	2.5	2.18	2.01	0.17	0.25	0.31	4.22252e-12	-3.32016	down
F01.PB17455	5.82	5.9	6.72	2.48	2.64	3.01	4.69068e-12	-1.26254	down
F01.PB38636	3.44	3.3	3.65	1.12	1.18	0.8	5.26655e-12	-1.8271	down
F01.PB28424	13.39	13.57	15.69	6.69	7.38	6.57	5.512e-12	-1.13637	down
F01.PB16226	8.73	7.68	9.22	3	3.71	4.05	5.75563e-12	-1.33567	down
F01.PB30216	10.92	10.13	10.99	5.21	5.18	4.79	6.00428e-12	-1.15711	down
F01.PB10672	0.99	0.89	1.3	0.09	0.03	0.03	6.22822e-12	-4.45268	down
F01.PB43901	1.57	2.26	2.14	0.67	0.38	0.34	6.31769e-12	-2.16449	down
F01.PB41780	6.52	6.55	7.67	3.67	3.36	2.22	6.86474e-12	-1.23574	down
F01.PB17002	62.75	79.88	69.96	32.93	14.85	15.15	6.90939e-12	-1.83317	down
F01.PB12090	0.83	1.3	1.14	0.04	0.07	0	6.92803e-12	-4.95012	down
F01.PB27300	139.75	167.12	165.6	88.09	87.17	67.88	7.10183e-12	-1.02774	down
F01.PB27065	1.44	0.84	1.43	0.1	0.1	0.1	7.14723e-12	-3.84841	down
F01.PB27493	27.97	26.78	25.29	10.25	8.46	12.52	8.04473e-12	-1.52168	down
F01.PB43477	0.48	0.91	0.56	0	0	0	8.05874e-12	#NAME?	down
F01.PB27947	23.45	19.14	25.12	11.87	9.64	10.5	8.4587e-12	-1.18374	down
F01.PB41184	7.69	6.98	6.98	3.02	4.18	3.78	8.5573e-12	-1.05448	down
F01.PB34486	4.96	4.57	4.47	2.08	2.47	1.89	8.90458e-12	-1.19011	down
F01.PB25641	3.58	3.37	2.81	0.92	0.79	1.36	9.24126e-12	-1.76036	down
F01.PB34863	66.71	55.23	60.7	26.69	37.53	30.9	9.75039e-12	-1.01015	down
F01.PB33455	3.62	2.8	3.4	0.84	1.09	0.92	9.89164e-12	-1.86433	down
F01.PB8812	4.39	4.2	4.73	2.05	0.54	1.19	1.05916e-11	-1.90669	down
F01.PB17362	7.23	6.59	7.95	3.15	3.9	3.22	1.06985e-11	-1.16082	down
F01.PB11188	5.6	5.69	5.36	2.17	1.64	1.88	1.07208e-11	-1.64038	down
F01.PB30899	2.36	2.13	2.5	0.46	0.17	0.4	1.07972e-11	-2.88677	down
F01.PB33292	12.25	10.67	10.5	5.55	5.06	6.58	1.11555e-11	-1.03999	down
F01.PB13343	7.98	8.55	8.82	3.79	3.36	3.78	1.12044e-11	-1.30236	down
F01.PB14694	5.88	6.61	4.88	2.22	2.16	1.35	1.13974e-11	-1.69304	down
F01.PB41101	2.48	2.82	2.51	0.48	0.71	0.83	1.15477e-11	-2.0439	down
F01.PB37311	7.15	6.96	6.41	2.89	3.24	3.61	1.26502e-11	-1.15248	down
F01.PB4680	7.73	8.12	7.04	2.82	2.44	3.2	1.30748e-11	-1.5253	down
F01.PB9288	14.01	12.05	10.63	4.69	5.03	6.16	1.32043e-11	-1.29638	down
F01.PB31852	6.14	6.72	6.1	2.72	1.77	2.84	1.33763e-11	-1.45941	down
F01.PB9186	6.87	4.89	5.69	1.93	2.28	1.93	1.34136e-11	-1.5983	down
F01.PB10792	0.52	0.64	0.67	0	0	0	1.37121e-11	#NAME?	down
F01.PB28639	5.89	5.18	5.24	1.43	1.4	2.01	1.40571e-11	-1.8581	down
F01.PB19089	1.15	1.38	1.71	0.2	0.28	0.17	1.40815e-11	-2.8371	down
F01.PB14359	6.41	5.91	6.57	1.98	2.73	2.47	1.41102e-11	-1.47547	down
F01.PB30305	1.33	1.42	1.26	0	0.16	0.17	1.44523e-11	-3.77677	down
F01.PB37093	3.35	3.78	3.33	1.66	1.55	1.06	1.52602e-11	-1.3642	down
F01.PB44648	0.63	0.68	0.83	0.24	0.07	0.01	1.52854e-11	-2.85711	down
F01.PB41441	3.42	3.27	3.11	0.9	1.23	1.21	1.56313e-11	-1.64007	down
F01.PB332	48.82	51.04	45.23	29.11	26.72	20.2	1.63309e-11	-1.09312	down
F01.PB22304	2.12	1.88	2.31	0.65	0.57	0.47	1.71522e-11	-1.99149	down
F01.PB1197	11.57	9.57	12.54	2.81	1.81	0.84	1.72922e-11	-2.79293	down
F01.PB15631	5.82	5.3	5.83	2.18	1.88	1.81	1.80458e-11	-1.6111	down
F01.PB15066	3.64	3.96	4.13	0.79	0.92	1.39	1.95447e-11	-2.02326	down
F01.PB1246	21.22	17.01	22.45	6.59	6.74	7.62	2.05618e-11	-1.68722	down
F01.PB11632	4.28	4.19	4.58	1.42	1.13	1.55	2.05805e-11	-1.76545	down
F01.PB15368	4.48	4	4.46	1.25	1.57	1.06	2.24342e-11	-1.82996	down
F01.PB15204	1.31	1	1.31	0	0.09	0.13	2.27822e-11	-4.11131	down
F01.PB42889	0.68	0.42	0.51	0	0.05	0	2.34284e-11	-5.40428	down
F01.PB44546	1	1.02	1.22	0.28	0.11	0.31	2.34838e-11	-2.30777	down
F01.PB2102	270.61	284.03	299.18	208.82	219.72	192.32	2.92068e-11	-1.09734	down
F01.PB14931	12.67	13.36	11.24	6.48	4.12	2.71	2.95164e-11	-1.56596	down
F01.PB14539	2.22	1.66	1.81	0.08	0.35	0.31	3.12637e-11	-3.13097	down
F01.PB43152	7.23	6.79	7.24	3.53	3.75	3.2	3.1557e-11	-1.09331	down
F01.PB15595	3.6	3.52	4.14	0.86	1.39	0.65	3.17776e-11	-2.03986	down
F01.PB13581	21.18	17.38	15.78	7.75	3.01	5.16	3.20732e-11	-1.85446	down
F01.PB6918	23.85	28.06	25.66	16.06	11.63	11.18	3.46021e-11	-1.08176	down
F01.PB12814	4.81	4.85	4.26	1.77	1.23	1.83	3.56624e-11	-1.61956	down
F01.PB20474	3.51	4.32	3.59	0.98	1.74	1.44	3.64561e-11	-1.53964	down
F01.PB10953	0.64	0.61	0.63	0	0	0	3.66583e-11	#NAME?	down
F01.PB28343	15.14	12.87	14.28	6.13	7.42	7.76	3.71592e-11	-1.07917	down
F01.PB22942	3.77	3.88	4.22	1.47	1.94	1.46	3.76586e-11	-1.3575	down
F01.PB4322	14.64	13.19	16.48	6.08	7.03	8.87	3.79098e-11	-1.10159	down
F01.PB25757	11.3	13.13	12.44	6.53	6.84	4.23	4.24552e-11	-1.13916	down
F01.PB43916	0.41	0.56	0.6	0.11	0.03	0.08	4.33734e-11	-2.94984	down
F01.PB44261	0.52	0.58	0.58	0.07	0.13	0.09	4.74602e-11	-2.64943	down
F01.PB30516	8.84	8.4	9.05	4.11	3.11	4.19	4.91033e-11	-1.2911	down
F01.PB31166	7.42	7.99	8.64	3.42	3.29	3.55	5.08006e-11	-1.31064	down
F01.PB16944	0.94	0.82	0.86	0.08	0	0	5.20369e-11	-5.21565	down
F01.PB11699	9.73	9.41	10.92	4.94	4.58	4.82	5.30606e-11	-1.15292	down
F01.PB33052	6.4	6.89	7.36	3.28	3.03	2.09	5.39935e-11	-1.37711	down
F01.PB23926	1	1.85	1.75	0.18	0.06	0.04	5.42605e-11	-4.28197	down
F01.PB13045	7.07	7.73	8.8	3.47	3.36	3.15	5.49871e-11	-1.32765	down
F01.PB20679	3.98	4.34	3.65	1.07	1.89	1.59	5.67151e-11	-1.47632	down
F01.PB4184	2.21	2.51	2.05	0.63	0.12	0.2	5.89821e-11	-2.93949	down
F01.PB11664	5.35	4.9	5.36	1.6	2.2	1.61	6.04749e-11	-1.61817	down
F01.PB44392	11.77	16.62	14.34	5.52	4.6	3.69	6.15784e-11	-1.69306	down
F01.PB1889	5.78	3.59	5.62	0.68	0.34	0.49	6.37132e-11	-3.54138	down
F01.PB39967	3.13	3.56	3.54	1.42	1.08	1.18	6.42976e-11	-1.54571	down
F01.PB26955	3.92	4	4.31	1.56	1.54	1.56	6.7446e-11	-1.47543	down
F01.PB4089	13.76	14.45	13.29	8.08	6.31	6.89	6.82107e-11	-1.05271	down
F01.PB8430	2.52	2.92	2.41	0.5	0.49	0.51	7.26778e-11	-2.48808	down
F01.PB15813	5.13	4.77	5.52	2.1	1.64	1.55	7.68979e-11	-1.63164	down
F01.PB8350	3.44	2.65	4.34	0.25	0.36	0.86	8.02378e-11	-2.92541	down
F01.PB1740	30.58	30.62	25.81	10.42	12.24	9.5	8.53743e-11	-1.63094	down
F01.PB44105	0.76	0.93	0.77	0.18	0.09	0.21	8.69297e-11	-2.49048	down
F01.PB16305	5.13	4.72	4.25	1.57	1.39	1.5	9.12873e-11	-1.74651	down
F01.PB19361	5.94	5.47	6.19	2.72	2.59	3.78	9.154e-11	-1.02988	down
F01.PB34670	5.96	4.77	5.29	2.47	2.89	2.47	9.24904e-11	-1.10397	down
F01.PB18921	3.74	2.84	3.9	0.91	1.25	1.35	9.61293e-11	-1.66511	down
F01.PB30281	4.98	4.66	4.89	1.35	2.15	1	9.77289e-11	-1.77678	down
F01.PB19135	7.47	7.66	7.12	3.83	3.23	4	9.79981e-11	-1.08694	down
F01.PB19480	5.06	4.14	4.96	1.72	1.99	2.22	1.02881e-10	-1.33214	down
F01.PB44375	0.68	0.53	0.63	0.17	0.16	0.1	1.03749e-10	-2.18844	down
F01.PB31591	1.43	1.49	1.29	0.17	0.23	0.07	1.04188e-10	-3.34113	down
F01.PB40916	3.15	3.21	2.25	0.81	0.45	0.97	1.07334e-10	-2.05403	down
F01.PB33726	0.73	0.4	0.46	0	0	0	1.12001e-10	#NAME?	down
F01.PB44480	3.81	4.7	4.42	2.56	1.93	2.23	1.24084e-10	-1.01375	down
F01.PB23063	25.77	31.96	31.53	15.68	16.74	13.39	1.25213e-10	-1.03449	down
F01.PB4249	21.71	13.06	17.54	3.4	3.81	1.78	1.29166e-10	-2.62697	down
F01.PB34931	4.83	4.23	4.13	2.04	2.01	1.44	1.326e-10	-1.34017	down
F01.PB42978	2.88	2.61	3.01	0.96	0.9	0.98	1.3304e-10	-1.66584	down
F01.PB10761	4.56	3.97	5.03	1.91	1.47	1.24	1.34443e-10	-1.64757	down
F01.PB7982	6.32	5.46	5.51	1.52	2.67	1.63	1.36569e-10	-1.65877	down
F01.PB31513	5.1	5.3	5.57	1.51	1.93	1.74	1.42119e-10	-1.72215	down
F01.PB3232	48.9	58.69	60.95	34.53	28.94	27.73	1.50244e-10	-1.00561	down
F01.PB8708	10.43	12.33	10.45	5.13	6.71	5.74	1.52346e-10	-1.00435	down
F01.PB6093	11.39	10.89	10.74	4.76	5.41	5.71	1.54726e-10	-1.1497	down
F01.PB21556	1.97	2.1	2.93	0.65	0.41	0.41	1.71925e-10	-2.33313	down
F01.PB30994	8.5	8.68	8.44	4.11	3.87	4.42	1.73413e-10	-1.13008	down
F01.PB40537	89.84	117.21	105.39	48.71	46.42	30.15	1.74964e-10	-1.38881	down
F01.PB2087	26.54	25.45	27	12.9	13.79	11.95	1.83022e-10	-1.15557	down
F01.PB14270	20.36	17.4	21.31	10.02	9.5	5.23	1.90901e-10	-1.33438	down
F01.PB37186	6.66	5.09	5.04	1.8	2.48	2.1	1.9263e-10	-1.47447	down
F01.PB14593	2.13	1.98	2.38	0.22	0.48	0.45	1.92756e-10	-2.63644	down
F01.PB18898	4.12	3.78	3.4	1.9	1.64	1.45	1.95687e-10	-1.24838	down
F01.PB41920	13.15	18.4	17.67	6.51	5.68	4.62	1.99482e-10	-1.62645	down
F01.PB15862	8.21	11.77	9.73	3.09	3.57	3.13	2.04351e-10	-1.69344	down
F01.PB34125	14.34	18.76	17.27	7.28	7.7	4.57	2.04649e-10	-1.43377	down
F01.PB44102	1.28	1.31	1.35	0.59	0.32	0.44	2.08184e-10	-1.60889	down
F01.PB29470	3.57	3.94	3.42	0.55	1.69	0.64	2.25236e-10	-2.01856	down
F01.PB12785	1.53	2.81	2.04	0.22	0.17	0	2.25357e-10	-4.22386	down
F01.PB742	6.46	6.83	7.58	1.13	0.93	1.13	2.40878e-10	-2.92676	down
F01.PB26046	4.21	5.51	4.45	1.85	1.59	2.26	2.59323e-10	-1.39553	down
F01.PB38696	4.73	3.55	4.46	1.83	1.45	1.84	2.7062e-10	-1.39727	down
F01.PB20356	2.72	2.02	2.11	0.64	0.81	0.66	2.72286e-10	-1.78313	down
F01.PB40388	4.54	4.76	5.03	2.15	1.9	2.03	2.75301e-10	-1.32387	down
F01.PB36276	8.03	8.88	7.97	2.43	4.71	2.19	2.94975e-10	-1.49223	down
F01.PB38907	1.32	1.3	2.15	0.15	0.22	0.03	2.99809e-10	-3.77096	down
F01.PB36240	8.74	9.6	12.01	3.95	4.44	3.87	3.09531e-10	-1.3841	down
F01.PB9302	3.88	3.95	4.17	1.11	0.99	1.67	3.20398e-10	-1.76197	down
F01.PB36296	1.16	1.37	1.32	0.24	0.2	0.2	3.23923e-10	-2.68015	down
F01.PB38313	5.02	4.96	6.14	2.96	2.26	1.88	3.3487e-10	-1.25709	down
F01.PB15895	2.55	3.16	2.36	0.94	0.55	0.29	3.35364e-10	-2.27939	down
F01.PB29201	1.4	1.48	1.23	0.09	0.25	0.19	3.42043e-10	-3.19249	down
F01.PB26674	8.4	7.03	6.31	1.98	1.9	3.54	3.42321e-10	-1.63135	down
F01.PB31589	1.63	2.23	2.33	0.46	0.55	0.12	3.58888e-10	-2.62514	down
F01.PB24296	4.54	4.1	2.75	0.47	0.67	0.89	3.59987e-10	-2.60026	down
F01.PB22172	60.15	75.04	76.3	36.07	35.92	27.01	3.63564e-10	-1.1637	down
F01.PB31001	1.28	0.85	1.02	0.03	0.09	0.12	3.79726e-10	-3.80033	down
F01.PB31724	4.9	5.82	6.58	2.21	2.55	1.42	3.80878e-10	-1.58329	down
F01.PB29480	2.98	2.77	3.06	0.51	0.78	0.82	4.41796e-10	-2.14526	down
F01.PB35857	2.2	2.92	2.53	0.74	0.95	0.91	4.54256e-10	-1.64052	down
F01.PB17767	19.5	31.46	28.76	6.28	6.03	3.53	4.65458e-10	-2.40483	down
F01.PB19312	2.52	2.88	3.24	0.97	0.87	1.03	4.87153e-10	-1.67454	down
F01.PB1237	42.74	38.54	37.61	24.94	17.53	21.78	5.04731e-10	-1.03637	down
F01.PB34557	3.22	3.81	3.22	1.45	1.19	1.19	5.1494e-10	-1.49201	down
F01.PB12254	3.02	2.69	3.21	0.63	0.71	0.89	5.30393e-10	-2.10282	down
F01.PB36324	2.26	2.04	2.45	0.61	0.72	0.7	5.59197e-10	-1.81051	down
F01.PB17531	0.56	0.56	0.42	0.06	0.03	0	5.92016e-10	-4.58176	down
F01.PB15958	5.89	5.11	5.8	1.79	2.29	2.44	5.96494e-10	-1.4524	down
F01.PB42058	5.59	4.38	5.21	2.08	2.15	2.51	6.50378e-10	-1.25253	down
F01.PB9646	6.94	6.61	7.16	2.82	2.83	3.66	6.61775e-10	-1.23756	down
F01.PB21651	4.94	5.49	4.58	2.53	1.79	2.64	6.70592e-10	-1.1888	down
F01.PB30098	6.15	6.52	6.4	2.31	3.5	2.28	7.13481e-10	-1.32819	down
F01.PB42631	1.61	1.25	0.88	0.15	0.11	0.11	7.16252e-10	-3.53486	down
F01.PB1777	51.94	49.75	47.82	26.08	26.62	30.49	7.21005e-10	-1.01393	down
F01.PB22484	2.51	2.85	2.6	0.65	0.65	1.18	7.55821e-10	-1.76256	down
F01.PB23124	7.29	7.84	8.16	1.7	4.11	3.7	7.57914e-10	-1.36999	down
F01.PB23970	2.68	3.72	3.68	1.32	1.24	1.04	7.75661e-10	-1.57153	down
F01.PB33391	4.7	3.38	3.6	1.22	1.35	1.66	7.92528e-10	-1.54092	down
F01.PB18087	6.35	7.27	7.34	3.81	2.83	4.23	8.06267e-10	-1.02874	down
F01.PB1122	8.26	6.07	7.3	1.9	1.35	0.95	8.46886e-10	-2.49109	down
F01.PB8081	4.33	4.71	3.67	1.45	1.36	1.74	9.16314e-10	-1.56222	down
F01.PB29228	2.26	2.01	2.24	0.3	0.53	0.35	9.43278e-10	-2.53506	down
F01.PB23024	1.31	1.33	0.99	0.11	0.25	0.23	9.48037e-10	-2.73779	down
F01.PB22188	21.86	22.76	19.88	13.04	6.71	8.96	9.61015e-10	-1.24311	down
F01.PB31237	1.24	1.07	1.11	0.21	0	0.1	9.93863e-10	-3.56076	down
F01.PB32150	7.16	5.9	7.01	3.27	2.67	2.26	9.95566e-10	-1.38453	down
F01.PB29824	1.65	1.22	1.63	0	0.36	0.24	1.02114e-09	-3.09655	down
F01.PB29381	6.48	6.49	6.9	2.77	2.39	3.3	1.03138e-09	-1.31448	down
F01.PB41824	8.88	7.71	7.03	1.25	3.91	2.12	1.05816e-09	-1.78269	down
F01.PB14284	10.55	9.09	9.34	4.64	5.97	3.73	1.07052e-09	-1.09754	down
F01.PB25912	0.5	0.32	0.56	0.04	0.04	0	1.0839e-09	-4.64964	down
F01.PB8316	11.1	12.16	8.42	4.3	3.05	3.42	1.17788e-09	-1.64436	down
F01.PB36008	6.76	5.29	5.81	2.96	2.73	2.95	1.2088e-09	-1.12416	down
F01.PB443	2.3	1.92	2.9	0	0.23	0	1.26103e-09	-5.07462	down
F01.PB29935	1.86	2.11	2.4	0.3	0.62	0.17	1.27706e-09	-2.70895	down
F01.PB41998	3.26	3.68	3.79	1.32	1.51	1.61	1.38902e-09	-1.34755	down
F01.PB14621	3.63	4.85	5.03	1.95	1.33	0.86	1.40939e-09	-1.8026	down
F01.PB479	29.08	25.06	26.05	15.58	14.43	9.41	1.43442e-09	-1.15536	down
F01.PB17415	1.31	1.48	1.32	0.27	0.13	0.35	1.45349e-09	-2.54292	down
F01.PB9828	8.32	8.42	7.92	4.86	3.73	2.95	1.45908e-09	-1.18393	down
F01.PB23248	1.55	1.79	1.63	0.53	0.38	0.32	1.55514e-09	-2.11748	down
F01.PB12301	6.45	4.93	7.71	0.64	2.01	1.5	1.55561e-09	-2.29609	down
F01.PB33464	1.46	2.24	2.18	0.44	0.36	0.59	1.55907e-09	-2.19277	down
F01.PB36083	5.23	6.1	5.61	2.29	2.53	3.46	1.72356e-09	-1.11573	down
F01.PB8561	10.93	11.02	11.31	6.8	5.47	4.88	1.72996e-09	-1.04278	down
F01.PB26782	5.75	5.62	6.84	3.04	2.79	3.01	1.77521e-09	-1.12249	down
F01.PB21460	1.97	1.99	2.11	0.82	0.65	0.47	1.77838e-09	-1.73258	down
F01.PB7039	1.15	1.46	0.91	0.14	0.16	0.07	1.82666e-09	-3.3386	down
F01.PB7731	2.17	2.06	2.14	0.33	0.44	0.51	1.84234e-09	-2.41332	down
F01.PB16235	2.16	2.15	2.26	0.57	0.32	0.38	1.85954e-09	-2.44072	down
F01.PB12097	3.54	4.34	4.36	1.37	1.35	1.73	1.90782e-09	-1.54583	down
F01.PB36540	1.36	1.12	1.01	0.19	0.27	0.14	1.91968e-09	-2.70566	down
F01.PB12082	1.79	1.96	2.03	0.28	0.67	0.16	1.93891e-09	-2.48977	down
F01.PB30446	9.81	8.17	8.64	4.6	4.22	4.12	2.00286e-09	-1.12414	down
F01.PB28502	8.03	7.63	7.96	3.56	3.4	3.41	2.05304e-09	-1.27302	down
F01.PB15367	4.17	4.89	5.12	1.27	1.77	1.72	2.0557e-09	-1.67267	down
F01.PB11500	7.29	7.02	6.32	3.32	3.87	2.43	2.08665e-09	-1.17984	down
F01.PB33924	0.7	0.71	0.92	0.08	0.13	0.06	2.25542e-09	-3.19905	down
F01.PB34704	3.31	3.09	3.46	1.49	1.15	1.36	2.26055e-09	-1.37937	down
F01.PB33804	1.2	0.78	1.12	0	0.32	0.1	2.2812e-09	-3.05666	down
F01.PB44052	1.26	1.25	0.89	0.29	0.43	0.41	2.38853e-09	-1.67486	down
F01.PB27972	17.36	17.29	13.18	5.84	7.99	4.59	2.53515e-09	-1.50868	down
F01.PB17364	2.47	2.52	2.69	1	0.95	0.74	2.60099e-09	-1.59041	down
F01.PB3685	7.2	7.95	6.13	1.56	2.76	1.19	2.71189e-09	-2.07201	down
F01.PB37167	3.31	4.13	4.36	0.65	1.36	1.83	2.78552e-09	-1.71164	down
F01.PB39069	3.74	4.27	4.32	1.82	1.78	1.66	2.83209e-09	-1.31652	down
F01.PB30799	1.38	0.81	0.91	0	0.1	0.11	2.89561e-09	-3.96955	down
F01.PB28718	11.33	12.13	14.87	5.82	6.67	6.86	2.89561e-09	-1.07665	down
F01.PB10202	0.97	1.71	1.2	0.05	0.27	0	3.21547e-09	-3.84604	down
F01.PB25162	4.92	6.25	6.19	2.33	2.46	3.35	3.30395e-09	-1.17689	down
F01.PB34170	2.1	2.08	2.04	0.77	0.4	0.63	3.32035e-09	-1.86495	down
F01.PB44585	1.17	1.05	0.98	0.39	0.53	0.51	3.37843e-09	-1.23504	down
F01.PB41314	0.78	0.6	0.76	0.05	0.03	0.15	3.41172e-09	-3.45774	down
F01.PB16182	6.81	8.34	7.62	3.51	3.75	3.19	3.50261e-09	-1.21542	down
F01.PB33203	20.19	13.9	16.56	7.21	3.47	4.92	3.50777e-09	-1.76731	down
F01.PB44303	0.77	0.6	0.65	0.2	0.11	0.13	3.55136e-09	-2.29385	down
F01.PB36274	5.13	4.49	6.21	2.07	2.58	1.94	3.57276e-09	-1.33566	down
F01.PB37109	0.69	0.51	0.73	0	0	0.22	3.63916e-09	-3.28019	down
F01.PB11635	4.97	4.91	6.26	2.71	1.31	2.07	3.76591e-09	-1.49152	down
F01.PB764	15.1	11.92	12.05	6.79	3.78	2.78	4.08271e-09	-1.68277	down
F01.PB4669	8.06	7.53	7.19	3.77	2.92	3.39	4.21275e-09	-1.26273	down
F01.PB6626	3.16	3.37	3.64	0.41	1.22	0.89	4.29558e-09	-2.09876	down
F01.PB10908	10.56	10.25	11.82	6.04	4.76	6.36	4.32257e-09	-1.01429	down
F01.PB3526	24.33	22.24	24.09	11.12	11.82	13.38	4.33433e-09	-1.08027	down
F01.PB37545	15	14.34	16.24	6.52	9.19	4.26	4.39718e-09	-1.26214	down
F01.PB31740	8.28	7.7	7.28	3.11	4.13	4.05	4.66692e-09	-1.13079	down
F01.PB16850	8.12	8.88	8.41	4.33	4.52	3.74	4.85121e-09	-1.0995	down
F01.PB1706	35.55	38.22	38.06	9.03	15.53	15.85	4.98067e-09	-1.79098	down
F01.PB2679	45.15	61.42	54.3	26.49	21.98	16.17	5.30546e-09	-1.40035	down
F01.PB29650	9.31	8.44	10.38	5.07	4.48	5.29	5.58509e-09	-1.00212	down
F01.PB19810	0.98	0.87	0.75	0.09	0.14	0.11	5.60207e-09	-3.02437	down
F01.PB32620	8.58	7.95	8.82	4.54	4.13	2.74	5.71404e-09	-1.24017	down
F01.PB44041	2.14	2.23	2.27	1.05	0.91	0.96	5.83826e-09	-1.26158	down
F01.PB41019	1.93	1.65	1.95	0.65	0.41	0.56	6.20841e-09	-1.86116	down
F01.PB44354	2.32	1.98	1.6	0.82	0.54	0.71	6.3385e-09	-1.58181	down
F01.PB41468	5.15	5.63	6.24	2.77	2.96	2.54	6.52973e-09	-1.11573	down
F01.PB5532	10.35	10.21	11.46	4.87	4.92	6.27	6.53874e-09	-1.09007	down
F01.PB5702	2.5	2.46	3.29	0.68	0.71	0.41	6.58908e-09	-2.28033	down
F01.PB16971	1.18	1.36	1.32	0.15	0.14	0.2	6.6563e-09	-3.23142	down
F01.PB41507	2.95	2.6	2.87	1.54	0.77	0.8	6.66126e-09	-1.50774	down
F01.PB24615	5.03	4.91	5.11	1.97	0.82	2.87	6.86666e-09	-1.49428	down
F01.PB40642	5.11	3.98	4.03	2.33	1.95	1.73	7.189e-09	-1.20311	down
F01.PB30203	6.75	7.29	7.63	2.92	3.56	3.42	7.23989e-09	-1.22241	down
F01.PB16853	22.09	20.43	24.51	9.61	10.14	14.98	7.33957e-09	-1.03503	down
F01.PB34836	7.28	7.63	5.89	3.12	3.81	3.86	7.34489e-09	-1.02402	down
F01.PB14016	6.34	5.54	5.2	2.05	2.67	2.24	7.40492e-09	-1.38786	down
F01.PB29287	20.24	13.99	19.19	6.13	7.83	5.46	7.99445e-09	-1.53545	down
F01.PB25499	3.71	4.23	4.53	1.61	1.87	2	8.32549e-09	-1.25991	down
F01.PB11458	3.69	4.01	3.72	1.15	1.23	1.35	8.65988e-09	-1.69751	down
F01.PB44089	0.39	0.24	0.36	0.07	0.01	0.03	8.76659e-09	-3.28693	down
F01.PB9640	2.09	1.48	2.58	0.26	0.47	0.25	9.27098e-09	-2.77365	down
F01.PB26384	2.55	2.48	2.03	1.09	0.58	0.83	9.76566e-09	-1.58455	down
F01.PB30370	3.5	3.4	3.93	0.84	1.31	1.39	1.0195e-08	-1.69647	down
F01.PB31228	2.54	2.52	2.01	0.67	0.49	0.53	1.03937e-08	-2.1726	down
F01.PB37045	0.59	0.83	0.84	0.11	0.05	0.13	1.06114e-08	-3.18809	down
F01.PB40376	0.66	0.71	0.93	0.07	0.02	0.19	1.13646e-08	-3.16193	down
F01.PB22339	2.02	2.25	1.97	0.6	0.47	1.04	1.19336e-08	-1.66031	down
F01.PB36261	3.15	2.92	3.15	1	1.21	1.52	1.21756e-08	-1.38092	down
F01.PB11136	7.22	6.06	5.68	2.98	2.15	3.65	1.23133e-08	-1.19859	down
F01.PB38870	3.92	2.91	3.37	1.27	1.4	1.43	1.24551e-08	-1.39639	down
F01.PB41622	1.49	1.73	1.77	0.37	0.48	0.5	1.25784e-08	-1.97148	down
F01.PB3444	6.72	5.85	6.29	2.9	1.21	1.01	1.29915e-08	-1.9751	down
F01.PB22905	5.32	4.34	5.06	2.67	1.8	2.37	1.34094e-08	-1.18139	down
F01.PB26780	2.7	2.5	2.26	0.68	0.81	0.99	1.35608e-08	-1.67879	down
F01.PB41088	2.11	2.61	1.69	0.65	0.43	0.68	1.36382e-08	-1.95854	down
F01.PB3730	15.94	14.17	15.64	6.4	8.05	6.46	1.37957e-08	-1.24256	down
F01.PB26504	2.23	2.75	2.66	1.04	0.77	0.69	1.42581e-08	-1.69132	down
F01.PB28118	3.74	3.35	3.08	1.06	0.7	1.07	1.45468e-08	-1.95697	down
F01.PB36848	2.78	2.5	1.62	0	0.64	0.28	1.4999e-08	-3.01043	down
F01.PB13418	1.37	1.35	0.68	0.15	0	0	1.55219e-08	-4.7142	down
F01.PB24116	1.76	1.44	1.39	0.27	0.5	0.36	1.58342e-08	-2.11857	down
F01.PB11619	8.99	7.96	7.69	4.79	3.89	3.38	1.59799e-08	-1.11734	down
F01.PB44481	0.68	0.78	0.62	0.2	0.14	0.2	1.61852e-08	-2.00871	down
F01.PB1992	28.27	27.73	27.09	14.52	15	13.89	1.6213e-08	-1.07462	down
F01.PB29160	7.11	7.23	8.51	3.23	4.89	3.32	1.67127e-08	-1.07765	down
F01.PB44559	0.18	0.11	0.14	0	0.02	0.02	1.7156e-08	-3.78823	down
F01.PB42734	3.45	3.02	2.75	1.28	0.93	1.2	1.72821e-08	-1.51741	down
F01.PB41778	0.49	0.66	0.41	0	0	0.14	1.74197e-08	-3.70447	down
F01.PB41218	0.41	0.48	0.46	0	0	0.12	1.8126e-08	-3.61375	down
F01.PB26009	5.55	5.23	4.79	2.22	2.91	2.46	1.90854e-08	-1.11844	down
F01.PB23699	0.97	0.92	0.97	0.26	0.13	0.15	2.02098e-08	-2.54148	down
F01.PB3397	6.47	5.23	5.69	1.4	1.3	1.41	2.03919e-08	-2.19823	down
F01.PB20820	1.62	1.16	1.09	0.31	0.32	0.29	2.109e-08	-2.19333	down
F01.PB42998	3.53	3.17	3.91	1.41	1.73	1.54	2.14312e-08	-1.25009	down
F01.PB21808	15.73	11.02	13.42	5.36	6.44	5.67	2.19766e-08	-1.27648	down
F01.PB7345	7.41	7.84	7.34	3.58	3.75	3.79	2.22579e-08	-1.10902	down
F01.PB32084	9.46	10.13	8.28	3.75	5.29	5.44	2.22683e-08	-1.03921	down
F01.PB25022	2.41	1.91	1.25	0.24	0.3	0.09	2.2316e-08	-3.26658	down
F01.PB28648	7.4	5.99	6.56	2.29	2.77	3.2	2.47655e-08	-1.37321	down
F01.PB29751	1.85	1.39	0.69	0	0	0	2.70222e-08	#NAME?	down
F01.PB9752	3.85	4.25	3.24	0.9	1.48	1.24	2.70953e-08	-1.75458	down
F01.PB7524	7.03	7.92	6.06	3.04	3.7	3.74	2.79549e-08	-1.09257	down
F01.PB12699	9.96	10.82	12.25	6.47	6.42	4.33	2.84292e-08	-1.01737	down
F01.PB29873	1.42	2.09	1.37	0.42	0.23	0.32	2.86017e-08	-2.44212	down
F01.PB19725	1.85	1.96	1.7	0.62	0.43	0.6	2.86529e-08	-1.83398	down
F01.PB14118	28.25	35.89	28.45	17.21	15.06	12.82	2.88008e-08	-1.12208	down
F01.PB7543	6.15	6.39	5.95	2.04	3.81	2.32	2.89249e-08	-1.26835	down
F01.PB466	9.2	13.2	10.82	2.43	3.87	4.14	3.00877e-08	-1.84154	down
F01.PB27864	19.48	21.27	20.09	8.28	10.08	11.27	3.02521e-08	-1.17393	down
F01.PB42821	9.47	12.09	11.33	6.36	5.87	4.42	3.33521e-08	-1.05536	down
F01.PB17235	2.62	2.24	2.32	0.71	0.93	0.89	3.51652e-08	-1.59276	down
F01.PB28859	5.66	7.08	7.5	2.96	3.38	2.5	3.54523e-08	-1.28107	down
F01.PB31215	5.83	6.32	7.55	3.36	2.28	3.08	3.55494e-08	-1.26062	down
F01.PB19869	0.51	0.88	0.38	0	0	0	3.57314e-08	#NAME?	down
F01.PB16805	1.93	2.22	1.83	0.41	0.52	0.53	3.5805e-08	-2.11296	down
F01.PB29635	1.32	1.56	1.58	0.1	0.49	0.25	3.73155e-08	-2.53598	down
F01.PB26867	4.01	5.74	4.56	1.81	2.08	1.64	3.86767e-08	-1.45364	down
F01.PB42667	6.87	5.6	7.98	2.55	3.08	3.31	3.89117e-08	-1.26939	down
F01.PB41650	4.36	4.67	4.09	2.22	1.93	2.08	3.9417e-08	-1.15287	down
F01.PB7096	5.32	4.19	4.74	1.87	2.07	1.86	4.03343e-08	-1.39569	down
F01.PB37468	0.29	0.25	0.35	0.05	0	0	4.1153e-08	-4.20544	down
F01.PB26475	0.39	0.5	0.87	0	0	0	4.31647e-08	#NAME?	down
F01.PB34187	4.73	3.72	5.05	2.24	1.22	2.1	4.7824e-08	-1.36698	down
F01.PB44556	0.71	0.81	1.01	0.31	0.29	0.3	4.95121e-08	-1.57665	down
F01.PB16660	3.78	3.78	3.87	1.4	1.15	1.22	5.04433e-08	-1.69602	down
F01.PB34969	2.08	1.91	2.66	0.45	0.95	0.82	5.14721e-08	-1.66966	down
F01.PB12041	10.39	11.69	9.66	5.42	6.79	4.31	5.14837e-08	-1.02567	down
F01.PB39806	6.04	4.6	4.54	2.32	2.37	2.58	5.22123e-08	-1.13655	down
F01.PB26031	3.53	2.84	3.23	0.97	1.33	1.44	5.65923e-08	-1.43691	down
F01.PB40738	5.28	3.11	5.3	0.73	1.23	0.66	5.85722e-08	-2.4767	down
F01.PB27772	8.33	7.44	8.85	3.3	2.02	2.88	5.91863e-08	-1.72791	down
F01.PB8474	0.53	0.54	0.7	0.06	0.03	0.03	5.9349e-08	-3.9493	down
F01.PB20179	3.08	4.78	3.59	0	1.03	1.1	6.10349e-08	-2.51225	down
F01.PB41643	3.84	4.76	4.36	2.71	1.77	2.28	6.15031e-08	-1.01115	down
F01.PB12817	5.32	4.94	5.21	1.83	2.5	1.97	6.64299e-08	-1.38738	down
F01.PB15178	1.01	0.76	1.1	0.3	0.05	0	6.6782e-08	-3.16957	down
F01.PB29863	3.48	3.75	3.54	1.4	1.22	1.33	6.72745e-08	-1.52653	down
F01.PB31087	6.97	7.25	6.44	3.85	3.25	2.74	6.94633e-08	-1.15752	down
F01.PB12948	1.53	1.94	1.7	0.23	0.53	0.39	6.99003e-08	-2.31773	down
F01.PB37944	1.23	1.2	1.09	0.13	0.29	0.31	7.57085e-08	-2.34586	down
F01.PB15433	107.5	141.17	136.9	72.05	70.1	57.84	7.57822e-08	-1.0275	down
F01.PB285	159.89	115.93	143.56	78.91	74.81	70.27	7.64437e-08	-1.03373	down
F01.PB31218	9.38	5.83	7.69	2.29	2.51	2.21	7.87725e-08	-1.79006	down
F01.PB20749	4.46	3.91	4.55	1.89	2.19	2.1	8.01719e-08	-1.13796	down
F01.PB42810	2.52	3.04	2.98	1.21	1.04	1.11	8.41762e-08	-1.42945	down
F01.PB43485	4.04	3.17	3.63	1.51	1.76	2.15	8.89758e-08	-1.07396	down
F01.PB6653	5.01	5.04	4.64	1.82	1.88	1.87	9.03223e-08	-1.48382	down
F01.PB43566	3.17	3.2	3.07	1.73	1.58	1.31	9.25285e-08	-1.0983	down
F01.PB32557	1.86	1.58	1.63	0.29	0.18	0.54	9.30329e-08	-2.50348	down
F01.PB44310	1.52	1.48	1.11	0.55	0.62	0.27	9.55687e-08	-1.57265	down
F01.PB2554	91.45	121.47	119.92	60.12	53.45	40.52	9.67563e-08	-1.19512	down
F01.PB7068	2.01	1.43	1.52	0.25	0.2	0.5	9.74928e-08	-2.48564	down
F01.PB32631	4.06	4.07	5.31	1.65	1.61	1.74	9.75361e-08	-1.51042	down
F01.PB44374	0.62	0.68	0.53	0.12	0.12	0.22	1.02697e-07	-2.07321	down
F01.PB1398	19.28	20.66	19.58	3.41	7.61	12.3	1.02939e-07	-1.49999	down
F01.PB29616	4.92	4.54	6.38	1.98	2.45	2.44	1.0467e-07	-1.28492	down
F01.PB40929	1.51	2.61	0.84	0	0	0	1.0653e-07	#NAME?	down
F01.PB33615	2.95	2.85	3.29	1.37	1.2	1.82	1.10043e-07	-1.11957	down
F01.PB18048	3.97	3.41	4.44	1.82	1.76	1.86	1.12043e-07	-1.19467	down
F01.PB13233	6.04	5.83	6.27	2.89	2.97	2.48	1.14172e-07	-1.20898	down
F01.PB18997	1.89	1.84	1.48	0.62	0.61	0.27	1.14313e-07	-1.90171	down
F01.PB27117	3.22	2.41	2.57	0.75	1.15	1.26	1.15478e-07	-1.44935	down
F01.PB33204	3.49	3.34	2.54	1.63	0.84	1.18	1.16331e-07	-1.43763	down
F01.PB9231	1.49	1.59	1.87	0.58	0.32	0.08	1.16419e-07	-2.47657	down
F01.PB24523	0.77	0.72	0.88	0.09	0.14	0.13	1.24329e-07	-2.80051	down
F01.PB28212	6.89	5.39	5.21	3.25	2.05	2	1.34983e-07	-1.35735	down
F01.PB33402	16.3	12.04	11.67	5.29	5.75	5.99	1.46267e-07	-1.3019	down
F01.PB30808	4.76	3.76	3.95	1.36	1.53	2.04	1.47237e-07	-1.43693	down
F01.PB28971	8.08	8.77	8.2	4.07	4.64	4.02	1.47494e-07	-1.06801	down
F01.PB4562	3.13	3.19	3.06	0.8	1.35	0.58	1.49075e-07	-1.88396	down
F01.PB43989	0.9	0.66	0.54	0.21	0.01	0.14	1.6004e-07	-2.59087	down
F01.PB6997	35.94	36.15	36.51	9.09	21.26	20.51	1.6252e-07	-1.17908	down
F01.PB34207	2.01	2.22	2.82	0.88	0.8	0.85	1.63111e-07	-1.5508	down
F01.PB43456	2.33	1.96	2.11	0.52	0.6	0.96	1.71598e-07	-1.70774	down
F01.PB12143	4.69	5.66	4.38	1.59	2.21	2.27	1.7628e-07	-1.37289	down
F01.PB6580	7.7	7.48	7.23	3.15	4.08	3.32	1.7897e-07	-1.17678	down
F01.PB39562	3.23	3.75	3.73	0.78	2.01	0.47	1.80166e-07	-1.78996	down
F01.PB33817	2.67	2.44	2.23	0.97	0.81	1.28	1.88296e-07	-1.33055	down
F01.PB16483	12.36	10.24	14.79	6.08	4.04	2.44	1.88514e-07	-1.6552	down
F01.PB29321	0.65	0.68	0.59	0	0.03	0.13	1.89465e-07	-3.6604	down
F01.PB12393	0.78	0.65	1.05	0	0	0.29	1.92476e-07	-3.27176	down
F01.PB44655	1.95	1.62	1.73	0.86	0.97	0.93	2.01168e-07	-1.00876	down
F01.PB14194	9.32	12.15	13.82	5.68	3.68	3.84	2.0962e-07	-1.5018	down
F01.PB12375	0.97	1.07	0.91	0.23	0.23	0	2.11966e-07	-2.78673	down
F01.PB17678	0.54	0.34	0.67	0	0.04	0.12	2.15976e-07	-3.50358	down
F01.PB19371	0.51	0.84	0.97	0.17	0.05	0.09	2.19495e-07	-3.10941	down
F01.PB28595	9	8.51	8.35	4.06	6.01	3.24	2.30059e-07	-1.04606	down
F01.PB33995	1.67	1.77	2.09	0.53	0.61	0.62	2.32113e-07	-1.74336	down
F01.PB34089	2.15	1.97	1.55	0.76	0.48	0.62	2.46233e-07	-1.7014	down
F01.PB29456	3.15	2.8	2.55	0.82	0.54	1.37	2.48807e-07	-1.73714	down
F01.PB33225	0.61	0.46	0.73	0.14	0.11	0.08	2.50322e-07	-2.55888	down
F01.PB13304	2.27	2.32	2.27	0.37	0.97	0.51	2.50336e-07	-2.0146	down
F01.PB5202	3.16	2.01	2.16	0.49	0.51	0.8	2.51723e-07	-2.14558	down
F01.PB10476	6.77	6.83	7.11	4.44	2.8	3.55	2.53099e-07	-1.02211	down
F01.PB43064	2.1	1.95	1.73	0.47	0.57	0.8	2.56508e-07	-1.75144	down
F01.PB35953	1.72	1.76	1.66	0.44	0.35	0.75	2.59302e-07	-1.82794	down
F01.PB44203	0.71	0.75	0.59	0.25	0.29	0.23	2.78717e-07	-1.47757	down
F01.PB31225	86.58	125.76	93.35	41.79	37.34	19.84	2.88876e-07	-1.71048	down
F01.PB32548	6.59	8.17	4.05	0.78	1.07	0.6	3.00875e-07	-3.04723	down
F01.PB9228	2.77	2.86	3.63	0.78	0.93	1.13	3.01562e-07	-1.8092	down
F01.PB6332	2.58	2.75	3.66	1.26	0.96	0.41	3.03805e-07	-1.84893	down
F01.PB16793	1.23	2.07	1.4	0.08	0.25	0.36	3.08736e-07	-2.92507	down
F01.PB28298	11.17	8.23	8.86	5.28	3.69	4.38	3.12702e-07	-1.17215	down
F01.PB21120	3.67	4.26	3.89	1.84	2.09	1.91	3.60667e-07	-1.09743	down
F01.PB20994	5.6	6.35	4.12	0.76	0.97	2.4	3.66543e-07	-2.05823	down
F01.PB32731	1.84	2.23	2.28	0.26	0.69	0.63	3.72476e-07	-2.10337	down
F01.PB21648	1.08	1.02	1.09	0.22	0.41	0.16	3.75019e-07	-2.09889	down
F01.PB1254	12.38	10.97	13.02	4.6	5.87	3.1	3.84439e-07	-1.55768	down
F01.PB42357	1.51	0.7	2.54	0	0	0	3.97923e-07	#NAME?	down
F01.PB19395	3.7	4.04	3.41	0.56	1.66	2.02	3.98857e-07	-1.47424	down
F01.PB33080	2.65	2.52	2.47	1.02	1.13	1.15	4.25231e-07	-1.28524	down
F01.PB36636	1.92	2.06	3.31	0.23	0.68	0	4.28552e-07	-3.08665	down
F01.PB9685	4	4.66	4.01	1.62	1.61	1.77	4.3283e-07	-1.44158	down
F01.PB2013	23.11	23.19	25.94	13.99	14.58	11.01	4.44513e-07	-1.00347	down
F01.PB8556	4.03	3.28	3.11	1.25	1.24	1.15	4.51327e-07	-1.5939	down
F01.PB860	16.79	14.93	19.55	7.98	5.59	7.4	4.51636e-07	-1.46905	down
F01.PB34501	2.89	2.48	2.71	1.15	0.94	1.21	4.53092e-07	-1.3671	down
F01.PB8700	1.17	1.39	1.38	0.22	0.28	0.18	4.62319e-07	-2.60111	down
F01.PB25952	3.02	3.79	3.86	1.69	1.79	0.72	4.63546e-07	-1.41117	down
F01.PB39938	4.9	4.99	4.37	1.97	3.24	2.17	4.85131e-07	-1.02514	down
F01.PB38839	2.63	2.53	2.5	1.06	0.97	1.21	5.21362e-07	-1.32112	down
F01.PB42214	1.7	1.2	1.72	0.72	0	0.17	5.25585e-07	-2.46601	down
F01.PB20691	2.46	4.27	2.99	0.8	0.49	0.69	5.67229e-07	-2.38997	down
F01.PB43504	5.28	1.91	4.13	0.05	0	0.39	5.72595e-07	-4.82925	down
F01.PB41268	2.44	2.24	2.41	0.83	0.72	1.18	5.79998e-07	-1.45497	down
F01.PB11411	2.89	3.47	2.64	0.82	1.31	1.04	5.83856e-07	-1.61301	down
F01.PB39951	1.5	1.52	1.19	0.49	0.53	0.39	5.88207e-07	-1.6709	down
F01.PB27784	1562.96	2087.15	1620.72	943.15	781.35	475.26	5.91472e-07	-1.38813	down
F01.PB2309	17.93	17.64	19.37	9.83	8.24	8.84	6.01565e-07	-1.17783	down
F01.PB32703	5.93	5.63	5.71	3.32	2.49	2.67	6.05982e-07	-1.11269	down
F01.PB7858	1.95	1.39	2.07	0.4	0.46	0.36	6.10268e-07	-2.26128	down
F01.PB6744	1.84	2.51	2.8	0.38	0.22	1.1	6.13443e-07	-2.23997	down
F01.PB32786	3.33	5.71	4.74	0.6	0.49	1.66	6.57751e-07	-2.42944	down
F01.PB15929	3.9	4.56	4.21	2.28	1.44	1.54	6.7443e-07	-1.34992	down
F01.PB39741	6.18	3.91	5.17	2.06	0.85	1.72	6.98078e-07	-1.79748	down
F01.PB33628	2.55	2.87	2.74	1.22	1.03	1.12	7.18314e-07	-1.35628	down
F01.PB11069	6.68	6.91	7.54	3.12	3.73	4.08	7.18415e-07	-1.03412	down
F01.PB16293	2.85	2.04	3.3	0.79	1	0.56	7.43181e-07	-1.90298	down
F01.PB30710	3.24	4.13	3.61	1.88	1.45	1.19	7.47365e-07	-1.36619	down
F01.PB34735	2.13	1.82	1.97	0.71	0.75	0.74	7.68273e-07	-1.5269	down
F01.PB26087	2.81	2.27	1.83	0.67	0.79	1.04	7.73003e-07	-1.54645	down
F01.PB9641	1.24	1.6	1.35	0.36	0.4	0.1	8.31126e-07	-2.36222	down
F01.PB31444	2.98	2.56	2.51	0.83	1.17	0.7	8.33537e-07	-1.66399	down
F01.PB11886	9.13	10.17	6	0.49	1.96	2.96	8.4595e-07	-2.32024	down
F01.PB939	33.95	27.53	38.07	16.53	21.03	15.8	8.56514e-07	-1.05722	down
F01.PB28224	6.24	5.41	6.28	2.78	2.89	2.34	8.61755e-07	-1.25559	down
F01.PB28726	4.02	3.65	3.6	1.06	1.35	1.56	8.90889e-07	-1.60307	down
F01.PB12878	3.67	3.31	5.28	0.35	1.45	0.95	9.14922e-07	-2.26008	down
F01.PB14628	3.48	3.59	3.95	1.35	1.2	1.48	9.27309e-07	-1.54969	down
F01.PB8505	6.66	7.72	7.64	4.03	3.64	3.9	9.38161e-07	-1.01567	down
F01.PB37894	0.7	0.52	1.03	0.19	0	0	9.41806e-07	-3.73704	down
F01.PB19172	1.56	1.42	1.86	0.77	0.39	0.47	9.59202e-07	-1.64309	down
F01.PB12842	1.15	1.07	1.29	0.25	0.24	0.27	1.01112e-06	-2.39463	down
F01.PB13346	2.69	3.78	3.35	1.68	0.91	0.42	1.02376e-06	-1.79713	down
F01.PB7178	14.73	23.27	21.41	7.09	7.92	4.51	1.08225e-06	-1.69106	down
F01.PB20619	1.33	1.42	1.28	0.35	0.55	0.2	1.10504e-06	-1.98063	down
F01.PB7035	1.53	1.13	1.83	0.46	0.26	0.37	1.15771e-06	-2.16763	down
F01.PB39473	6.1	5.2	4.47	1.29	2.29	2.89	1.22742e-06	-1.36574	down
F01.PB21220	5.26	4.59	3.68	0.57	2.13	1.68	1.25391e-06	-1.71133	down
F01.PB24393	2.92	3.29	3.13	1.28	1.58	1.66	1.25626e-06	-1.12753	down
F01.PB37097	0.7	1.01	0.66	0.13	0.12	0.25	1.42715e-06	-2.36983	down
F01.PB9135	2.16	1.51	0.79	0.13	0	0	1.48748e-06	-5.51973	down
F01.PB5678	3.44	2.64	3.69	0.83	0.81	1.57	1.48809e-06	-1.69346	down
F01.PB36319	1.11	1.18	1.37	0.33	0.23	0.54	1.50242e-06	-1.85986	down
F01.PB40774	4.9	3.68	3.73	2.31	2.03	2.11	1.53716e-06	-1.00501	down
F01.PB16489	4.77	4.04	4.59	2.04	2.03	1.94	1.66047e-06	-1.25439	down
F01.PB32812	1.31	1.35	2.41	0.09	0.24	0.17	1.68897e-06	-3.57536	down
F01.PB35966	0.84	0.64	0.52	0	0	0.28	1.72558e-06	-2.98409	down
F01.PB6459	6.92	7.16	5.63	2.13	3.93	1.55	1.7293e-06	-1.46038	down
F01.PB42303	2.84	3.38	2.23	0.85	0.72	1.37	1.73304e-06	-1.61293	down
F01.PB35831	2.35	2.46	2.55	1.28	1.19	0.97	1.75779e-06	-1.17572	down
F01.PB4979	4.81	4.42	4.94	2.83	1.9	1.31	1.84098e-06	-1.31223	down
F01.PB20404	4.5	3.99	4.02	2.16	2.25	1.99	1.85285e-06	-1.03924	down
F01.PB8311	5.63	6.87	6.13	1.57	3.84	1.65	1.89777e-06	-1.4839	down
F01.PB36031	3.38	2.71	3.76	1.31	1.52	1.68	1.90958e-06	-1.21437	down
F01.PB17937	6.94	9.43	8.43	0.08	3.22	3.58	1.91084e-06	-1.93968	down
F01.PB42858	0.6	0.51	0.71	0.11	0.06	0.18	1.93809e-06	-2.41265	down
F01.PB35744	0.4	0.42	0.68	0.04	0.09	0.09	2.00538e-06	-2.91443	down
F01.PB29097	0.91	0.48	0.88	0.06	0.15	0.15	2.02338e-06	-2.87189	down
F01.PB33632	2.72	2.77	3.02	1.49	1.66	1.21	2.07748e-06	-1.03627	down
F01.PB4544	8.48	7.31	8.49	3.75	5.47	3.63	2.14842e-06	-1.007	down
F01.PB10113	1.23	1.35	0.98	0	0.56	0.16	2.25059e-06	-2.43557	down
F01.PB30739	2.32	2.69	2.09	1.28	0.58	0.55	2.27002e-06	-1.64957	down
F01.PB41867	2.68	2.3	2.18	0.98	0.89	0.97	2.28072e-06	-1.42562	down
F01.PB39061	0.58	1.45	0.64	0	0	0	2.29956e-06	#NAME?	down
F01.PB23759	21.71	34.23	27.22	9.47	11.47	4.39	2.31485e-06	-1.78299	down
F01.PB44492	1.21	1.13	0.87	0.41	0.35	0.62	2.51459e-06	-1.29354	down
F01.PB41584	2.24	1.47	1.8	0.91	0.09	0.2	2.66633e-06	-2.30306	down
F01.PB5328	3.37	2.08	2.54	0	0	1.2	2.68613e-06	-2.86383	down
F01.PB12402	0.62	1.78	2.42	0	0	0	2.75441e-06	#NAME?	down
F01.PB311	23.34	16.33	23.92	11.11	8.12	9.89	2.76737e-06	-1.25999	down
F01.PB30660	6.07	6.38	7.05	3.04	3.62	3.53	2.77623e-06	-1.02259	down
F01.PB23604	4.28	2.83	3.19	0.95	1.5	1.42	2.77973e-06	-1.49337	down
F01.PB28303	0.89	1	1.05	0	0.27	0.19	2.89907e-06	-2.78208	down
F01.PB8235	2.59	2.58	2.75	0.69	1.1	0.98	2.95287e-06	-1.62783	down
F01.PB40323	2.37	2.54	2.69	0.96	1.03	1.54	2.96406e-06	-1.17993	down
F01.PB9028	4.94	4.77	4.09	2.56	1.7	2.29	3.01908e-06	-1.1674	down
F01.PB23454	1.08	0.88	1.43	0.05	0.37	0.35	3.03753e-06	-2.2525	down
F01.PB20792	3.15	2.3	2.35	1.19	1.26	1.03	3.12698e-06	-1.2385	down
F01.PB29788	2.19	2.36	1.87	1.03	0.38	0.61	3.14521e-06	-1.76487	down
F01.PB1340	14.68	14.12	11.92	6.68	5.91	6.23	3.27503e-06	-1.25023	down
F01.PB31512	4	4.68	5.54	2.72	2.05	1.35	3.30245e-06	-1.31	down
F01.PB9039	3.59	3.64	3.38	1.51	1.78	1.19	3.30988e-06	-1.32435	down
F01.PB9087	7.22	5.15	6.72	1.97	3.35	3.29	3.35779e-06	-1.23733	down
F01.PB1384	31.05	23.18	21.17	9.06	12.25	4.43	3.37489e-06	-1.67856	down
F01.PB44462	1.09	1.12	1.07	0.63	0.42	0.61	3.38531e-06	-1.04519	down
F01.PB27597	5.17	4.95	5.47	0.66	1.15	2.39	3.50705e-06	-2.10934	down
F01.PB6754	3.46	4.34	4.41	1.22	1.56	2.18	3.51338e-06	-1.39864	down
F01.PB22450	2	1.73	1.98	0.7	0.9	0.83	3.55422e-06	-1.31598	down
F01.PB28576	1.08	1.11	1.14	0.29	0.23	0.08	3.56921e-06	-2.57453	down
F01.PB23525	3.77	3.85	3.4	1.95	1.77	1.82	3.57468e-06	-1.07231	down
F01.PB33143	57.82	33.76	41.92	11.92	13.64	13.42	3.83308e-06	-1.84844	down
F01.PB43475	2.21	1.72	1.99	1.13	0.49	0.83	3.84084e-06	-1.3569	down
F01.PB28825	1.97	1.72	1.69	0.49	0.41	0.46	3.87453e-06	-2.14076	down
F01.PB31375	4	3.64	3.2	1.78	1.55	0.87	3.87484e-06	-1.45645	down
F01.PB37606	0.25	0.48	0.37	0.09	0.03	0.06	4.06932e-06	-3.06894	down
F01.PB17815	3.03	3.37	3.49	2.01	1.35	1.5	4.30537e-06	-1.10169	down
F01.PB7262	3.71	3.93	4.47	0.97	2.07	2.23	4.47065e-06	-1.28768	down
F01.PB22823	1.01	0.89	0.68	0.31	0.27	0.04	4.55529e-06	-2.15191	down
F01.PB12495	4.19	2.91	2.79	1.49	1.13	1.02	4.5919e-06	-1.54715	down
F01.PB22509	1.56	1.97	1.26	0.54	0.62	0.52	4.64439e-06	-1.61238	down
F01.PB18872	2.63	2.24	2.95	1.07	1.42	0.98	4.66394e-06	-1.25535	down
F01.PB15393	5.69	6.42	6.75	3.59	1.05	3.21	4.73545e-06	-1.3517	down
F01.PB44494	1.3	1.11	1.21	0.7	0.59	0.58	4.746e-06	-1.01818	down
F01.PB8688	2.73	2.49	2.54	0.55	1.1	1.18	4.76784e-06	-1.55221	down
F01.PB11421	3.67	4.09	4.74	1.61	1.84	2.14	4.9097e-06	-1.25415	down
F01.PB41563	1.2	1.59	1.01	0.38	0.48	0.48	4.98176e-06	-1.57668	down
F01.PB15076	4.18	2.94	2.45	0.89	0.94	0.96	5.11854e-06	-1.8876	down
F01.PB4125	4.06	3.82	4.19	1.1	1.97	1.75	5.45201e-06	-1.42846	down
F01.PB12502	5.06	2.89	2.83	0.6	0.33	0.73	5.54942e-06	-2.79219	down
F01.PB15268	3.87	3.49	3.23	1.43	1.54	1.24	5.58256e-06	-1.43471	down
F01.PB3482	2.83	2.04	1.28	0.3	0.14	0.14	5.61981e-06	-3.48828	down
F01.PB33315	3.04	2.52	2.63	1.22	1.59	1.28	5.82825e-06	-1.07802	down
F01.PB12050	7.26	8.09	6.17	4.01	3.99	2.08	5.90924e-06	-1.17183	down
F01.PB17522	2.93	3.11	2.45	0.65	1.29	1.71	5.97774e-06	-1.29926	down
F01.PB1452	5.79	3.74	2.45	0.17	0.16	0.32	6.06095e-06	-4.38149	down
F01.PB15498	3.13	2.96	2.96	1.4	0.83	1.03	6.13238e-06	-1.56553	down
F01.PB16550	3.47	3.24	4.68	1.62	1.42	1.61	6.32729e-06	-1.37532	down
F01.PB8945	3.02	2.71	2.69	0.78	1.11	1.23	6.5904e-06	-1.52742	down
F01.PB5338	4.27	5.63	5.64	2.45	1.55	3.12	6.65237e-06	-1.22347	down
F01.PB21923	4.21	3.2	1.63	0.26	0.26	0.26	6.99647e-06	-3.6685	down
F01.PB5941	1.97	2.03	2.41	0.3	0.43	1.07	6.99719e-06	-1.93988	down
F01.PB29386	1.41	1.66	1.57	0.52	0.21	0.52	7.08687e-06	-2.02877	down
F01.PB9024	4.7	5.26	5.16	2.38	2.81	2.06	7.09129e-06	-1.15602	down
F01.PB11285	5.04	4.59	5.43	2.62	2.3	2.68	7.14212e-06	-1.07567	down
F01.PB12530	3.89	3.43	3.6	1.36	1.58	1.7	7.35045e-06	-1.32706	down
F01.PB35092	0.87	0.66	0.71	0.17	0.08	0.24	7.36089e-06	-2.2905	down
F01.PB16820	3.82	3.84	4.51	2.39	1.43	1.82	7.79659e-06	-1.18995	down
F01.PB31938	4.15	3.92	3.34	2.36	1.93	1.22	7.93787e-06	-1.13409	down
F01.PB41143	2.06	2.29	1.91	0.76	1.02	0.76	8.29659e-06	-1.39175	down
F01.PB2380	11.61	13.13	12.88	5.85	4.99	5.79	8.47446e-06	-1.32198	down
F01.PB204	10.24	14.18	10.99	4.58	2.72	5.34	8.69088e-06	-1.68584	down
F01.PB29139	1.29	1.06	1.21	0.16	0.53	0.16	9.03244e-06	-2.1795	down
F01.PB42004	0.32	0.26	0.47	0.04	0.04	0.1	9.5933e-06	-2.75605	down
F01.PB1773	26.7	20.4	22.77	10.63	14.74	12.4	9.64767e-06	-1.04622	down
F01.PB14627	3.45	3.17	3.01	0.82	1.55	1.59	9.65224e-06	-1.37485	down
F01.PB666	11.39	12.6	13.28	7.92	3.95	4.09	9.73905e-06	-1.38959	down
F01.PB32632	3.63	4.33	4.45	2.32	1.53	1.98	9.91144e-06	-1.18121	down
F01.PB26814	1.92	0.63	3.32	0	0	0	1.01821e-05	#NAME?	down
F01.PB44423	1.16	0.93	1	0.7	0.36	0.51	1.04036e-05	-1.04089	down
F01.PB23272	0.59	0.47	0.77	0.04	0.24	0.06	1.04583e-05	-2.51786	down
F01.PB24294	2.77	5.08	4.52	0	1.73	0	1.04758e-05	-2.90731	down
F01.PB1419	22.88	14.12	15.38	5.83	3.99	6.83	1.08738e-05	-1.84187	down
F01.PB24557	0.4	1.09	0.48	0	0	0	1.08738e-05	#NAME?	down
F01.PB244	6.65	5.95	5.23	1.85	2.01	1.8	1.09139e-05	-1.85184	down
F01.PB43958	0.99	1.32	1.24	0.59	0.57	0.6	1.10485e-05	-1.0764	down
F01.PB36796	3.21	3.07	3.74	1.4	2.21	1.33	1.12997e-05	-1.09196	down
F01.PB9323	5.45	4.26	5.15	2.23	2.45	2.42	1.13514e-05	-1.14821	down
F01.PB30878	3.38	3.22	3.36	1.3	1.39	1.62	1.13829e-05	-1.31301	down
F01.PB35044	3.55	3.42	3.2	1.37	2.03	1.88	1.14231e-05	-1.02964	down
F01.PB5015	20.59	21.14	25.06	6.78	13.92	13.02	1.18423e-05	-1.0753	down
F01.PB30870	2.84	2.27	2.85	0.76	1	1.1	1.31178e-05	-1.58507	down
F01.PB28488	4.17	4.46	4.88	2.2	2.48	1.5	1.35004e-05	-1.20951	down
F01.PB33494	1.86	1.18	1.42	0.57	0.53	0.68	1.38199e-05	-1.39893	down
F01.PB27320	3.72	5.63	4.69	2.37	2.17	1.8	1.38581e-05	-1.22449	down
F01.PB17963	4.29	3.54	2.92	1.74	1.03	1.91	1.39802e-05	-1.27852	down
F01.PB4532	3.56	3.31	3.63	1.54	1.49	1.11	1.40054e-05	-1.42923	down
F01.PB27836	83.85	116.58	111.4	60.74	59.05	41.18	1.40274e-05	-1.06741	down
F01.PB33334	1.22	1.14	1.32	0.63	0.19	0.52	1.4251e-05	-1.53646	down
F01.PB20803	0.94	0.94	0.98	0.53	0.1	0.16	1.43981e-05	-1.91467	down
F01.PB41971	2.45	2.14	2.2	1.03	1.22	0.79	1.46838e-05	-1.23897	down
F01.PB15688	2.65	2.87	3.19	1.03	1.1	1.09	1.47631e-05	-1.52037	down
F01.PB16872	1.81	2.18	2.07	0.6	0.5	0.83	1.48911e-05	-1.76549	down
F01.PB41005	0.33	0.43	0.44	0.06	0.08	0.06	1.49707e-05	-2.69069	down
F01.PB27645	7.28	6.88	4.63	2.58	1.92	1.46	1.51008e-05	-1.84628	down
F01.PB36143	0.67	0.55	0.39	0.11	0.21	0.02	1.55118e-05	-2.30656	down
F01.PB24297	1.94	1.76	1.28	0.73	0.52	0.67	1.55631e-05	-1.47449	down
F01.PB24029	3.3	2.13	2.13	1.1	0.54	0.56	1.56841e-05	-1.86794	down
F01.PB32736	1.23	1.14	0.77	0.3	0.23	0.23	1.57047e-05	-2.1845	down
F01.PB35738	2.56	3.1	2.96	1.47	1.3	1.63	1.5826e-05	-1.05054	down
F01.PB42444	0.98	1.29	1.16	0.52	0.16	0.49	1.58454e-05	-1.66863	down
F01.PB11647	4.97	6.06	6.97	3.6	3.15	2.31	1.58575e-05	-1.07474	down
F01.PB9837	5.82	9.2	6.6	3.19	2.42	2.31	1.6175e-05	-1.52929	down
F01.PB20406	15.83	21.15	18.3	9.8	5.25	11.02	1.63616e-05	-1.16154	down
F01.PB35846	1.63	2.41	2.24	1.05	0.82	0.78	1.75311e-05	-1.33123	down
F01.PB16097	8.01	6.73	6.15	4.35	2.06	3.67	1.75768e-05	-1.13513	down
F01.PB1235	6.2	6.44	5.8	1.7	2.23	1.13	1.75907e-05	-2.03235	down
F01.PB6366	2.8	3.16	2.9	0.86	1.43	1.04	1.77359e-05	-1.51973	down
F01.PB21736	1.64	1.72	2.07	0.86	0.37	1.05	1.83462e-05	-1.34317	down
F01.PB11665	4.84	4.33	5.84	2.63	2.33	2.65	1.87623e-05	-1.05768	down
F01.PB12571	1.59	2.43	1.67	0.75	0.74	0.41	1.97199e-05	-1.66764	down
F01.PB38330	3.14	2.56	2.4	1.27	1.16	1.47	2.00844e-05	-1.13826	down
F01.PB15411	6.26	11.01	9.23	2.71	3.49	1.65	2.01288e-05	-1.84448	down
F01.PB11326	1.18	1.19	0.87	0.23	0.27	0.33	2.02039e-05	-2.03486	down
F01.PB1440	6.48	6.9	5.76	2.67	1.49	2.02	2.02235e-05	-1.77737	down
F01.PB42721	0.71	1.01	0.73	0.32	0	0.33	2.03353e-05	-2.02891	down
F01.PB16734	1.66	1.33	1.72	0.29	0.31	0.66	2.07901e-05	-1.98657	down
F01.PB22941	2.08	2.65	2.24	0.88	1.34	1.05	2.08249e-05	-1.18476	down
F01.PB18459	0.91	1.18	0.98	0.23	0.52	0.17	2.10237e-05	-1.89296	down
F01.PB14606	1.95	2.24	3	0.67	0.88	1.07	2.2235e-05	-1.55096	down
F01.PB10139	5.63	5.81	7.7	1.8	3.66	2.93	2.24529e-05	-1.27628	down
F01.PB4484	3.15	4.09	6.15	0.94	0	1.33	2.25729e-05	-2.6677	down
F01.PB20290	1.58	1.03	1.03	0.49	0.17	0.42	2.29265e-05	-1.85183	down
F01.PB25277	1.5	1.52	1.61	0.38	0.73	0.57	2.36906e-05	-1.57463	down
F01.PB44502	0.15	0.17	0.18	0.03	0.01	0.05	2.40413e-05	-2.6375	down
F01.PB29413	1.86	1.83	1.38	0.56	0.51	0.61	2.4107e-05	-1.71309	down
F01.PB848	10.41	10.6	12.05	3.59	5.02	4.68	2.43538e-05	-1.47299	down
F01.PB13170	1.05	1.2	0.76	0.27	0.25	0.15	2.4997e-05	-2.26115	down
F01.PB40080	2.58	2.91	2.18	0.87	1.28	1.52	2.50471e-05	-1.14999	down
F01.PB11904	1.37	2.19	2.44	0.6	0.71	0.12	2.57076e-05	-2.19027	down
F01.PB43282	1.48	2.83	2.56	0.45	0.44	0.75	2.57626e-05	-2.15594	down
F01.PB43954	0.89	1.51	1.39	0.52	0.42	0.39	2.60146e-05	-1.59611	down
F01.PB44495	0.17	0.22	0.15	0.06	0.03	0.07	2.60468e-05	-2.00196	down
F01.PB7447	2.47	2.85	2.93	1.51	0.65	1.31	2.61095e-05	-1.34282	down
F01.PB35477	0.9	0.81	0.99	0.25	0.16	0.33	2.64633e-05	-1.94689	down
F01.PB38666	2.39	2.75	2.41	1.12	0.93	1.53	2.66647e-05	-1.16673	down
F01.PB16258	1.06	1.84	1.83	0.44	0.49	0.53	2.77548e-05	-1.84556	down
F01.PB2877	3.96	4.72	6.3	1.44	2.44	0.65	2.78404e-05	-1.85719	down
F01.PB24353	2.68	2.86	2.93	1.32	1.28	1.6	2.82942e-05	-1.08808	down
F01.PB16216	1.55	2.03	0.88	0	0.36	0.19	2.97641e-05	-3.21291	down
F01.PB27997	9.86	6.73	8.62	4.53	3.78	3.84	2.97859e-05	-1.17291	down
F01.PB36999	2.79	2.07	2.69	1.02	1.43	1.01	2.98582e-05	-1.19322	down
F01.PB26568	0.89	1.86	1.59	0.39	0.25	0.23	2.9967e-05	-2.43195	down
F01.PB2384	4.72	7.71	7.87	2.03	2.29	2.82	3.04483e-05	-1.68287	down
F01.PB1768	13.44	13.46	15.65	7.09	6.14	5.61	3.06525e-05	-1.34406	down
F01.PB20178	0.59	0.6	0.53	0.18	0.13	0.06	3.12807e-05	-2.28728	down
F01.PB35132	3.16	3.51	3.58	1.34	1.98	2.04	3.2567e-05	-1.021	down
F01.PB620	15.26	16.25	17.84	8.26	6.6	10.54	3.30049e-05	-1.1188	down
F01.PB14169	2.1	1.85	1.63	0.48	0.51	0.84	3.36323e-05	-1.69428	down
F01.PB2326	21.83	20.15	22.35	10.75	12.07	10.9	3.42971e-05	-1.11023	down
F01.PB16394	2.62	2.47	2.46	1.08	0.94	0.95	3.53742e-05	-1.44439	down
F01.PB20784	1.05	0.99	1.02	0.2	0.41	0.33	3.57641e-05	-1.81193	down
F01.PB77	3.4	4.39	4.03	0.45	1.02	1.74	3.70934e-05	-2.1011	down
F01.PB44098	0.64	0.61	0.75	0.28	0.28	0.12	3.71027e-05	-1.6354	down
F01.PB28413	1.52	1.48	1.62	0.41	0.12	0.76	3.77501e-05	-1.95821	down
F01.PB1361	5.21	6.75	6.14	3.85	1.48	0.61	3.9237e-05	-1.73459	down
F01.PB10868	3.97	3.48	4	1.81	2.18	1.3	3.96139e-05	-1.19411	down
F01.PB882	11.77	15.98	14.34	6.21	7.72	6.31	4.02481e-05	-1.21295	down
F01.PB1695	6.89	5.28	5.38	2.2	1.31	1.14	4.0332e-05	-2.10281	down
F01.PB11280	2.4	0.97	1.39	0.31	0	0	4.1873e-05	-4.08429	down
F01.PB32880	3.79	3.49	4.22	1.7	1.91	1.82	4.23832e-05	-1.16946	down
F01.PB32535	2.36	1.97	2.62	0.18	1.29	0.9	4.3094e-05	-1.67808	down
F01.PB5951	7.07	9.91	10.46	4.29	5.25	4.51	4.40902e-05	-1.05151	down
F01.PB19516	7.26	11.2	14.4	2.23	2.38	3.55	4.44673e-05	-2.09038	down
F01.PB23459	1.09	1.34	1.36	0.44	0.52	0.5	4.59587e-05	-1.4726	down
F01.PB1681	16	11.94	13.91	6.97	6.5	6.61	4.69599e-05	-1.20668	down
F01.PB39864	0.41	0.39	0.31	0.07	0.07	0.1	4.7674e-05	-2.2651	down
F01.PB38134	5.46	4.76	7.16	1.9	2.88	2.96	4.81331e-05	-1.24397	down
F01.PB42486	2.61	2.48	2.01	1.16	1.12	1.18	4.90332e-05	-1.11189	down
F01.PB41799	1.38	1.46	1.53	0.63	0.53	0.4	4.94712e-05	-1.55216	down
F01.PB6493	2.57	2.07	1.86	0.82	0.65	0.7	5.26093e-05	-1.66215	down
F01.PB9792	5.43	4.77	5.22	2.47	2.99	2.54	5.38409e-05	-1.04088	down
F01.PB27316	5.02	4.54	6	2.7	3.44	1.91	5.38593e-05	-1.02169	down
F01.PB748	11.38	10.24	9.02	3.52	4.5	5.32	5.58683e-05	-1.3472	down
F01.PB30586	1.8	1.65	2.18	0.5	0.58	0.86	5.70227e-05	-1.64777	down
F01.PB12599	1.76	1.7	2.07	0.74	0.48	0.55	6.357e-05	-1.73242	down
F01.PB16800	2.8	2.61	2.8	1.6	0.83	1.22	6.45758e-05	-1.27269	down
F01.PB39143	8.94	5.7	8.11	4.2	2.75	2.95	6.50144e-05	-1.27202	down
F01.PB9476	11.26	14.18	3.92	0.48	0.75	0.26	7.07961e-05	-4.4157	down
F01.PB40059	1.63	1.38	1.68	0.85	0.58	0.68	7.63441e-05	-1.23696	down
F01.PB29105	1.54	2	1.39	0.65	0.66	0.45	7.93487e-05	-1.58797	down
F01.PB20948	2.5	1.72	1.92	1.07	0.96	0.63	7.94205e-05	-1.26698	down
F01.PB10090	2.85	2.58	3.34	1.16	1.87	0.53	7.96098e-05	-1.39729	down
F01.PB33778	1.8	2.27	1.58	1.14	0.65	0.41	8.39555e-05	-1.42904	down
F01.PB41460	0.47	1.02	0.95	0.16	0.21	0.1	8.69483e-05	-2.57405	down
F01.PB182	29.44	16.93	20.99	6.54	9.52	8.1	8.77401e-05	-1.64045	down
F01.PB4881	1.83	1.79	1.23	0.89	0.13	0.4	8.77769e-05	-1.87433	down
F01.PB23643	2.12	1.68	1.92	0.72	0.89	0.89	8.98778e-05	-1.26659	down
F01.PB15153	3.1	7.51	8.79	0.96	0.55	0.58	9.0925e-05	-3.34644	down
F01.PB12200	1.66	1.36	1.62	0.48	0.29	0.76	9.33366e-05	-1.71984	down
F01.PB40729	2.25	2.27	2.2	1.07	1.02	1.12	9.75967e-05	-1.14552	down
F01.PB10871	4.07	2.62	2.44	1	0.72	1.17	9.8267e-05	-1.74745	down
F01.PB7164	2.23	1.8	2.44	1.02	0.7	0.78	0.00010361	-1.46337	down
F01.PB34208	2.28	2.44	2.2	1.22	1.28	0.96	0.00010381	-1.08586	down
F01.PB4169	5.27	4.72	5.73	2.6	3.12	2.54	0.000104461	-1.01186	down
F01.PB37190	4.29	4.56	3.01	1.55	1.95	0.07	0.000105482	-1.8042	down
F01.PB15664	4.64	4.53	5.2	2.55	2.84	2.1	0.000110915	-1.02049	down
F01.PB29489	5	3.58	5.3	2.25	2.03	2.86	0.00011288	-1.04422	down
F01.PB15208	4.21	4.17	4.25	2	2.19	2.22	0.000113708	-1.07559	down
F01.PB34263	2.71	2.03	2.52	1.48	1.1	1.04	0.000114554	-1.07376	down
F01.PB8375	0.57	0.71	0.56	0.18	0.08	0.15	0.000118869	-2.23301	down
F01.PB32565	2.18	2.17	1.96	0.52	0.93	0.88	0.000119612	-1.52494	down
F01.PB17990	0.81	1.03	1.09	0.24	0.32	0.52	0.000123	-1.51924	down
F01.PB11832	1.01	0.93	0.76	0.19	0.2	0.33	0.000129929	-1.99565	down
F01.PB16402	0.83	0.67	0.84	0.34	0.14	0.09	0.000134984	-2.10222	down
F01.PB44146	1.99	3.28	2.52	0.97	1.1	1.25	0.000135002	-1.30387	down
F01.PB6788	3.49	4.08	3.78	2.12	2.17	1.16	0.000135064	-1.14114	down
F01.PB9021	7.22	4.67	7.49	3.06	1.96	3.19	0.00013628	-1.32664	down
F01.PB31311	2.03	2.62	2.49	1.13	0.59	1.3	0.000136973	-1.35145	down
F01.PB41163	1.2	1.23	0.9	0.3	0.38	0.5	0.000139209	-1.58984	down
F01.PB38980	1.68	1.38	1.41	0.38	0.73	0.64	0.000142156	-1.45665	down
F01.PB23828	0.39	0.58	0.94	0.1	0	0.09	0.000144849	-3.45202	down
F01.PB30565	2.85	2.59	2.65	1.74	0.86	1.2	0.000149736	-1.18496	down
F01.PB33341	44.82	25.49	33.69	14	13.3	12.27	0.000149826	-1.46376	down
F01.PB847	9.39	8.36	9.48	5.48	3.41	3.88	0.00015319	-1.22125	down
F01.PB33226	39.62	24.21	28.2	14.56	10.59	12.99	0.000165273	-1.34572	down
F01.PB13414	1.41	1.45	1.18	0.36	0.37	0.59	0.000165645	-1.78352	down
F01.PB31331	2.46	2.57	3.02	1.57	1.05	0.78	0.000167992	-1.35612	down
F01.PB25956	2.32	2.12	1.76	1.06	1.17	0.99	0.00016936	-1.01272	down
F01.PB37879	1.71	1.73	2.45	0.82	0.83	1.17	0.000176133	-1.1476	down
F01.PB44292	0.3	0.27	0.28	0.11	0.11	0.1	0.000181678	-1.51294	down
F01.PB3058	6.45	8.48	5.36	2.94	2.96	3.61	0.000182627	-1.19261	down
F01.PB16764	13.07	5.51	7.72	1.21	0	2.14	0.000192155	-3.08843	down
F01.PB8168	4.45	4	4.98	1.8	2.4	2.87	0.000194126	-1.00801	down
F01.PB12052	0.91	2.02	2.09	0.32	0.29	0.31	0.000194973	-2.57951	down
F01.PB38314	1.8	1.7	2.06	0.82	0.81	0.94	0.000200847	-1.20068	down
F01.PB22989	1.76	0.95	1.77	0.4	0.59	0.2	0.000202777	-1.99314	down
F01.PB25984	1.73	4.07	3.14	0.44	0.8	0.39	0.000205005	-2.5467	down
F01.PB30543	1.48	1.76	2.13	0.38	1.07	0.57	0.000206105	-1.49612	down
F01.PB28238	3.86	2.71	4.58	1.42	0.83	1.93	0.000216458	-1.51811	down
F01.PB365	14.02	3.59	9.41	0.69	0.27	0.32	0.000217102	-4.70026	down
F01.PB27564	106.37	69.4	71.6	41.5	39.38	33.56	0.000217355	-1.24127	down
F01.PB2365	9.44	9.96	9.71	4.37	4.21	4.76	0.000222815	-1.29858	down
F01.PB2028	4.13	8.28	5.65	2.39	0	1.28	0.000231873	-2.45463	down
F01.PB3419	4.97	4.53	4.67	2.77	1.06	2.23	0.000233259	-1.33165	down
F01.PB16333	1.49	1.56	1.86	0.51	0.65	0.63	0.000234096	-1.53565	down
F01.PB11448	10.74	14.16	16.75	8.34	5.73	3.88	0.000239109	-1.29767	down
F01.PB10569	1.82	2.05	2.12	0.71	0.98	0.7	0.000241297	-1.43464	down
F01.PB26392	1.51	1.06	1.21	0.5	0.55	0.55	0.000241563	-1.3221	down
F01.PB26255	1.57	1.44	1.77	0.89	0.74	0.46	0.00024367	-1.25672	down
F01.PB21843	1.47	1.78	1.84	0.66	0.89	0.8	0.000255983	-1.20119	down
F01.PB41949	1.4	0.77	1.27	0.27	0.53	0.29	0.00026316	-1.7665	down
F01.PB15848	0.69	0.82	1.19	0.28	0.14	0.33	0.000263432	-1.98771	down
F01.PB38186	0.84	0.82	0.59	0.2	0.35	0.19	0.000264023	-1.77392	down
F01.PB4118	6.84	5.97	7.09	3.44	4.05	0.58	0.000270787	-1.38871	down
[truncated: 3,116 more rows]

## Sheet: In-VS-5d
#ID	T01_FPKM	T02_FPKM	T03_FPKM	T10_FPKM	T11_FPKM	T12_FPKM	FDR	log2FC	regulated
F01.PB1531	2311.18	2499.23	2558.97	0.54	0	1.49	0	-11.9178	down
F01.PB16106	170.18	182.79	175.98	0	0.1	0.04	0	-11.9072	down
F01.PB33051	353.28	359.56	360.62	0.11	0.04	0.35	0	-11.1091	down
F01.PB32989	45.42	45.78	46.81	0	0.06	0	0	-11.0582	down
F01.PB2774	405.5	378.95	396.1	0.1	0.21	0.4	0	-10.7215	down
F01.PB1058	1357.51	1379.62	1357.32	1.1	0.92	0.52	0	-10.7158	down
F01.PB8954	47.94	48.63	50.37	0	0.03	0.07	0	-10.4969	down
F01.PB30581	57.63	57.4	57.63	0	0.07	0.08	0	-10.1876	down
F01.PB6839	168.14	159.95	174.9	0.23	0.29	0	0	-9.99096	down
F01.PB2140	815.02	763.46	824.99	2.7	0.21	0.23	0	-9.69107	down
F01.PB8874	63.92	66.98	66.91	0.26	0	0	0	-9.60456	down
F01.PB3168	293.25	301.36	284.43	0.24	0.46	0.71	0	-9.2945	down
F01.PB3325	198.05	195.72	210.06	0.26	0.44	0.28	0	-9.27878	down
F01.PB6597	94.51	99.13	99.36	0.17	0.2	0.14	0	-9.1653	down
F01.PB8275	71.36	67.68	73.13	0.04	0.31	0.06	0	-8.9878	down
F01.PB44583	8.56	8.77	8.56	0.02	0.01	0.03	0	-8.86077	down
F01.PB40245	56.51	54.23	58.34	0.11	0.14	0.14	0	-8.71543	down
F01.PB3601	374.78	372.69	373.45	1.2	1.04	0.55	0	-8.66291	down
F01.PB29666	77.09	75.94	78.48	0.1	0.18	0.32	0	-8.61265	down
F01.PB1484	262.72	261.26	270.83	0.43	1.49	0.51	0	-8.41272	down
F01.PB28445	139.03	140.37	140.79	0.35	0.46	0.47	0	-8.36346	down
F01.PB10716	252.34	259.35	257.62	1.11	0.76	0.77	0	-8.18865	down
F01.PB4672	88.71	89.33	94.19	0.19	0.15	0.69	0	-8.1664	down
F01.PB2914	111.72	110.05	107.11	0.2	0.14	0.86	0	-8.13806	down
F01.PB41056	55.44	48.92	53.77	0.22	0.18	0.2	0	-8.01838	down
F01.PB12038	277.02	264.19	277.15	1.27	1.35	0.83	0	-7.89201	down
F01.PB2492	235.7	235.11	245.33	1.02	0.65	1.6	0	-7.78754	down
F01.PB7747	50.66	53.04	50.06	0.22	0.22	0.28	0	-7.74848	down
F01.PB6587	83.22	84.59	86.28	0.4	0.25	0.65	0	-7.62792	down
F01.PB7679	50	49.88	46.29	0.26	0.21	0.31	0	-7.55795	down
F01.PB2689	80.41	79.57	78.78	0.59	0.5	0.61	0	-7.13592	down
F01.PB7038	210.9	203.56	207.95	1.53	1.34	1.62	0	-7.12133	down
F01.PB9699	72.38	78.24	77.84	0.45	0.65	0.9	0	-6.90478	down
F01.PB2387	169.95	183.03	177.69	1.75	1.85	1.63	0	-6.70299	down
F01.PB9897	97.88	92.54	91.15	1.05	1.27	0.84	0	-6.48991	down
F01.PB6644	83.09	82.83	79.77	1.03	1.08	0.83	0	-6.39448	down
F01.PB10191	73.96	76.78	75.44	0.85	1.08	1.05	0	-6.24691	down
F01.PB1709	655.74	639.77	673.78	29.58	23.98	25.63	0	-4.6752	down
F01.PB10279	520.55	562.03	569.45	42.5	24.29	6.9	0	-4.48339	down
F01.PB11703	173.41	175.93	173.45	8.55	9.15	7.95	0	-4.34981	down
F01.PB3274	557.73	557.87	554.18	29.48	29.9	32.66	0	-4.20038	down
F01.PB3718	93.53	95.15	100.87	0	0	0	1.49135e-307	#NAME?	down
F01.PB9428	40.66	38.88	36.86	0.04	0	0	3.11993e-300	-11.4734	down
F01.PB16984	54.12	48.25	51.16	0.47	0.08	0.3	2.15076e-296	-7.60592	down
F01.PB2841	53.79	55.02	53.57	0.11	0.2	0.09	4.58605e-295	-8.68495	down
F01.PB417	180.58	186.4	193.85	2.21	1.28	1.44	1.03829e-294	-6.91803	down
F01.PB17245	31.01	31.1	33.35	0.16	0.11	0.13	1.87238e-288	-7.88849	down
F01.PB11633	42.85	41.74	44.64	0.45	0.27	0.33	2.73831e-283	-6.93869	down
F01.PB22844	22.48	21.39	22.13	0.02	0.18	0.09	5.93301e-272	-7.77406	down
F01.PB6838	42.51	41.69	44.49	0.1	0.17	0.12	3.30333e-269	-8.39324	down
F01.PB4851	54.36	54.36	53.69	0.27	0.68	0.67	4.50403e-264	-6.66854	down
F01.PB3154	98.67	99.43	96.95	0	0.17	0.29	4.12836e-259	-9.34529	down
F01.PB17744	17.97	17.98	18.59	0.02	0.03	0.04	1.36457e-256	-9.25352	down
F01.PB34794	30.16	28.34	31.82	0.85	1.25	0.82	2.08108e-256	-4.96935	down
F01.PB3943	99.95	97.57	104.34	0.51	0.09	0	2.17501e-254	-9.00651	down
F01.PB10193	35.52	38.64	36.44	0.21	0.27	0.1	5.94231e-254	-7.55179	down
F01.PB3127	81.5	79.83	80.97	0.29	0.42	0.23	4.25828e-253	-8.02672	down
F01.PB1288	541.47	531.05	539.81	0	2.16	1.25	5.07687e-252	-9.08721	down
F01.PB42054	23.34	23.62	24.05	0.14	0.14	0.19	1.46169e-250	-7.3128	down
F01.PB13941	44.83	42.1	45.38	0.56	0.29	0.29	5.43147e-243	-6.92054	down
F01.PB32241	62.38	51.96	58.31	0.05	0	0.04	1.14789e-240	-10.8561	down
F01.PB6949	41.36	39.56	43.13	0.19	0.3	0.54	1.22907e-240	-6.94458	down
F01.PB4872	82.72	80.26	83.23	4.86	4.41	4.68	8.81321e-236	-4.15324	down
F01.PB2584	50.87	49.23	50.14	0.19	0.31	0.35	2.04058e-235	-7.46498	down
F01.PB2725	102.56	102.86	101.71	7.29	8	7.46	3.02825e-233	-3.76565	down
F01.PB7436	57.32	58.78	62.26	1.44	1.83	2.62	1.37515e-229	-4.92807	down
F01.PB39051	67.71	62.76	62.77	5.99	6.83	6.29	3.90563e-229	-3.33373	down
F01.PB3994	88.73	86.74	89.83	0.37	0.17	0.49	8.14018e-229	-8.05236	down
F01.PB22438	387.69	466.48	425.37	5.56	3.2	0	2.45246e-228	-7.18151	down
F01.PB21102	37.21	33.57	38.8	1.89	1.68	1.97	1.27841e-226	-4.30451	down
F01.PB4659	64.55	60.65	64.31	2.41	2.4	2.47	3.74264e-223	-4.72342	down
F01.PB6902	34.05	33.64	35.2	0.1	0.04	0.04	5.86423e-223	-9.20394	down
F01.PB6837	28.76	31.03	29.63	0	0.1	0	8.21822e-220	-9.87336	down
F01.PB31674	34.46	33.84	33.64	0	0.07	0	3.6503e-219	-10.442	down
F01.PB7132	34.69	34.02	38.67	0.05	0.15	0	1.06908e-217	-9.04111	down
F01.PB43156	23.68	22.67	24.96	0.06	0.25	0.18	1.34246e-216	-7.17484	down
F01.PB3115	146.28	148.28	148.45	8.42	9.18	12.81	3.79552e-212	-3.88991	down
F01.PB12169	32.61	31.64	32.94	0.09	0.23	0.15	8.07669e-212	-7.67886	down
F01.PB32603	34.12	31.68	34.74	0.2	0.04	0.2	1.99862e-210	-7.87117	down
F01.PB5643	80.26	76.26	78.52	5.34	4.07	7.46	3.11546e-208	-3.81366	down
F01.PB17295	16.86	16.85	18.3	0.06	0.02	0.02	3.64186e-200	-9.02517	down
F01.PB16335	27.02	26.76	30.37	0.2	0.38	0.23	3.62838e-198	-6.71056	down
F01.PB10322	30.93	29.65	30.15	0.05	0	0	3.8737e-198	-10.7699	down
F01.PB7641	35.29	30.75	35.01	0.21	0.22	0.29	1.00221e-196	-7.22573	down
F01.PB31707	38.6	39.98	41.44	1.17	1.61	0.9	1.28547e-196	-5.05951	down
F01.PB18732	20.46	20.19	21.66	0.24	0.26	0.22	2.44815e-194	-6.45013	down
F01.PB17038	38.88	40.52	37.64	0.42	0.66	1.05	8.08863e-189	-5.83273	down
F01.PB15146	30.5	26.73	31.8	0	0	0.09	1.31343e-188	-10.0487	down
F01.PB9533	29.9	28.74	31.09	0.11	0.11	0.17	2.20112e-180	-7.85682	down
F01.PB37408	27.85	29.68	29.44	2.37	1.83	1.79	3.44193e-180	-3.85998	down
F01.PB11449	49.09	55.84	56.12	2.38	2.02	2.3	2.49012e-179	-4.58957	down
F01.PB11793	31.12	27.63	30.3	0.5	0.36	0.47	5.36633e-179	-6.07127	down
F01.PB13263	45.36	40.49	43.69	1.87	1.3	2.05	2.39741e-177	-4.66534	down
F01.PB16065	27.74	27.32	30.05	0.11	0.11	0	7.26775e-176	-8.58211	down
F01.PB3269	56.97	53.25	54.86	0.2	0.61	0.24	1.17472e-175	-7.39127	down
F01.PB17508	12.82	11.88	11.46	0	0.03	0	1.1509e-174	-10.0567	down
F01.PB4612	31.68	28.47	29.54	0.06	0.04	0.14	7.93868e-174	-8.58236	down
F01.PB36973	14.46	14.66	14.23	0	0	0	3.67966e-171	#NAME?	down
F01.PB32123	26.84	24.25	27.1	0.1	0.1	0.19	7.07801e-171	-7.63395	down
F01.PB38434	15.42	16.33	13.77	0.19	0	0	2.38395e-169	-7.94184	down
F01.PB12896	31	25.36	28.32	0.09	0.13	0	2.39783e-168	-8.60293	down
F01.PB32272	23.61	21.68	23.7	0.09	0.13	0.11	1.02304e-166	-7.74431	down
F01.PB6888	51.48	47.83	60.35	0	0	0	1.04109e-164	#NAME?	down
F01.PB10624	30.18	32	30.76	1.08	0.87	0.66	2.17334e-164	-5.15149	down
F01.PB29071	67.24	66.89	69.5	8.96	8	9.23	1.51439e-163	-2.96065	down
F01.PB11445	19.76	19.6	20.47	0	0.12	0.03	1.66755e-163	-8.64243	down
F01.PB28617	26.93	27	27.99	0.16	0.16	0.09	3.62648e-161	-7.84007	down
F01.PB16786	86.61	91.85	95.36	17.49	10.96	12.21	1.73803e-160	-2.75411	down
F01.PB1833	77.15	79.3	84.01	0.34	0.36	0.41	2.34576e-160	-7.81496	down
F01.PB28439	27.61	25.29	29.23	0.28	0.08	0	3.63887e-159	-7.81243	down
F01.PB31921	27.36	25.26	25.12	0.39	0.28	0.27	3.71608e-156	-6.36823	down
F01.PB27596	63.05	68.01	67.04	0	0	0	9.39022e-156	#NAME?	down
F01.PB1697	68.81	73.99	63.31	0.46	0.11	0.36	1.18065e-155	-7.84257	down
F01.PB6988	23.43	21.05	21.33	0.09	0.07	0.15	4.38898e-152	-7.71188	down
F01.PB43731	14.12	14.87	14.98	0.06	0.11	0.1	6.0376e-152	-7.34031	down
F01.PB6585	28.84	30.12	30.67	0.42	0.3	0.19	1.05889e-151	-6.61914	down
F01.PB29600	22.48	20.29	21.88	0.05	0.07	0	9.74154e-150	-9.04943	down
F01.PB15965	24.99	24.68	25.16	0.21	0.38	0.08	4.48906e-147	-6.80411	down
F01.PB2430	22.76	22.14	26.2	0	0	0.14	2.44543e-145	-9.035	down
F01.PB11916	30.03	25.65	26.03	0.84	0.86	0.14	1.01655e-144	-5.4933	down
F01.PB26531	13.13	12.5	13.5	0.26	0.4	0.69	3.0132e-144	-4.88669	down
F01.PB44256	14.64	15.52	14.83	1.28	0.88	1.56	6.19335e-144	-3.60261	down
F01.PB42680	11.94	11.64	12.42	0.27	0.28	0.15	1.00811e-143	-5.69515	down
F01.PB10678	16.62	16.73	17.03	0.04	0	0	3.44558e-141	-10.1819	down
F01.PB28835	24.85	23	24.16	0.05	0.35	0.19	1.04331e-139	-7.05597	down
F01.PB4919	23.64	22.65	24.14	0.27	0.19	0.26	7.70648e-136	-6.61499	down
F01.PB1989	735.93	720.64	723.24	147.92	148.78	158.19	3.50345e-135	-2.31605	down
F01.PB9934	18.6	17.16	17.8	0	0.09	0.11	4.10511e-135	-8.26326	down
F01.PB23547	9.69	11.34	10.65	0	0	0	2.64654e-134	#NAME?	down
F01.PB30141	20.31	17.9	18.13	0.05	0.15	0.08	2.49474e-133	-7.75707	down
F01.PB28671	20.32	21.09	20.74	0	0	0.09	2.91589e-133	-9.44116	down
F01.PB2855	22.69	22.28	21.09	0.17	0.2	0.09	3.81047e-132	-7.19871	down
F01.PB4661	21.34	22.6	23.15	0	0.04	0.15	5.83923e-128	-8.44859	down
F01.PB34276	8.64	7.67	7.68	0.1	0.06	0.03	8.56619e-128	-6.95001	down
F01.PB7165	16.93	17.06	18.23	0	0	0	4.79881e-127	#NAME?	down
F01.PB1151	48	45.19	42.18	0.13	0	0.31	1.85952e-126	-8.29893	down
F01.PB1806	71.03	64.42	69.63	0	0.68	0.31	3.7401e-126	-7.74358	down
F01.PB34019	79	92.93	90.19	5.67	5.27	6.57	1.60263e-125	-3.90175	down
F01.PB32879	19.81	20.93	21.65	0.36	0.29	0.16	8.63979e-125	-6.25927	down
F01.PB29585	14.81	14	14.47	0.16	0.03	0.09	3.9983e-124	-7.26997	down
F01.PB6879	16.19	15.85	16.1	0	0	0	1.11899e-123	#NAME?	down
F01.PB4952	36.04	34.73	33.66	2.51	2.2	1.29	2.51691e-123	-4.1384	down
F01.PB5715	26.4	22.79	22.96	0.36	0.52	0.05	5.56589e-122	-6.27431	down
F01.PB33707	103.82	88.36	105.87	3.97	5.61	8.15	9.10454e-122	-4.07136	down
F01.PB16905	24.59	22.68	28.59	0	0.18	0.04	3.05815e-121	-8.42574	down
F01.PB44190	12.21	12.73	12.47	1.18	1.27	1.31	8.68113e-120	-3.31041	down
F01.PB12302	14.76	12.43	14.29	0	0.03	0.03	8.09136e-118	-9.30265	down
F01.PB10685	34.06	35.63	36.24	2.54	2.46	2.51	1.42047e-117	-3.8219	down
F01.PB1354	180.01	162.43	172.18	16.57	23.86	24.57	3.28889e-117	-3.03478	down
F01.PB2061	45.34	40.65	40.15	0	0	0.11	5.39849e-117	-10.1856	down
F01.PB11134	14.45	15.23	14.53	0	0	0	1.44162e-116	#NAME?	down
F01.PB39035	12.24	10.99	11.79	0.06	0.24	0.19	3.44428e-116	-6.14821	down
F01.PB38533	14.13	14.43	12.58	0.39	0.35	0.32	1.5619e-115	-5.30632	down
F01.PB42329	13.23	12.23	13.63	0.61	0.66	0.74	3.26521e-114	-4.28334	down
F01.PB33595	12.62	12.68	12.42	0	0.06	0.15	7.60553e-114	-7.50107	down
F01.PB3094	30.5	28.87	28.59	0	0	0.31	1.77269e-112	-8.18901	down
F01.PB38392	17.27	17.81	17.65	1.51	1.3	1.11	1.94096e-112	-3.74338	down
F01.PB10790	12.81	13.32	12.04	0.04	0.03	0	2.61225e-112	-9.01676	down
F01.PB27851	29.18	27.6	24.63	0	0.24	0.4	6.21343e-112	-7.02388	down
F01.PB5859	93.35	96.95	87.62	19.44	18.83	17.15	2.04544e-111	-2.33136	down
F01.PB13324	13.87	14.15	14.59	0	0.13	0.07	2.50704e-110	-7.70812	down
F01.PB5404	24.77	23.11	24.08	0.63	0.5	0.5	8.15602e-109	-5.47822	down
F01.PB11526	17.01	15.04	14.12	0.36	0.13	0.15	3.07678e-108	-6.17552	down
F01.PB24234	12.57	11.89	11.56	0.4	0.57	0.36	6.74968e-108	-4.74925	down
F01.PB27789	89.6	100.52	95.41	17.19	13.15	16.96	8.62671e-108	-2.61312	down
F01.PB19668	74.65	77.45	75.94	18.4	17.28	18.6	1.48924e-107	-2.06612	down
F01.PB5969	16.79	16.59	17.17	0.18	0	0	8.21066e-107	-8.15133	down
F01.PB14422	18.54	18.6	16.83	0.42	0.26	0.21	3.52973e-106	-5.91894	down
F01.PB28977	16.9	15.86	16.63	0.12	0	0	1.81705e-105	-8.69006	down
F01.PB11954	14.78	15.67	16.28	0.3	0.11	0.04	3.56118e-105	-6.6887	down
F01.PB6468	17.23	16.22	19.13	0.06	0.17	0.05	8.50512e-105	-7.5597	down
F01.PB9030	11.65	12.89	13.17	0.05	0.03	0	2.22568e-104	-8.87283	down
F01.PB7428	11.54	10.08	11.52	0	0	0	4.69067e-104	#NAME?	down
F01.PB14560	25.87	27.1	24.93	2	2.39	1.97	3.93713e-103	-3.63174	down
F01.PB18559	10.28	8.65	9.02	0.06	0.13	0.07	3.35794e-102	-6.70873	down
F01.PB31596	11.74	11.16	11.3	0	0	0	7.45379e-102	#NAME?	down
F01.PB30540	14.38	14.95	16.05	0.14	0.33	0.15	2.18206e-101	-6.22861	down
F01.PB30993	15.73	12.75	13.71	0	0.11	0.16	2.93384e-101	-7.33032	down
F01.PB27617	36.94	35.84	37.66	0.8	0	0.11	3.55506e-101	-6.96679	down
F01.PB12445	64.56	74.52	72.6	11.17	8.46	8.38	1.06164e-99	-2.92405	down
F01.PB29505	14.01	14.73	14.95	0.45	0	0.4	4.91799e-99	-5.68341	down
F01.PB15269	13.75	12.26	12.86	0	0.04	0.12	3.03346e-98	-7.97711	down
F01.PB3331	1153.32	1182.9	1150.63	271.14	265.73	272.04	4.15938e-98	-2.1277	down
F01.PB27968	151.97	148.47	152	37.16	30.88	37.45	1.13201e-97	-2.11859	down
F01.PB30623	34.18	39.81	36.02	3.61	4.53	3.35	1.45876e-96	-3.27034	down
F01.PB17297	10.54	10.5	11.06	0.27	0.56	0.39	5.58028e-96	-4.71056	down
F01.PB41824	8.88	7.71	7.03	0	0	0	7.17761e-96	#NAME?	down
F01.PB4189	15.23	18.02	17.71	0.42	0.54	0	7.99114e-96	-5.8162	down
F01.PB1655	44.79	43.22	39.37	0.16	0.57	0.39	3.22938e-95	-6.86871	down
F01.PB623	54.16	46.74	54.43	0	0	0.36	6.03666e-95	-8.83817	down
F01.PB44306	12.01	13	12.8	2.55	2.59	1.99	2.02896e-94	-2.39673	down
F01.PB16697	23.92	21.16	23.41	1.32	1.68	1.22	2.42852e-93	-4.02451	down
F01.PB27740	24.81	26.57	27.8	0	0	0	4.49562e-93	#NAME?	down
F01.PB9688	11.55	13.09	11.36	0.12	0.15	0.33	5.98912e-93	-5.90779	down
F01.PB33666	9.67	8.93	8.67	0.19	0.23	0	1.16214e-92	-6.02132	down
F01.PB28988	17.65	17.14	18.45	0.81	0.27	0.48	1.60714e-92	-5.10086	down
F01.PB3042	22.79	22.74	22.99	0	0.25	0.42	3.21467e-92	-6.69023	down
F01.PB32568	47.3	47.5	45	12	9.64	9.13	1.41319e-91	-2.18145	down
F01.PB38204	17.28	18.51	16.82	1.49	1.81	1.76	3.18279e-91	-3.38621	down
F01.PB3762	25.29	24.58	24.54	0	0	0	1.05806e-90	#NAME?	down
F01.PB44050	2.45	2.66	2.25	0	0.02	0	1.38043e-90	-8.89159	down
F01.PB4794	15.86	15.93	16.23	0.26	0.37	0.23	8.9831e-90	-5.87121	down
F01.PB12262	79.02	81.48	81.69	22.07	16.49	20.12	4.18842e-89	-2.04942	down
F01.PB27491	3863.63	4130.45	3565.22	704.29	460.92	554.09	4.62814e-89	-2.80101	down
F01.PB25117	10.73	13.04	10.27	0	0	0.01	9.62162e-89	#NAME?	down
F01.PB44090	10.41	13.55	13.28	0	0.07	0.14	1.30618e-88	-7.55749	down
F01.PB16051	13.34	11.88	12.84	0.1	0.24	0.12	2.55154e-88	-6.4558	down
F01.PB27632	3644.93	2939.65	3118.73	178.87	214.05	228.73	7.38476e-86	-4.00393	down
F01.PB15857	42.42	40.14	41.01	6.71	6.09	6.42	3.78564e-85	-2.6922	down
F01.PB39576	147.29	177.56	169.89	14.49	17.13	13.5	3.98598e-85	-3.45032	down
F01.PB7040	10.94	12.28	11.93	0.1	0	0.24	4.2567e-85	-6.69479	down
F01.PB31149	17.04	17.59	16.23	0.74	0.59	0.83	8.05272e-85	-4.60402	down
F01.PB13202	11.4	10.4	9.87	0.09	0.25	0	8.55895e-85	-6.53647	down
F01.PB25514	10.63	10.8	10.65	0.9	0.93	0.6	8.8778e-85	-3.71381	down
F01.PB22534	23.44	25.14	25.72	4.34	5.32	5.65	2.58318e-84	-2.27558	down
F01.PB4098	13.24	12.96	14.17	0.11	0.08	0.23	3.24229e-84	-6.57415	down
F01.PB27408	29.2	28.59	26.85	0	0	0	3.57532e-84	#NAME?	down
F01.PB17355	16.24	18.04	16.87	1.95	2.27	1.03	4.46999e-84	-3.29001	down
F01.PB27690	30.4	28.86	32.64	0.4	0.28	0.42	5.97397e-84	-6.41907	down
F01.PB26301	16.01	12.68	13.02	0	0.28	0.32	1.34756e-83	-6.18103	down
F01.PB2903	25.55	22.29	23.06	0.53	0.08	0.09	2.98273e-83	-6.69809	down
F01.PB34011	6.78	6.26	6.46	0.08	0.04	0.13	5.46729e-83	-6.27328	down
F01.PB16854	144.48	159.86	156.87	47.75	45.8	41.57	1.98543e-82	-1.77544	down
F01.PB44505	34.16	41.36	38.75	3.03	3.29	4.13	6.01819e-82	-3.44287	down
F01.PB31249	12.36	10.4	10.1	0.1	0.04	0.04	2.44054e-81	-7.4863	down
F01.PB7530	9.88	9.62	9.97	0	0	0	1.5403e-80	#NAME?	down
F01.PB33782	28.24	28.98	26.83	7.29	4.97	6.01	5.05117e-80	-2.19786	down
F01.PB7721	11.92	10.06	10.56	0	0	0.84	1.29657e-79	-5.32892	down
F01.PB709	34.62	33.13	31.27	0	0.25	0	3.47192e-79	-8.68352	down
F01.PB26155	6.08	5.55	5.83	0.06	0.04	0	9.46237e-79	-7.4694	down
F01.PB28801	9.33	10.32	10.09	0	0	0	2.52372e-78	#NAME?	down
F01.PB5948	17.16	16.5	17.32	0.23	0.86	0.82	3.07216e-78	-4.74895	down
F01.PB44186	12.86	12.81	13.51	2.71	2.85	3.09	3.11973e-78	-2.17106	down
F01.PB6987	16.03	17.31	15.35	2.47	0.14	0	1.39355e-77	-4.23893	down
F01.PB6446	64.1	66.66	61.82	16.49	11.83	16.73	7.62336e-77	-2.10452	down
F01.PB14191	9.7	9.6	10.85	0	0	0.09	1.73259e-76	-8.48956	down
F01.PB1951	44.43	40.48	37.42	1.05	0	0.33	3.27206e-76	-6.54209	down
F01.PB34676	6.53	6.6	6.75	0.14	0.12	0.14	5.49137e-76	-5.62386	down
F01.PB3284	25.25	25.59	24.99	0.57	0.49	0.37	7.78929e-76	-5.76064	down
F01.PB3131	22.54	19.91	22.34	0	0.31	0.09	1.24259e-75	-7.34663	down
F01.PB16803	8.79	8.17	9.48	0.09	0.06	0.1	1.39423e-75	-6.72042	down
F01.PB35848	6.48	6.3	7.5	0.12	0.33	0.21	1.55747e-75	-4.96759	down
F01.PB28227	22.62	26.9	27.62	2	1.56	1.71	3.23267e-75	-3.88126	down
F01.PB28566	25.51	26.56	25.8	2.05	2.69	2.41	5.68499e-75	-3.45275	down
F01.PB14599	7.63	7.21	7.53	0	0	0.01	1.55819e-74	#NAME?	down
F01.PB35778	162.49	195.06	186.93	24.79	22.43	23.11	4.132e-74	-2.94692	down
F01.PB15349	11.41	10.47	12.86	0.05	0.15	0.34	4.93021e-74	-5.99379	down
F01.PB13525	12.59	12.25	13.15	0.31	0.24	0.73	6.53582e-74	-4.9523	down
F01.PB28581	14.05	11.54	12.09	0.17	0.5	0	7.84625e-73	-5.81498	down
F01.PB6506	11.88	11.51	10.67	0.15	0	0.31	3.52426e-72	-6.4478	down
F01.PB31386	17.26	20.26	18.8	1.34	1.52	1.39	4.5185e-72	-3.7447	down
F01.PB44068	5.25	6.6	5.97	0.19	0.22	0.36	5.9777e-72	-4.5344	down
F01.PB4995	22.21	20.31	19.32	3.39	0	0	6.23113e-72	-4.19401	down
F01.PB30915	9.69	9.22	10.37	0.4	0.22	0.07	9.21358e-72	-5.40844	down
F01.PB787	26.8	22.87	21.04	0.13	0.18	0.21	1.29369e-71	-7.12356	down
F01.PB29324	56.57	57.25	61.16	18.16	14.43	15.94	1.43501e-71	-1.85052	down
F01.PB15044	16.67	16.47	15.85	0.92	1.19	1.65	7.6323e-71	-3.72112	down
F01.PB28209	13.11	11.29	12.72	0.38	0.31	0.35	1.02573e-70	-5.17154	down
F01.PB41909	5.84	5.35	5.98	0.04	0.09	0.17	1.33302e-69	-6.00113	down
F01.PB41803	8	6.95	7.45	0.23	0.09	0.55	1.62832e-69	-4.77783	down
F01.PB42740	19.37	19.23	19.93	3.47	3.26	3.54	3.67688e-69	-2.50911	down
F01.PB5373	11	11.27	12.47	0.11	0.2	0.44	4.11654e-69	-5.54951	down
F01.PB12726	12.13	11.08	11.91	0.31	0.38	0.3	6.5993e-69	-5.16081	down
F01.PB9159	10.17	10.5	9.76	0.25	0.25	0.16	1.23342e-68	-5.55126	down
F01.PB35597	132.06	140.18	140.64	47.24	45.57	44.48	2.42814e-68	-1.58487	down
F01.PB8033	11.49	10.26	9.22	0.22	0.35	0.43	5.90162e-68	-4.9418	down
F01.PB7280	6.39	6.93	6.91	0.04	0.08	0	3.88159e-67	-7.69997	down
F01.PB14546	102.58	115.91	107.88	31.36	25.68	22.09	1.11142e-66	-2.04542	down
F01.PB27682	308.75	303.85	308.9	103.33	98.94	101.29	3.25624e-66	-1.64107	down
F01.PB9208	162.58	131.94	129.06	5.68	7.36	9.2	7.78152e-66	-4.26089	down
F01.PB23267	19.69	21.46	22.36	3.17	4.68	4.16	4.17919e-65	-2.4021	down
F01.PB32477	8.94	8.37	8.45	0.16	0	0	7.68957e-65	-7.34665	down
F01.PB38131	8.01	7.58	8.69	0.74	0.52	0.58	8.80235e-65	-3.73013	down
F01.PB8576	12.09	14.19	16.29	0.12	0.27	0	1.13024e-64	-6.97317	down
F01.PB8506	11.07	11.32	12.68	0.67	0.74	0.43	1.54888e-64	-4.25175	down
F01.PB7934	8.12	6.52	8.03	0	0	0.08	1.88358e-64	-8.24188	down
F01.PB5017	10.43	10.07	9.65	0.12	0.17	0	7.98907e-64	-6.70482	down
F01.PB2675	14.69	14.04	14	0.88	0.39	1.11	9.5914e-64	-4.17166	down
F01.PB44077	1.63	1.37	1.31	0	0	0	2.63277e-63	#NAME?	down
F01.PB22818	5.76	5.34	5.89	0.12	0.15	0.12	3.0137e-63	-5.47037	down
F01.PB27933	35.26	38.25	39.76	3.46	2.95	3.6	4.46319e-63	-3.52967	down
F01.PB42400	23.93	25.08	24.54	5.39	5.51	6	1.77024e-62	-2.12103	down
F01.PB28973	10.24	9.4	10.38	0.27	0.08	0.26	1.87305e-62	-5.61627	down
F01.PB28791	14.7	20.6	18.57	0	0	0	2.47442e-62	#NAME?	down
F01.PB26459	26.1	27.81	25.05	6.04	6.79	6.43	1.49021e-61	-2.03402	down
F01.PB13279	7.46	5.92	6.21	0.08	0	0.07	1.56178e-61	-7.04904	down
F01.PB35246	96.24	92.57	97.22	30.85	31.46	36.66	3.38686e-61	-1.52925	down
F01.PB43125	7.75	8.49	7.21	0.47	0.33	0.62	6.44942e-61	-4.07135	down
F01.PB3647	69.79	68.15	70.64	15.91	14.31	15.45	7.5167e-61	-2.21434	down
F01.PB40579	82.89	81.87	82.51	31.25	28.72	28.06	2.09396e-60	-1.48232	down
F01.PB7020	176.51	182.17	173.51	65.77	61.59	63.69	3.16764e-60	-1.48248	down
F01.PB4472	16.17	16.99	15.75	1.31	1.16	1.3	7.99369e-60	-3.72383	down
F01.PB3863	15.66	18.15	18.13	0.1	0.63	0.32	9.12996e-60	-5.64658	down
F01.PB30693	79.24	90.19	77.89	15.99	14.25	18.98	3.0448e-59	-2.33824	down
F01.PB34238	6.19	5.25	6.35	0.4	0.15	0.21	4.00245e-59	-4.6086	down
F01.PB31479	6.53	6.44	7.93	0.05	0	0.04	4.63178e-59	-7.93281	down
F01.PB1981	34.47	31.49	31.32	1.73	2.24	1.49	1.20262e-58	-4.18961	down
F01.PB17048	6.41	5.84	7	0	0	0	2.73867e-58	#NAME?	down
F01.PB245	74.54	66.42	68.92	7.12	6.83	6.99	3.70366e-58	-3.40998	down
F01.PB37908	20.39	23.78	25.59	1.04	1.5	3.1	6.9291e-58	-3.63276	down
F01.PB6931	59.71	56.02	66.1	17.53	17.49	15.59	1.70003e-57	-1.84705	down
F01.PB11640	317.46	364.68	329.14	82.85	80.07	99.78	1.75387e-57	-1.95094	down
F01.PB3721	12.39	11.09	13.47	0	0	0	2.19984e-57	#NAME?	down
F01.PB3676	13.92	12.13	14.05	0	0	0	2.231e-57	#NAME?	down
F01.PB42652	6.01	6.1	6.29	0.3	0.24	0.24	2.33528e-57	-4.54944	down
F01.PB4144	12.57	11.63	11.06	0.85	0.41	0.46	2.86359e-57	-4.36913	down
F01.PB25065	16.45	15.5	15.95	2.45	2.77	2.87	3.21718e-57	-2.5635	down
F01.PB7017	10.14	8.54	7.36	0	0	0	3.86986e-57	#NAME?	down
F01.PB27324	12.73	10.97	13.52	1.92	2.28	1.9	1.58663e-56	-2.60644	down
F01.PB20509	15.18	16.03	16.02	2.95	2.95	2.01	2.40194e-56	-2.57719	down
F01.PB14798	28.33	27.8	30.05	5.84	5.27	6.72	2.47843e-56	-2.27859	down
F01.PB20558	15.78	17.99	17.63	3.56	3.61	4.35	9.61208e-56	-2.15712	down
F01.PB14518	40.46	45.38	41.23	8.54	12.07	10.7	1.53072e-55	-2.03049	down
F01.PB15366	7.1	7.28	7.67	0.14	0.1	0.18	2.35791e-55	-5.71341	down
F01.PB21864	17.2	17.84	18.96	3.87	4.21	3.54	3.45436e-55	-2.21574	down
F01.PB27318	6.78	7.07	6.92	0.58	0.58	0.42	3.92184e-55	-3.73523	down
F01.PB32080	7	6.91	6.72	0	0.04	0	4.20826e-55	-9.11414	down
F01.PB39411	9.72	9.29	9.18	0.74	1.08	0.82	7.37875e-55	-3.43115	down
F01.PB17738	14.45	12.86	12.83	2.24	2.26	2.69	1.18487e-54	-2.48304	down
F01.PB9232	6.6	6.16	6.82	0	0	0	1.18487e-54	#NAME?	down
F01.PB33620	5.57	4.42	5.46	0	0	0	1.78307e-54	#NAME?	down
F01.PB15391	6.54	6.19	6.96	0.04	0.27	0.03	2.12093e-54	-5.84184	down
F01.PB9666	16.32	14.45	15.67	1.64	1.83	1.47	2.52067e-54	-3.23693	down
F01.PB15245	28.82	32.08	32.38	5.27	5.98	7.95	2.5921e-54	-2.2903	down
F01.PB11498	5.71	6.37	5.75	0	0	0	3.79578e-54	#NAME?	down
F01.PB1606	32.32	30.71	30.6	0	0.17	0.2	5.84374e-54	-8.04839	down
F01.PB25897	30.72	32.11	29.38	7.83	10.91	10.46	7.48413e-54	-1.65401	down
F01.PB7673	5.38	5.35	5.86	0	0.03	0	7.74065e-54	-9.08355	down
F01.PB19228	54.13	53.76	55.42	17.8	21.19	19.48	1.41796e-53	-1.47685	down
F01.PB21148	5	5.26	5.48	0.15	0.19	0.21	2.01097e-53	-4.83293	down
F01.PB27374	18.59	20.96	22.2	0.32	0.11	0	2.2058e-53	-7.21407	down
F01.PB10985	6.23	6.63	6.87	0	0.04	0	6.45824e-53	-9.05534	down
F01.PB30214	13.13	13.19	14.38	1.17	1.25	1.61	7.64656e-53	-3.36539	down
F01.PB18761	31.6	29.15	32.51	9.89	9.13	9.68	7.73284e-53	-1.69605	down
F01.PB2049	22.68	24.39	26.08	0	0	0	9.34072e-53	#NAME?	down
F01.PB13758	25.16	22.81	23.11	5.14	2.99	5.83	1.33935e-52	-2.35293	down
F01.PB30211	172.08	184.14	173.48	67.58	71.97	63.84	1.55966e-52	-1.38216	down
F01.PB16921	9.26	9.2	8.36	0.68	0.52	0.48	3.20886e-52	-3.99341	down
F01.PB6531	10.9	9.7	9.28	0.34	0.29	0.51	6.7221e-52	-4.7232	down
F01.PB699	192.69	220.77	232.71	49.62	52.95	54.93	8.59298e-52	-2.14912	down
F01.PB42042	8.29	6.89	7.82	0.37	0.98	0.56	1.07665e-51	-3.61942	down
F01.PB12951	7.43	7.1	6.83	0.1	0.11	0.08	1.16748e-51	-6.20284	down
F01.PB34216	8.07	9.8	9.33	0.6	1.15	1.37	4.16717e-51	-3.14938	down
F01.PB2607	10.83	9.56	11.35	0.44	0.55	0.66	5.60193e-51	-4.26776	down
F01.PB42704	28.21	32.31	28.48	8.65	8.4	8.55	6.57567e-51	-1.79343	down
F01.PB2879	172.6	179.66	179.88	67.16	69.88	64.26	9.02244e-51	-1.41917	down
F01.PB39508	5.91	5.76	5.86	0.3	0.3	0.38	1.00012e-50	-4.15712	down
F01.PB34885	16.71	15.72	16.44	3.14	3.69	4.19	1.16643e-50	-2.15062	down
F01.PB32430	9.98	8.98	10.04	0.97	0.64	0.71	2.04301e-50	-3.64343	down
F01.PB11987	57.53	58.19	58.52	18.68	16.94	20.72	2.39215e-50	-1.63547	down
F01.PB43469	12.43	15.92	15.2	0.38	1.22	1.21	2.92977e-50	-3.96139	down
F01.PB32717	4.95	5.23	5.83	0.03	0.17	0.19	3.56814e-50	-5.32018	down
F01.PB44479	1.39	1.25	1.27	0	0	0	4.04501e-50	#NAME?	down
F01.PB6751	33.33	36.66	34.93	8.07	8	7.65	5.68817e-50	-2.15659	down
F01.PB37538	10.87	10.86	10.47	1.82	2	1.75	8.98373e-50	-2.53089	down
F01.PB24088	4.11	4.39	4.44	0.25	0.2	0.11	1.31003e-49	-4.59979	down
F01.PB33468	5.65	5.71	5.72	0.15	0.39	0.15	1.31643e-49	-4.70548	down
F01.PB40014	19.92	20.31	19.44	5.15	5.49	3.96	1.55396e-49	-2.02632	down
F01.PB32502	39.68	35.78	38.7	10.94	10.46	10.87	1.80915e-49	-1.82602	down
F01.PB35368	4.99	3.8	5.48	0	0	0	1.99445e-49	#NAME?	down
F01.PB39320	5.58	5.08	4.47	0.38	0.41	0.48	2.14059e-49	-3.55316	down
F01.PB27756	23.92	21.84	21.41	1.27	1.8	1.2	2.94874e-49	-4.00379	down
F01.PB30083	10.49	9.86	9.73	0.61	0.95	1	3.00375e-49	-3.57085	down
F01.PB31174	30.62	24.12	23.43	1.89	1.29	0.24	4.14047e-49	-4.55213	down
F01.PB20314	8.24	9.12	10.06	1.43	0.83	1.37	6.81363e-49	-2.92079	down
F01.PB40465	5.39	5.44	5.65	0.22	0.44	0.38	1.15007e-48	-3.99418	down
F01.PB44116	1.75	2.29	2.13	0.02	0.02	0.04	1.16783e-48	-6.54927	down
F01.PB3514	89.59	103.1	96.72	27.16	28.78	29.74	1.40858e-48	-1.78786	down
F01.PB5974	49.64	45.18	47.63	12.96	12.84	14.21	2.03044e-48	-1.84292	down
F01.PB43968	7.34	5.78	7.22	0.41	0.83	0.77	2.67866e-48	-3.33764	down
F01.PB42952	53.29	50.51	51.16	18.43	19.15	18.6	3.53957e-48	-1.46117	down
F01.PB44351	5.78	5.69	5.64	1.66	1.58	1.43	4.22479e-48	-1.86126	down
F01.PB31148	25.53	28.1	22.77	3.03	4.24	2.79	4.52593e-48	-2.93298	down
F01.PB13531	37.76	40.03	41.52	12.29	8.84	14.48	6.26386e-48	-1.74894	down
F01.PB42900	4.22	3.97	3.82	0.06	0.12	0.07	9.16122e-48	-5.59226	down
F01.PB10657	13.13	14.32	16.04	1.65	2.21	2.29	1.29148e-47	-2.83594	down
F01.PB26808	26.17	28.3	28.65	9.15	7.96	8.36	1.61726e-47	-1.70245	down
F01.PB42843	15.6	14.83	14.92	3.18	4.04	3.74	2.47213e-47	-2.04487	down
F01.PB10394	17.38	15.73	17.43	2.83	2.57	2.6	2.69963e-47	-2.65934	down
F01.PB25891	3.94	5.17	5.13	0	0.07	0.21	3.45687e-47	-5.69786	down
F01.PB4714	22.25	19.96	21.64	3.75	2.89	3.39	3.51614e-47	-2.67708	down
F01.PB13219	29.36	30.17	25.73	6.34	7.85	7.42	3.83483e-47	-1.9844	down
F01.PB15125	39.01	43.82	44.14	12.77	11.97	13.39	4.06598e-47	-1.74059	down
F01.PB31426	30.49	27.52	32.33	6.75	7.12	6.37	1.43095e-46	-2.16247	down
F01.PB29219	8.71	7.95	7.97	0.36	0.32	0.42	1.63625e-46	-4.53825	down
F01.PB5273	444.62	506.9	454.78	168.12	166.4	174.49	3.07903e-46	-1.47187	down
F01.PB4845	60.06	60.83	67.08	22.39	19.99	20.39	3.5213e-46	-1.5891	down
F01.PB23465	15.19	17.06	16.09	2.8	3.8	3.83	4.55564e-46	-2.21542	down
F01.PB10600	25.01	24.22	25.98	5.03	6.25	5.63	8.33084e-46	-2.15489	down
F01.PB41984	11.59	11.84	11.75	2.4	1.73	1.85	1.14126e-45	-2.55819	down
F01.PB28090	337.79	367.3	338.09	135.9	87.32	98.31	1.54797e-45	-1.74051	down
F01.PB43338	5.16	4.49	4.29	0.24	0.16	0.05	1.63928e-45	-5.1084	down
F01.PB7771	11.84	11.25	13.28	1.37	1.04	1.5	3.61578e-45	-3.24504	down
F01.PB6405	7.6	6.81	6.85	0.05	0.23	0.13	3.71692e-45	-5.67842	down
F01.PB28355	8.96	8.31	8.25	0.15	0.34	0.38	5.32793e-45	-4.94984	down
F01.PB39638	3.81	4.05	4.11	0.31	0.43	0.16	8.69428e-45	-3.72949	down
F01.PB2505	238.85	258.23	259.64	105.77	103.64	107.79	2.45618e-44	-1.26281	down
F01.PB44468	2.06	2.93	2.43	0	0	0	3.85403e-44	#NAME?	down
F01.PB27047	72.45	82.15	75.19	31.49	32.02	31.74	3.87844e-44	-1.26436	down
F01.PB16190	5.24	4.66	5.47	0	0	0	4.57013e-44	#NAME?	down
F01.PB1187	1157.1	1256.62	1216.96	509.04	511.96	515.33	4.7108e-44	-1.29376	down
F01.PB36887	13.66	13.65	14.33	2.54	2.76	2.92	6.26279e-44	-2.33909	down
F01.PB17124	96.28	92.71	96.61	37.62	36.62	39.97	7.61567e-44	-1.32513	down
F01.PB14129	6.89	6.77	6.54	0.24	0.17	0.27	2.33734e-43	-4.87718	down
F01.PB19448	17.91	18.28	19.18	4.64	3.89	5.11	2.84345e-43	-2.02058	down
F01.PB5514	70.54	76.6	72.33	29.19	25.64	28.36	6.43052e-43	-1.4058	down
F01.PB44109	4.31	4.37	4.72	1.17	0.81	0.82	6.71152e-43	-2.25182	down
F01.PB21279	7.92	8.82	9.37	0.53	0.65	2	1.03639e-42	-3.05209	down
F01.PB26737	10.08	9.19	11.26	1.49	1.58	1.65	2.64872e-42	-2.68685	down
F01.PB10112	22.32	24.72	24.63	6.03	5.53	5.43	3.49218e-42	-2.0813	down
F01.PB1652	57.95	58.15	57.8	7.94	9.9	11.89	5.18539e-42	-2.59866	down
F01.PB15039	14.41	13.34	14.92	2.42	2.61	2.12	7.57717e-42	-2.58831	down
F01.PB44182	5.49	5.44	6.22	0.85	0.94	1.1	7.75018e-42	-2.57018	down
F01.PB10635	18.04	16.18	14.99	2.7	2.11	3.54	1.38002e-41	-2.5762	down
F01.PB16955	44.38	42.36	44.79	15.73	14.47	14.3	1.5595e-41	-1.56606	down
F01.PB20703	5.08	4.38	4.84	0.12	0.22	0.42	2.53052e-41	-4.23138	down
F01.PB32493	4.77	4.64	5.88	0.15	0	0.24	3.46406e-41	-5.40767	down
F01.PB23542	27.14	25.37	26.95	10.9	8.79	9.03	3.70196e-41	-1.46171	down
F01.PB40498	15.53	15.52	16.46	3.58	3.57	4.3	5.31071e-41	-2.05522	down
F01.PB15027	47.66	47.8	47.94	15.97	17.27	15.89	5.7658e-41	-1.55	down
F01.PB1094	291.07	269.19	287.52	85.57	76.76	81.07	6.85794e-41	-1.98902	down
F01.PB22942	3.77	3.88	4.22	0.31	0.15	0.34	7.93804e-41	-3.96593	down
F01.PB36363	6.48	6.89	6.67	0.97	1	0.92	1.3917e-40	-2.79335	down
F01.PB23512	8.24	8.54	8.64	1.51	1.43	1.58	1.46796e-40	-2.49204	down
F01.PB6765	10.16	8.99	9.62	0.62	0.77	0.86	1.52275e-40	-3.7169	down
F01.PB2592	267.22	279.96	275.24	126.08	118.5	112.41	3.05582e-40	-1.23708	down
F01.PB11336	21.27	20.56	19.85	4.2	4.16	4.9	3.14318e-40	-2.22026	down
F01.PB44321	21.98	22.55	21.68	8.83	9.01	8.69	4.25537e-40	-1.30946	down
F01.PB34116	5.21	4.14	4.31	0.12	0.26	0.32	4.50545e-40	-4.30833	down
F01.PB32327	112.47	116.3	117.95	55.9	47.66	47.54	7.24261e-40	-1.199	down
F01.PB8902	18.09	21.23	19.58	4	3.95	3.82	9.47492e-40	-2.33385	down
F01.PB3584	619.06	608.44	499.28	115.01	41.78	4.91	9.68372e-40	-3.44482	down
F01.PB29301	21.76	23.11	23.28	5.09	5.73	6.73	1.11215e-39	-1.96427	down
F01.PB493	15.18	13.49	12.84	0.15	0	0	1.14932e-39	-8.13287	down
F01.PB40956	3.07	4	2.97	0	0.06	0	1.6666e-39	-7.31388	down
F01.PB5647	23.42	22.57	20.6	4.03	5.2	4.36	1.6666e-39	-2.30786	down
F01.PB42186	3.9	4.34	3.67	0.32	0.25	0.17	2.13452e-39	-4.01734	down
F01.PB43043	10.81	10.68	11.52	2.04	2.9	2.72	2.52555e-39	-2.10643	down
F01.PB7065	17.99	16.69	17.56	2.67	3.07	3.31	2.59126e-39	-2.54811	down
F01.PB33985	28.63	26.06	27.35	9.83	8.99	9.52	4.16896e-39	-1.52928	down
F01.PB36837	7.06	7.39	7.73	1.07	1.32	1.05	4.56001e-39	-2.68652	down
F01.PB44606	0.98	1.07	1.03	0.06	0.03	0.05	5.05074e-39	-4.63765	down
F01.PB36441	49.26	46.32	46.55	21.57	18.55	18.21	1.15477e-38	-1.28081	down
F01.PB8994	3.81	4.43	5.53	0	0	0	1.46393e-38	#NAME?	down
F01.PB29591	9.47	8.02	8.77	0.7	0.5	1.12	1.50145e-38	-3.50756	down
F01.PB39973	28.89	27.65	31.05	11.2	9.85	9.49	2.09348e-38	-1.51609	down
F01.PB39019	11.27	11.83	12.03	2.35	2.18	2.81	2.24251e-38	-2.26744	down
F01.PB3980	111.57	101.8	105.89	37.82	39.61	41.29	2.28556e-38	-1.45012	down
F01.PB10910	31.55	34.04	33.09	10.79	10.01	9.88	2.28921e-38	-1.68803	down
F01.PB22243	97.96	98.2	94.65	41.79	42.72	43.64	2.79281e-38	-1.17967	down
F01.PB1914	35.13	37.24	37.81	4.08	3.57	3.28	3.26887e-38	-3.42603	down
F01.PB25274	7.93	8.73	7.88	1.3	1.02	1.75	5.60091e-38	-2.60449	down
F01.PB38387	36.73	33.56	35.87	11.46	12.58	14.85	6.77524e-38	-1.44865	down
F01.PB18898	4.12	3.78	3.4	0.5	0.1	0.45	7.68756e-38	-3.45015	down
F01.PB6961	7.81	7.15	8.81	0.31	0.56	0.71	1.06456e-37	-3.92058	down
F01.PB336	20.12	21.55	22.27	0	0	0	1.06943e-37	#NAME?	down
F01.PB3687	83.33	88	85.21	28.71	27.07	28.59	1.23796e-37	-1.63532	down
F01.PB10723	5.69	5.39	5.26	0.09	0.17	0.14	1.28129e-37	-5.68449	down
F01.PB21572	7.08	8.95	7.58	0.83	1.19	0.31	1.45561e-37	-3.34121	down
F01.PB41192	2.77	2.51	3.39	0.14	0.03	0.02	1.53668e-37	-5.59899	down
F01.PB32100	52.03	50.06	46.72	17.31	18.66	17.12	1.98177e-37	-1.49456	down
F01.PB27975	10.87	8.33	10.97	0.2	0	0.24	1.98759e-37	-6.10583	down
F01.PB37191	52.1	51.18	50.47	21.51	22.4	23.03	2.90391e-37	-1.19355	down
F01.PB7061	78.82	78.74	77.3	35.44	32.35	33.7	2.91698e-37	-1.21086	down
F01.PB2969	18.79	21.44	21.04	1.61	1.93	1.98	3.03435e-37	-3.50382	down
F01.PB1651	122.55	112.59	118.08	38.53	42.07	44.79	4.28913e-37	-1.53166	down
F01.PB821	215.38	208.49	197.96	92.97	88.46	84.77	5.45687e-37	-1.26083	down
F01.PB42778	20.16	21.41	20.69	6.21	6.51	7.44	5.6266e-37	-1.62538	down
F01.PB27613	55.24	52.96	55.29	10.38	9.95	12.55	5.67028e-37	-2.3607	down
F01.PB34031	39.08	37.89	35.88	16.33	15.04	16.68	5.73652e-37	-1.22595	down
F01.PB27570	48.95	45.45	51.43	10.01	8.97	8.34	8.43719e-37	-2.46036	down
F01.PB41883	4.22	4.81	4.46	0.44	0.46	0.26	8.74559e-37	-3.59666	down
F01.PB44215	0.7	0.75	0.75	0	0	0	1.06173e-36	#NAME?	down
F01.PB21034	15.3	15.19	15.42	5.23	4.43	3.69	1.11189e-36	-1.77635	down
F01.PB31380	6.61	7.45	8.3	0.83	0.78	0.93	2.38428e-36	-3.16099	down
F01.PB4985	5.01	4.7	4.2	0	0	0.04	2.59024e-36	-8.33172	down
F01.PB14177	95.76	98.26	100.28	38.87	44.06	46.42	2.59862e-36	-1.18862	down
F01.PB43701	19.59	18.51	18.24	5.54	6.19	4.48	2.94184e-36	-1.79469	down
F01.PB3661	10.62	10.88	10.88	0	0.54	0	3.39932e-36	-5.91987	down
F01.PB26936	2.9	2.86	2.98	0.09	0.09	0.02	4.39794e-36	-5.74032	down
F01.PB40786	17.92	14.82	16.03	4.77	5.18	4.94	5.91507e-36	-1.70894	down
F01.PB14010	3.77	4.72	4.33	0	0.1	0.04	5.97966e-36	-6.56579	down
F01.PB44140	2.96	2.77	3.06	0.55	0.43	0.42	6.31519e-36	-2.66622	down
F01.PB15275	30.52	30.61	30.51	7.92	9.08	9.56	7.1896e-36	-1.79359	down
F01.PB28067	10.68	8.54	9.92	0.2	0.14	0.16	7.50547e-36	-5.87829	down
F01.PB5639	58.91	53.22	60.03	21.01	10.57	14.52	8.19845e-36	-1.91227	down
F01.PB17689	21.21	20.42	21.1	6.11	7.69	7.06	1.36097e-35	-1.58571	down
F01.PB9107	8.99	6.41	7.52	0.33	0.34	0.44	1.61885e-35	-4.43037	down
F01.PB44008	1.23	1.04	1.32	0	0	0	1.82927e-35	#NAME?	down
F01.PB36076	44.6	42.96	43.14	19.46	17.49	17.09	1.89079e-35	-1.27067	down
F01.PB10907	5.5	6.25	6.55	0.37	0.08	0.3	2.37376e-35	-4.62304	down
F01.PB2474	11.63	12.07	12.21	1.45	1.72	2.02	2.58766e-35	-2.82448	down
F01.PB6957	44.09	41.2	45.46	17.76	15.46	16.51	3.32899e-35	-1.39696	down
F01.PB35355	2.27	2.42	2.41	0	0.08	0	1.19935e-34	-6.55564	down
F01.PB40073	14.23	13.2	12.7	3.25	3.38	3.49	1.73728e-34	-1.98995	down
F01.PB39575	80.06	78.04	77.86	35.3	36.04	37.24	1.74179e-34	-1.11275	down
F01.PB24758	7.82	7.2	7.6	0.85	1.33	1.22	1.88179e-34	-2.73118	down
F01.PB3062	50.47	54.4	53.29	15.21	12.32	13.13	1.92416e-34	-1.99801	down
F01.PB15779	14.98	11.09	13.36	0.83	1.74	1.14	2.09456e-34	-3.44194	down
F01.PB15713	8.72	6.95	9.8	0.57	0.51	0.42	2.24021e-34	-4.16069	down
F01.PB7189	48.98	49.32	49.8	21.97	16.72	20.7	2.65795e-34	-1.32214	down
F01.PB32194	4.89	4.96	4.13	0.11	0.12	0.13	2.95199e-34	-5.48483	down
F01.PB32133	3.66	3.74	5.14	0	0	0	2.95682e-34	#NAME?	down
F01.PB21123	149.38	178.64	169.26	56.88	55.28	57.86	4.51591e-34	-1.54443	down
F01.PB23427	8.92	9.03	9.12	1.7	1.43	1.95	5.92326e-34	-2.42045	down
F01.PB4732	64.97	65.62	61.38	28.28	25.87	25.56	1.13253e-33	-1.27414	down
F01.PB43018	8.78	8.54	7.35	1.05	1.73	1.59	1.38386e-33	-2.51285	down
F01.PB39111	20.01	19.64	17.94	7.13	7.79	6.76	1.92827e-33	-1.40288	down
F01.PB18083	15.67	13.89	14.23	4.22	4.03	4.24	2.50293e-33	-1.80925	down
F01.PB37250	16.78	17.28	16.36	5.67	5.76	5.86	2.79156e-33	-1.54048	down
F01.PB21410	6.92	5.58	6.25	0.94	1.27	0.65	3.03421e-33	-2.72808	down
F01.PB10097	50.54	48.48	49.52	18.96	18.73	21.05	3.14252e-33	-1.34352	down
F01.PB7650	97.24	85.79	90.26	39.34	40.28	42.31	3.57649e-33	-1.16837	down
F01.PB3775	92.2	102.73	98.54	36.93	35.42	37.27	3.61032e-33	-1.45256	down
F01.PB27518	194.12	221.99	212.14	88.76	90.02	81.93	4.41019e-33	-1.33399	down
F01.PB35172	15.67	17.1	16.33	5.69	5.41	6.08	4.97074e-33	-1.51	down
F01.PB12518	37.49	35.98	38.78	13.07	13.92	14.58	4.97074e-33	-1.43639	down
F01.PB4538	85.43	80.61	84.57	37.43	37.67	34.51	7.20583e-33	-1.19893	down
F01.PB11766	15.26	13.67	14.47	2.27	2.89	3.21	7.40816e-33	-2.37897	down
F01.PB33532	7.09	6.77	7.39	1.02	0.68	0.95	8.75593e-33	-2.99808	down
F01.PB31702	20.8	20.32	19.35	5.33	4.88	4.49	1.29062e-32	-2.05418	down
F01.PB6866	81.93	85.99	90.66	44.24	36.41	34.31	1.59772e-32	-1.17186	down
F01.PB7837	63	73.53	65.03	26.24	22.74	23.84	1.81649e-32	-1.4704	down
F01.PB382	48.97	49.87	52.79	12.1	11.56	12.96	2.12279e-32	-2.09126	down
F01.PB36847	10.11	10.03	10.66	3.26	2.42	2.67	2.3932e-32	-1.88172	down
F01.PB33539	11.79	12.19	10.81	3.28	2.66	2.67	2.99022e-32	-2.01467	down
F01.PB43983	0.89	0.76	0.71	0	0	0	3.58589e-32	#NAME?	down
F01.PB14818	39.03	48.39	44.78	11.06	9.12	5.49	3.80491e-32	-2.37006	down
F01.PB72	424.51	471.3	446.2	219.37	216.07	223.74	4.37666e-32	-1.06632	down
F01.PB1918	12.99	14.06	11.92	0.44	0.41	0.12	5.22147e-32	-5.36077	down
F01.PB1927	533.77	536.55	530.17	268.42	264.05	254.74	5.26021e-32	-1.0658	down
F01.PB6834	40.54	47.61	45.77	18.46	17.53	17.57	5.44178e-32	-1.32377	down
F01.PB23705	3.91	4.75	4.83	0.43	0.52	0.57	5.6293e-32	-3.14172	down
F01.PB37545	15	14.34	16.24	2.93	5.08	4.74	7.21795e-32	-1.83777	down
F01.PB12847	326.38	319.21	309	155.25	143.12	150.48	7.4512e-32	-1.09091	down
F01.PB8156	37.77	40.11	37.67	15.11	14.45	13.37	9.22728e-32	-1.43409	down
F01.PB39209	13.71	14.39	14.05	3.43	4.35	3.83	1.37095e-31	-1.86057	down
F01.PB32002	52.08	49.69	52.73	22.92	18.44	20.9	1.43195e-31	-1.31609	down
F01.PB42848	186.81	218.65	193.3	77.24	67.95	76.22	1.84581e-31	-1.43173	down
F01.PB24267	2.28	2.29	1.83	0.03	0.05	0.05	2.09028e-31	-5.75941	down
F01.PB5776	11	13.34	11.11	1.75	1.63	2.59	2.96434e-31	-2.59387	down
F01.PB16115	18.74	17.34	17.73	4.1	4.25	4.28	3.11711e-31	-2.10006	down
F01.PB27657	81.63	77.27	84.96	21.05	20.55	17.94	3.20728e-31	-2.11067	down
F01.PB4385	10.58	9.95	9.99	1.36	1.09	1.54	3.42841e-31	-2.97658	down
F01.PB17164	42.85	46.73	47.75	19.9	18.39	18.53	3.42841e-31	-1.27553	down
F01.PB7418	15.52	11.99	15.39	2.61	2.07	2.38	3.91983e-31	-2.62131	down
F01.PB14793	7.2	8.04	7.23	1.08	0.69	0.86	4.2732e-31	-3.12223	down
F01.PB1169	11.17	11.46	13.72	0	0	0.14	4.28837e-31	-8.0956	down
F01.PB43570	81.14	84.32	84.08	39.31	39.67	40.58	6.33051e-31	-1.05825	down
F01.PB3842	110.21	107.6	110.9	45.54	44.47	47.09	7.17029e-31	-1.28901	down
F01.PB8405	24.37	26.64	26.1	6.68	9.18	8.49	8.59483e-31	-1.66876	down
F01.PB43994	4.28	4.09	4.06	1.05	1.45	1.14	8.99944e-31	-1.76714	down
F01.PB34235	64.97	62.04	68.51	28.97	29.18	35.15	1.14671e-30	-1.06126	down
F01.PB13719	5	4.21	5.15	0.15	0.1	0.24	1.18953e-30	-4.94447	down
F01.PB1439	703.04	688.45	706.96	361.96	344.68	355.81	1.82515e-30	-1.04027	down
F01.PB4239	25.01	22.05	24.42	7.4	6.27	6	2.34719e-30	-1.8664	down
F01.PB27379	22.09	25.75	25.14	0	1.11	1.68	2.63604e-30	-4.78541	down
F01.PB35444	11.73	12.75	11.44	3.22	3.84	3.67	2.87775e-30	-1.74285	down
F01.PB31348	4.2	3.75	2.77	0	0	0	3.29754e-30	#NAME?	down
F01.PB9021	7.22	4.67	7.49	0	0	0	4.02252e-30	#NAME?	down
F01.PB37142	10.75	9.61	10.56	2.88	2.67	1.96	4.42746e-30	-2.04108	down
F01.PB26988	2.11	2.06	1.86	0.03	0	0	4.43624e-30	-7.69329	down
F01.PB34039	12.36	10.03	11.04	2.49	2.73	3.4	4.74892e-30	-1.95672	down
F01.PB30279	4.02	5.33	4.58	0.2	0.11	0.16	7.40268e-30	-4.86672	down
F01.PB38950	19.09	20.45	19.32	6.56	7.16	6.57	7.70573e-30	-1.53308	down
F01.PB1287	15.13	10.3	15.75	0	0	0	7.73382e-30	#NAME?	down
F01.PB29540	74.41	72.34	76.46	35.88	33.32	34.51	1.11749e-29	-1.1087	down
F01.PB32204	37.82	38.34	38.83	16.66	16.28	13.66	2.45974e-29	-1.30296	down
F01.PB30033	10.14	8.7	8.29	1.47	2.03	0.93	3.71082e-29	-2.62444	down
F01.PB21220	5.26	4.59	3.68	0	0.24	0.4	3.99611e-29	-4.45902	down
F01.PB472	526.12	538.2	529.26	264	268.3	246.01	4.22637e-29	-1.20557	down
F01.PB6565	20.99	26.08	24.56	5.42	5.31	7.06	4.24661e-29	-2.02374	down
F01.PB39915	2.07	1.57	1.83	0.05	0.02	0.04	4.72746e-29	-5.76327	down
F01.PB37515	22.59	22.27	21.47	9.97	9.15	8.55	5.21592e-29	-1.25549	down
F01.PB34843	6.26	6.09	7.13	1.06	1.3	0.93	6.00274e-29	-2.55817	down
F01.PB19172	1.56	1.42	1.86	0	0	0	8.12432e-29	#NAME?	down
F01.PB16808	17.26	18.44	18.76	5.89	4.59	4.31	8.54287e-29	-1.88835	down
F01.PB1600	13.24	11.24	12.06	0.19	0	0	9.91753e-29	-7.62866	down
F01.PB38650	4.89	5.2	3.98	0.68	0.56	0.69	1.47773e-28	-2.88408	down
F01.PB6844	9.39	9.75	5.88	0	0	0	1.54955e-28	#NAME?	down
F01.PB35499	54.08	71.18	61.24	11.69	9.85	10.98	3.65435e-28	-2.5195	down
F01.PB3876	39.08	41.02	37.54	9.46	12.68	11.47	4.00295e-28	-1.82903	down
F01.PB20437	12.79	15.78	13.72	2.52	3.62	3.8	4.87491e-28	-2.08792	down
F01.PB31038	36.13	34.16	38.13	15.85	13.29	12.99	5.09576e-28	-1.36716	down
F01.PB28599	21.92	26.63	25.45	3.49	1.76	6.96	7.58646e-28	-2.61547	down
F01.PB20406	15.83	21.15	18.3	0	3.45	0	9.12226e-28	-4.003	down
F01.PB19377	37.51	35.21	36.89	14.54	17.05	17.72	9.1288e-28	-1.14907	down
F01.PB32842	110.67	146.07	139.12	21.32	23.65	23.27	1.0736e-27	-2.54012	down
F01.PB38530	38.01	40.9	37.99	16.61	17.83	18.27	1.26333e-27	-1.14699	down
F01.PB28915	13.76	10.43	13.29	2.26	1.36	2.34	1.41568e-27	-2.66036	down
F01.PB20762	37.45	41.71	38.88	18.4	18.9	17.56	1.505e-27	-1.10127	down
F01.PB27952	45.84	38.37	40.89	12.17	5.19	1.25	2.0063e-27	-2.76464	down
F01.PB15626	25.75	23.06	25.48	8.32	7.1	8.02	2.20133e-27	-1.66951	down
F01.PB21817	12.32	12.61	11.1	3.59	3.86	3.93	2.20356e-27	-1.66145	down
F01.PB33603	29.82	35.28	32.6	12.85	14.17	13.24	2.33134e-27	-1.27592	down
F01.PB30231	2.89	3.29	2.5	0	0	0	2.50837e-27	#NAME?	down
F01.PB38913	4.55	5.14	4.51	0.43	0.62	0.59	2.59359e-27	-3.10378	down
F01.PB32983	2.83	2.54	2.84	0	0	0	3.88502e-27	#NAME?	down
F01.PB28999	5.39	4.8	6.42	0.19	0.14	0.36	6.93906e-27	-4.61172	down
F01.PB7172	20.97	21.82	22.79	7.15	6.68	7.95	7.30487e-27	-1.5934	down
F01.PB31550	2.14	2.95	2.47	0.08	0	0	8.47006e-27	-6.56719	down
F01.PB29516	4.97	7.18	4.83	0	0	0.07	9.50922e-27	-7.85191	down
F01.PB2629	6.06	7.21	6.1	0.78	0.36	0.67	1.21119e-26	-3.42809	down
F01.PB8157	9.68	11.46	10.3	2.87	2.33	2.41	1.22514e-26	-2.05931	down
F01.PB27295	31.09	29.37	31.42	13.64	13.83	12.92	1.58844e-26	-1.18271	down
F01.PB1949	1995.92	1971.28	1971.85	1133.3	935.57	882.41	1.88586e-26	-1.06135	down
F01.PB21242	14.51	12.65	14.2	4.36	4.06	4.82	2.20976e-26	-1.63954	down
F01.PB19727	3.84	3.3	2.57	0.36	0	0	2.53875e-26	-4.79886	down
F01.PB27386	166.16	146.8	136.84	58.02	56.8	50.46	2.81291e-26	-1.48629	down
F01.PB43392	6.59	7.5	6.17	1.9	1.4	1.35	4.50675e-26	-2.13252	down
F01.PB3877	105.65	104.16	101.41	46.11	41.43	55.14	5.59589e-26	-1.15052	down
F01.PB2883	121.12	131.97	127.71	62.26	62.44	61.21	6.15559e-26	-1.05371	down
F01.PB37825	10.93	10.23	11.84	3.22	3.81	3.5	6.45287e-26	-1.64422	down
F01.PB43376	4.16	5.27	4.96	1.02	0.81	0.72	8.38887e-26	-2.51014	down
F01.PB10251	35.11	34.43	32.07	13.18	12.45	16.31	8.49677e-26	-1.28033	down
F01.PB42835	13.48	13.51	12.38	5.42	4.99	4.15	8.65849e-26	-1.43055	down
F01.PB32742	69.84	71.47	70.79	33.07	33.99	34.67	9.87405e-26	-1.06559	down
F01.PB15058	5.53	6.66	6.81	0.77	0.68	1.17	1.30444e-25	-2.89775	down
F01.PB30254	37.54	41.72	42.28	19.51	16.47	18.09	1.58985e-25	-1.1705	down
F01.PB2346	8.87	13.95	12.39	0	0	0	1.66605e-25	#NAME?	down
F01.PB6575	3.14	3.64	4.28	0.16	0.04	0.04	1.71857e-25	-5.49844	down
F01.PB29005	27.12	24.25	24.8	7.43	8.1	9.02	1.93236e-25	-1.64569	down
F01.PB43562	20.64	20.11	20.69	8.15	8.41	7.83	1.93236e-25	-1.32796	down
F01.PB2278	99.13	81.22	86.57	22.12	32.34	25.33	2.10198e-25	-1.7987	down
F01.PB19185	2.48	2.26	1.83	0.18	0.2	0	2.39728e-25	-4.16483	down
F01.PB39898	29.76	27.48	28.12	12.45	12.01	12.59	2.57482e-25	-1.20167	down
F01.PB44651	5.01	5.07	4.7	0.96	1.4	1.23	2.66869e-25	-2.0406	down
F01.PB34994	72.61	92.86	82.3	22.77	21.23	20.06	2.84674e-25	-1.94696	down
F01.PB556	62.33	63.87	64.77	19.56	23.8	20.65	3.02963e-25	-1.61381	down
F01.PB37495	22.41	18.14	20.88	7.84	7.29	6.37	4.05412e-25	-1.51165	down
F01.PB44521	1.26	1.4	1.56	0.24	0.21	0.18	4.30302e-25	-2.77445	down
F01.PB15210	3.36	3.45	4.22	0.1	0.24	0.04	4.52673e-25	-4.88274	down
F01.PB8853	32.31	33.25	34.63	13.95	12.54	12.48	4.86659e-25	-1.36809	down
F01.PB1426	256.62	230.01	241.72	119.5	111.65	117.72	4.9744e-25	-1.13995	down
F01.PB9172	22.94	27.41	29.03	6.95	4.22	7.52	6.21224e-25	-2.09366	down
F01.PB42821	9.47	12.09	11.33	2.9	2.89	2.29	6.65192e-25	-2.02543	down
F01.PB38143	2.45	2.99	3.05	0.21	0.07	0.37	6.65506e-25	-3.75245	down
F01.PB42048	5.26	5.14	5.04	0.74	0.91	0.88	7.32824e-25	-2.60029	down
F01.PB41876	12.26	11.58	11.9	5.19	3.46	3.43	7.39954e-25	-1.56084	down
F01.PB4445	4.07	3.72	3.5	0	0.05	0.05	7.5671e-25	-6.87453	down
F01.PB42008	10.5	10.81	11.57	3.48	3.12	3.12	7.56758e-25	-1.75355	down
F01.PB33819	20.66	18.59	21.71	7.76	7.35	8.4	8.44351e-25	-1.37298	down
F01.PB6960	34.2	31.56	33.63	15.79	12.46	14.38	9.0852e-25	-1.22306	down
F01.PB34767	23.82	24.66	23.46	9.85	10.38	10.04	1.1297e-24	-1.24689	down
F01.PB24412	21.42	19.91	19.41	8.85	9.18	7.99	1.16151e-24	-1.21908	down
F01.PB29924	19.29	19.88	19.91	7.26	6.83	6.03	1.25837e-24	-1.5591	down
F01.PB25639	9.8	9.68	9.45	2.68	2.57	2.84	1.38517e-24	-1.83354	down
F01.PB41630	1.24	1.95	1.77	0	0	0	1.49933e-24	#NAME?	down
F01.PB24887	37.64	38.27	39.1	18.54	18.69	19.28	1.6451e-24	-1.02075	down
F01.PB6116	37.67	33.24	32.8	12.32	14.56	12.78	1.89009e-24	-1.39296	down
F01.PB40124	26.48	24.48	23.8	11.74	11.67	9.03	1.89009e-24	-1.20103	down
F01.PB14614	3.2	4.13	4.03	0.05	0.07	0.29	2.0086e-24	-4.80247	down
F01.PB3416	11.93	12.58	11.49	1.26	1.34	0.2	2.09863e-24	-3.71295	down
F01.PB30352	36.09	38.89	35.98	15.7	15.92	16.66	2.10686e-24	-1.20451	down
F01.PB31861	31	29.29	28.85	10.21	11.06	12.36	2.21405e-24	-1.41243	down
F01.PB34424	5.24	6.11	5.76	1.14	1	1.12	2.24742e-24	-2.39008	down
F01.PB16650	2.17	2.16	2.65	0	0.03	0.03	2.39868e-24	-7.84962	down
F01.PB38760	3.46	3.22	3.4	0.49	0.7	0.08	2.50462e-24	-3.00728	down
F01.PB39246	2.56	2.79	2.74	0.24	0.19	0.1	2.71846e-24	-3.9369	down
F01.PB36467	14.63	15.42	16.58	5.57	4.9	5.79	3.25256e-24	-1.52037	down
F01.PB23090	6.95	7.66	7.74	1.99	1.77	1.81	3.73861e-24	-2.01085	down
F01.PB1588	9.7	11.8	13.73	0	0.4	0.3	4.29281e-24	-5.69321	down
F01.PB15007	3.25	2.94	3.17	0.29	0	0	4.7981e-24	-5.26189	down
F01.PB29845	33.09	33.51	31.97	13.78	12.76	13.8	5.06047e-24	-1.29383	down
F01.PB5688	13.49	11.18	14.25	2.57	3.33	2.73	6.70028e-24	-2.18579	down
F01.PB40378	39.16	36.36	37.9	18.84	18.72	18.39	7.00446e-24	-1.01457	down
F01.PB30261	25.88	24.68	23.77	8.25	9.03	9.17	7.30031e-24	-1.49913	down
F01.PB14070	12.45	10.72	13.35	3.53	2.77	2.72	8.57635e-24	-2.02232	down
F01.PB952	14.1	15.75	17.48	0.45	0.62	0.88	8.63351e-24	-4.66162	down
F01.PB44181	3.64	3.88	3.49	0.49	0.93	0.93	1.04103e-23	-2.23553	down
F01.PB20134	8.98	10.12	10.54	2.09	2.79	3.36	1.26745e-23	-1.85342	down
F01.PB237	300.13	303.77	292.52	140.9	154.41	165.08	1.28915e-23	-1.03576	down
F01.PB19395	3.7	4.04	3.41	0.83	0.64	0.2	1.4406e-23	-2.76348	down
F01.PB43266	13.11	15.35	12.46	3.58	2.26	0.45	1.44758e-23	-2.69598	down
F01.PB21278	18.94	20.48	17.07	6.13	7.06	7.92	1.47711e-23	-1.4218	down
F01.PB43971	6.33	4.78	5.98	0.62	1.04	1.37	1.67037e-23	-2.498	down
F01.PB39931	15.55	14.7	14.56	5.78	4.42	6.4	1.7482e-23	-1.43222	down
F01.PB12729	33.95	39.17	34.55	15.62	14.75	15.12	1.99572e-23	-1.24915	down
F01.PB2848	3.6	3.24	3.56	0.11	0.04	0.13	3.02389e-23	-5.23933	down
F01.PB10375	3.03	2.34	2.85	0.04	0.09	0.07	3.06386e-23	-5.35381	down
F01.PB11797	12.88	13.37	11.74	4.65	3.06	2.69	3.21068e-23	-1.8776	down
F01.PB37685	27.22	27.87	26.61	14.24	11.32	13.23	3.6268e-23	-1.07057	down
F01.PB40258	8.6	9.67	10.35	2.95	2.38	2.93	3.95811e-23	-1.79316	down
F01.PB22007	12.69	12.84	10.55	3.74	1.58	1.19	4.13269e-23	-2.46914	down
F01.PB20214	1.99	1.83	2.23	0.05	0.08	0.11	4.41383e-23	-5.00753	down
F01.PB30227	11.58	6.89	11.6	0	0.26	0	4.53744e-23	-6.87389	down
F01.PB8546	19.57	20.26	21.36	6.37	7.76	7.4	5.61043e-23	-1.50815	down
F01.PB2462	14.21	15.76	12.65	2.96	1.54	2.68	6.14268e-23	-2.62643	down
F01.PB30865	27.94	30.06	28.65	11.82	12.41	11.62	7.12561e-23	-1.27671	down
F01.PB28630	6.15	7.21	7.25	0.72	1.03	0.91	8.26879e-23	-2.96507	down
F01.PB4576	25.24	25.78	26.25	8.15	10.45	8.82	1.00855e-22	-1.50271	down
F01.PB18460	4.23	3.66	3.92	0.81	0.23	0.91	1.02869e-22	-2.6149	down
F01.PB44607	4.58	4.83	4.64	1.45	1.87	1.57	1.17309e-22	-1.51716	down
F01.PB44115	3.39	3.96	3.78	1.09	1.04	1.03	1.26618e-22	-1.80834	down
F01.PB22144	18.65	18.62	17.49	7.15	7.19	7.95	1.2882e-22	-1.29263	down
F01.PB42608	47.54	56.18	50.69	22.35	23.25	25	1.84755e-22	-1.12614	down
F01.PB33573	13.57	14.73	14.26	6	5.14	5.82	1.92699e-22	-1.32276	down
F01.PB3847	39.27	32.9	39.22	8.95	12.67	10.99	2.08731e-22	-1.79977	down
F01.PB1849	82.9	94.64	91.53	35.75	34.93	31.28	2.15041e-22	-1.45887	down
F01.PB42380	4.29	4.17	4.74	0.89	0.84	0.68	3.26829e-22	-2.45477	down
F01.PB43745	1.19	1.2	1.57	0	0	0	4.80335e-22	#NAME?	down
F01.PB37491	12.65	12.45	12.4	4.85	4.5	4.24	4.9082e-22	-1.46157	down
F01.PB43076	21.45	21.55	22.22	8.36	9.34	10.47	5.25049e-22	-1.2092	down
F01.PB20387	11.22	11.79	11.38	3.79	3.55	4.01	5.61853e-22	-1.59557	down
F01.PB34285	2.53	2.84	2.96	0.1	0.16	0.41	7.34731e-22	-3.68718	down
F01.PB15444	14.34	13.8	12.9	3.34	3.35	4.71	8.01828e-22	-1.8638	down
F01.PB32358	39.84	44.84	43.05	18.35	20.61	20.32	8.40797e-22	-1.11161	down
F01.PB30929	14.2	15.78	15.69	5.84	3.01	5.94	8.61962e-22	-1.63085	down
F01.PB19072	3.38	3.66	2.95	0.52	0.37	0.32	1.14163e-21	-3.04117	down
F01.PB3897	99.55	103.02	111.45	51.56	48.87	52.71	1.26652e-21	-1.06156	down
F01.PB34913	13.16	11.65	13.27	4.64	4.12	4.47	1.29186e-21	-1.52199	down
F01.PB10762	33.79	34.29	33.55	16.26	16.57	13.7	1.9024e-21	-1.12789	down
F01.PB30289	3.27	2.9	3.7	0.21	0.12	0.33	2.10915e-21	-3.91547	down
F01.PB31472	4.6	4.97	4.74	0.32	0.38	0.52	2.23829e-21	-3.56282	down
F01.PB44320	8.64	8.29	8.54	4.13	4.03	4.03	2.24452e-21	-1.05083	down
F01.PB39976	3.76	2.91	3.28	0.5	0.36	0.46	2.24753e-21	-2.93773	down
F01.PB1886	71.15	65.86	67.66	31.21	24.31	24.97	2.27924e-21	-1.38661	down
F01.PB26507	6.83	8.09	7.67	2.15	1.83	2.03	2.45993e-21	-1.912	down
F01.PB25750	11.11	11.6	11.43	3.11	3.93	3.94	2.7577e-21	-1.63957	down
F01.PB18864	14.33	13.39	15.33	6.36	5.38	5.66	2.77536e-21	-1.30266	down
F01.PB33531	20.74	20.1	18.29	7.47	8.99	7.57	3.10678e-21	-1.29927	down
F01.PB12829	30.22	32.77	30.22	13.2	12.99	12.78	3.54161e-21	-1.26596	down
F01.PB8855	41.49	43.53	40.36	21.84	18.85	21.44	4.4684e-21	-1.01467	down
F01.PB1195	106.45	102.46	93.06	42.03	44.15	40.2	5.00241e-21	-1.31577	down
F01.PB12207	34.22	31.89	37.01	17.16	13.05	15.34	5.45494e-21	-1.18287	down
F01.PB27797	57.76	55.93	57.19	23.93	24.73	23.38	5.63472e-21	-1.26691	down
F01.PB355	185.09	180.77	195.13	100.62	94.66	94.37	6.46101e-21	-1.00404	down
F01.PB14312	33.85	34.92	34.32	16.32	15.17	15.28	6.76924e-21	-1.14345	down
F01.PB39086	14	13.64	15.03	6.73	5.36	5.91	6.88646e-21	-1.24115	down
F01.PB41397	11.72	11.68	10.9	4.25	4.97	2.57	8.64654e-21	-1.53252	down
F01.PB209	72.88	79.2	75.87	29.12	30.03	29.07	1.2618e-20	-1.41937	down
F01.PB37498	3.39	3.12	2.99	0.57	0.52	0.26	1.37387e-20	-2.81797	down
F01.PB33491	4.06	4.93	3.84	0.67	1.14	0.66	1.41798e-20	-2.37522	down
F01.PB26946	24.73	24.68	25.36	11.64	12.49	11.87	1.65786e-20	-1.05072	down
F01.PB43680	19.04	20.16	19.9	8.61	8.71	8.56	1.79676e-20	-1.18766	down
F01.PB968	184.98	172.91	188.51	57.21	69.99	71.12	1.93581e-20	-1.66715	down
F01.PB35957	2.7	1.96	2.69	0.38	0.1	0.14	2.06546e-20	-3.65208	down
F01.PB9052	6.55	7	6.62	1.61	1.04	1.13	2.1257e-20	-2.44028	down
F01.PB18719	7.71	6.57	6.45	1.81	1.41	2.47	2.2398e-20	-1.87191	down
F01.PB8340	42.76	49.86	46.07	23.06	22.86	22.54	2.39539e-20	-1.0222	down
F01.PB36946	24.77	23.4	25.17	11.95	11.39	12.61	2.482e-20	-1.02304	down
F01.PB41978	20.95	18.62	17.37	5.26	6.68	8.09	2.68833e-20	-1.50858	down
F01.PB26799	11.9	10.6	11.31	3.7	4.3	3.13	2.83674e-20	-1.6027	down
F01.PB390	13.51	14.6	15.72	2.42	1.17	0.44	3.37277e-20	-3.49531	down
F01.PB13142	5.19	5.55	5.25	1.2	0.71	0.46	3.82757e-20	-2.8114	down
F01.PB4117	24.92	22.06	23.87	10.45	8.79	7.72	5.30295e-20	-1.40403	down
F01.PB15584	31.92	34.51	31.74	14.47	15.57	13.61	5.53112e-20	-1.17453	down
F01.PB37653	1.33	1.62	1.93	0.1	0.14	0.16	6.25923e-20	-3.73952	down
F01.PB12672	5.3	5.49	4.41	0.85	0.55	0.6	7.26487e-20	-2.96715	down
F01.PB21152	20.19	20.02	20.99	8.01	10.46	9.11	7.55169e-20	-1.14764	down
F01.PB38844	14.16	13.26	13.98	5.79	5.27	4.93	9.11889e-20	-1.37026	down
F01.PB27652	750.75	893.52	888.88	391.26	429.33	423.36	9.88445e-20	-1.15756	down
F01.PB4048	15.34	16.69	17.79	3.25	6.39	5.6	1.014e-19	-1.72267	down
F01.PB32207	3.87	4.33	4.55	0.61	0.4	0.34	1.05308e-19	-3.23384	down
F01.PB41616	3.22	4.42	3.7	0.4	0.78	0.42	1.1446e-19	-2.85176	down
F01.PB30172	30.12	29.03	29.32	14.24	12.01	12.86	1.22838e-19	-1.18262	down
F01.PB26852	11.75	12.04	10.79	3.99	3.94	4.25	1.23158e-19	-1.50743	down
F01.PB27758	23.82	23.26	21.79	6.32	5.64	6.87	1.51071e-19	-1.89784	down
F01.PB41398	10.86	9.38	9.57	3.64	3.05	3.59	1.63768e-19	-1.53732	down
F01.PB6243	42.19	43.91	42.13	16.51	21.77	20.62	1.74831e-19	-1.13211	down
F01.PB21951	11.39	11.24	11.41	4.13	4.73	3.99	1.88036e-19	-1.39969	down
F01.PB44184	1.69	1.68	1.55	0.42	0.53	0.47	2.11246e-19	-1.78427	down
F01.PB17717	8.6	10.05	9.69	3.17	3.98	3.07	2.30358e-19	-1.46705	down
F01.PB5890	15.74	16.86	18.85	4.84	5.87	5.59	2.34452e-19	-1.66426	down
F01.PB21469	3.79	2.72	3.24	0	0.57	0.49	2.62614e-19	-3.23393	down
F01.PB33052	6.4	6.89	7.36	1.21	1.48	1.53	2.62614e-19	-2.3015	down
F01.PB40713	2.09	2.7	2.02	0.16	0.15	0.3	2.65425e-19	-3.57085	down
F01.PB9921	40.19	36.7	39.5	17.59	17	19.92	3.16293e-19	-1.10015	down
F01.PB3369	44.55	46.45	48.81	18.82	17.24	19.59	4.08295e-19	-1.354	down
F01.PB15969	12.37	12.5	11.54	0	3.89	0	4.09298e-19	-3.23338	down
F01.PB3632	16.32	15.09	17.38	2.13	4.4	4.06	4.34045e-19	-2.22525	down
F01.PB13693	17.86	19.6	20.43	6.86	7.04	7.17	4.46172e-19	-1.4665	down
F01.PB2055	56.82	48.63	52.32	12.37	12.03	16.78	5.64301e-19	-2.05156	down
F01.PB1378	13.93	14.23	18.12	2.55	2.86	1.79	5.82823e-19	-2.7381	down
F01.PB42077	6.05	5.96	6.31	2.32	1.3	1.46	6.32587e-19	-1.85635	down
F01.PB12665	25.27	25.38	24.88	10.96	10.72	11.86	6.62069e-19	-1.17333	down
F01.PB8486	4.71	5.19	4.66	0.94	0.79	0.62	6.95635e-19	-2.64996	down
F01.PB44214	0.98	1.68	1.22	0	0.01	0	6.95822e-19	-8.40835	down
F01.PB6850	32.46	35.32	36.94	17.8	16.67	16.64	8.72884e-19	-1.03546	down
F01.PB25005	1.31	1.18	1.13	0	0.04	0	9.34132e-19	-6.49799	down
F01.PB41840	94.09	117.04	105.82	43.64	41.86	43.71	1.00408e-18	-1.28957	down
F01.PB41080	10.51	11.41	10.79	3.95	4.57	3.45	1.07901e-18	-1.44739	down
F01.PB37276	89.2	122.99	108.61	16.34	21.79	25.47	1.09098e-18	-2.33451	down
F01.PB7274	16.96	13.69	16.22	5.53	4.26	5.86	1.11551e-18	-1.58998	down
F01.PB6406	2.23	2.27	1.81	0	0	0	1.19617e-18	#NAME?	down
F01.PB20208	12.07	10.24	10.56	2.99	4.2	4.82	1.25241e-18	-1.4495	down
F01.PB4331	23.22	21.51	23.13	8.62	7.34	9.79	1.34629e-18	-1.40501	down
F01.PB37835	15.94	14.8	15.95	5.95	5.91	6.45	1.39801e-18	-1.34961	down
F01.PB960	14.18	12.8	15.77	1.02	0.71	0.6	1.42415e-18	-4.27772	down
F01.PB22492	14.51	14.59	16.79	6.16	5.64	7.41	1.44586e-18	-1.25541	down
F01.PB22464	3.72	3.37	3.01	0.48	0.51	0.58	1.7162e-18	-2.68198	down
F01.PB10979	57.42	70.76	65.85	27	28.47	24.92	1.73501e-18	-1.27409	down
F01.PB27042	3.83	3.69	3.29	1.2	0.86	0.54	1.80704e-18	-2.06432	down
F01.PB37121	4.61	4.3	3.87	0.75	0.87	0.88	2.32573e-18	-2.34729	down
F01.PB41160	4.51	5.04	5.11	1.16	1.22	1.46	2.47426e-18	-1.94192	down
F01.PB422	111.85	112.51	113.97	55.91	51.67	43.87	2.8897e-18	-1.22866	down
F01.PB10284	4.94	5.5	5.19	0.76	0.96	0.73	3.00715e-18	-2.73076	down
F01.PB2148	42.77	38.19	39.86	11.73	12.86	16.51	3.00715e-18	-1.59442	down
F01.PB20416	1.23	1.27	1.09	0.07	0	0.04	3.10986e-18	-5.55515	down
F01.PB9937	37.95	36.01	34.87	16.75	20.15	16.83	3.1262e-18	-1.01915	down
F01.PB6247	4.42	4.14	3.65	0.23	0.37	0.37	3.31589e-18	-3.67034	down
F01.PB11586	23.67	22.26	22.95	10.86	10.11	9.16	4.90816e-18	-1.1935	down
F01.PB39112	14.69	13.98	15.44	7.98	5.3	5.53	5.0461e-18	-1.22386	down
F01.PB2041	128.24	138.43	143.61	72.68	60.53	71.37	5.24389e-18	-1.06701	down
F01.PB34100	4.9	4.82	5.11	1.22	0.8	1.54	5.44374e-18	-2.07321	down
F01.PB39138	5.94	5.67	4.25	0.75	0.98	0.99	5.61732e-18	-2.56075	down
F01.PB4721	28.95	25.38	26.67	12.57	10.86	10.56	5.85701e-18	-1.2603	down
F01.PB34797	5.45	4.4	4.84	1.56	1.36	0.86	5.8578e-18	-1.95336	down
F01.PB30510	7.04	5.99	7.38	2.4	1.04	0.49	6.00931e-18	-2.39912	down
F01.PB40024	15.13	16.95	17.02	7.43	7.55	7.54	6.01652e-18	-1.12152	down
F01.PB9311	20.79	20.53	22.51	8.12	7.95	9.98	6.46128e-18	-1.29692	down
F01.PB16781	136.36	152.81	140.18	40.44	39.78	69.02	6.90757e-18	-1.52859	down
F01.PB10135	10.06	12.55	10.43	3.32	3.42	3.21	7.25279e-18	-1.74369	down
F01.PB44471	3.14	2.59	2.73	0.88	0.64	0.62	8.14102e-18	-1.98285	down
F01.PB33047	2.03	1.88	1.8	0	0.07	0	8.24148e-18	-6.41196	down
F01.PB14519	32.81	28.58	28.19	15.11	13.64	14.4	8.89009e-18	-1.05513	down
F01.PB984	43.99	41.68	50.61	11.11	17.1	12.41	9.10287e-18	-1.80444	down
F01.PB18573	5.89	5.73	5.81	1.75	1.77	2.15	9.48421e-18	-1.617	down
F01.PB20591	10.43	10.93	11.87	4.45	4.16	3.81	9.48994e-18	-1.41571	down
F01.PB36199	0.92	0.78	0.75	0	0	0	1.01397e-17	#NAME?	down
F01.PB13478	3.63	3.31	3.81	0.47	0.22	0.21	1.08817e-17	-3.57759	down
F01.PB44503	9.78	10.47	10.53	4.25	3.95	5.56	1.19289e-17	-1.1573	down
F01.PB5679	8.04	7.49	8.14	1.67	1.67	1.93	1.27055e-17	-2.19486	down
F01.PB37195	7.22	8.13	8.64	2.72	2.63	3.48	1.50747e-17	-1.44173	down
F01.PB36869	1.22	1.51	1.84	0.14	0.06	0.02	1.5298e-17	-4.33393	down
F01.PB2695	30.65	29.93	26.77	14.68	12.65	11.89	1.54057e-17	-1.16319	down
F01.PB40925	11.54	11.96	12.17	4.5	5.48	4.87	1.782e-17	-1.26175	down
F01.PB14399	1.82	1.61	1.47	0	0	0.04	1.95889e-17	-7.12686	down
F01.PB27296	22.13	21.56	21.13	8.44	12.01	10.7	1.97739e-17	-1.05576	down
F01.PB18363	1.85	1.41	1.58	0.12	0.25	0.11	2.11402e-17	-3.32347	down
F01.PB6907	21.44	23.29	21.16	10.06	7.93	10.26	2.1921e-17	-1.22819	down
F01.PB44472	1.1	1.15	0.93	0.09	0.08	0.14	2.23529e-17	-3.40816	down
F01.PB13180	20.34	23.43	25.14	10.22	9.19	9.51	2.29549e-17	-1.25747	down
F01.PB25048	11.69	12.52	13.18	4.34	5.15	4.98	2.34291e-17	-1.36904	down
F01.PB805	63.51	80.17	80.3	28.71	26.02	25.87	2.38981e-17	-1.51137	down
F01.PB11420	7.74	7.86	8.29	2.55	1.83	2.39	2.7928e-17	-1.82241	down
F01.PB18448	16.21	17.71	15.31	6.92	4.68	2.83	3.88326e-17	-1.76699	down
F01.PB29736	22.36	19.97	20.14	9.63	7.96	7.97	3.96226e-17	-1.29502	down
F01.PB40540	2.72	2.09	2.33	0.18	0.33	0.29	4.26387e-17	-3.21181	down
F01.PB5155	26.19	26.37	28.03	11.93	10.72	11.14	4.94433e-17	-1.26119	down
F01.PB14852	5.24	5.17	5.25	0.97	0.96	0.82	4.97209e-17	-2.50496	down
F01.PB33899	12.85	13.85	14.97	4.52	6.89	6	5.81159e-17	-1.25567	down
F01.PB38268	7.93	6.98	8.14	2.53	2.66	2.38	6.68343e-17	-1.60731	down
F01.PB8614	8.02	7.63	7.2	2.13	2.29	1.78	7.58156e-17	-1.87725	down
F01.PB31592	4.51	3.89	4.06	0.31	0.48	0.62	7.85202e-17	-3.1559	down
F01.PB41320	3.2	3.11	2.94	0.73	0.54	0.44	8.35173e-17	-2.42723	down
F01.PB32708	11.91	9.59	10.67	2.96	3.89	3.8	8.76182e-17	-1.60048	down
F01.PB1827	72.6	75.73	74.8	29.86	27.76	31.63	8.88477e-17	-1.38963	down
F01.PB41838	29.65	25.36	26.37	10.69	7.29	12.85	9.45022e-17	-1.39737	down
F01.PB27905	15.01	20	17.48	2.9	3.52	4.65	1.00512e-16	-2.30991	down
F01.PB44422	1.88	1.69	1.71	0.14	0.25	0.59	1.01455e-16	-2.45609	down
F01.PB2373	49.41	50.11	49.81	15.45	15.8	17.91	1.0515e-16	-1.67135	down
F01.PB7951	11.95	10.5	12.1	4.62	3.08	4.21	1.0704e-16	-1.53824	down
F01.PB41405	8.06	7.79	8.2	3.2	2.94	2.84	1.3827e-16	-1.42116	down
F01.PB44040	3.03	2.71	2.64	0.82	0.8	0.7	1.49501e-16	-1.85849	down
F01.PB129	10.33	9.68	9.21	1.46	1.03	0	1.68559e-16	-3.59494	down
F01.PB11980	13.81	15.5	17.21	6.28	4.92	6.2	1.72443e-16	-1.42794	down
F01.PB8181	29.18	36.84	32.39	12.76	11.02	7.92	1.78471e-16	-1.64284	down
F01.PB39158	10.67	13.31	11.99	5.13	3.34	3.58	2.01957e-16	-1.57556	down
F01.PB33518	3.19	3.56	2.45	0.35	0.58	0.39	2.09795e-16	-2.8615	down
F01.PB18395	5.22	4.93	4.57	0.88	1.51	1.25	2.11727e-16	-2.02346	down
F01.PB10805	27.81	28.78	29	13.21	12.14	13.82	2.16254e-16	-1.13304	down
F01.PB24168	8.85	10.6	10.18	3.57	4.03	3.94	2.20225e-16	-1.36035	down
F01.PB6018	2.76	1.73	2.6	0.06	0.12	0	2.2852e-16	-5.32365	down
F01.PB22585	7.64	6.94	7.59	1.47	1.92	3.41	2.34487e-16	-1.71187	down
F01.PB1376	50.07	46.02	47.46	17.17	20.15	17.5	2.60927e-16	-1.43029	down
F01.PB28103	34.14	31.05	38.42	16.42	15.48	15.88	2.66018e-16	-1.12575	down
F01.PB19885	5.24	6.31	6.47	1.8	2.09	1.44	2.78314e-16	-1.76494	down
F01.PB14061	8.48	8.4	8.02	2.18	2.59	2.1	2.9782e-16	-1.85978	down
F01.PB13972	180.29	252.07	225.92	49.24	53.2	53.12	3.24184e-16	-2.08716	down
F01.PB29168	6.63	7.41	5.77	1.02	1.81	1.46	3.30895e-16	-2.22314	down
F01.PB40855	13.17	14.46	13.41	6.4	7.19	5.97	3.49756e-16	-1.06355	down
F01.PB28487	5.55	6.64	5.99	0.72	1.28	1.13	3.73955e-16	-2.56895	down
F01.PB42736	2.48	2.11	2.52	0.22	0.39	0.2	4.10828e-16	-3.17243	down
F01.PB44454	1.52	1.45	1.49	0.33	0.49	0.51	4.28589e-16	-1.74301	down
F01.PB17240	5.41	5.42	5.86	1.67	1.77	1.29	4.31024e-16	-1.82799	down
F01.PB37799	3.01	3.59	3.91	0.74	0.22	1.11	4.70087e-16	-2.35026	down
F01.PB2209	86.1	81.11	95.46	40.91	40.14	44.96	4.77026e-16	-1.10221	down
F01.PB6335	35.87	38.56	35.58	17.76	18.38	18.35	4.98568e-16	-1.02173	down
F01.PB31319	4.25	4.22	3.82	0.88	0.57	0.5	5.15672e-16	-2.69053	down
F01.PB34065	4.79	4.5	4.91	1.34	1.02	1.39	5.35269e-16	-1.9175	down
F01.PB29008	19.17	21.28	20.89	7.47	9.2	7.1	5.49076e-16	-1.37521	down
F01.PB24393	2.92	3.29	3.13	0.82	0.42	0.72	5.62257e-16	-2.2717	down
F01.PB32876	33.38	34.14	30.01	14.21	14.17	17.82	5.66801e-16	-1.08929	down
F01.PB38462	6.51	6.57	5.74	2.06	1.56	2.17	6.15414e-16	-1.70761	down
F01.PB22371	58.83	74.02	68.85	29.23	28.44	28.66	6.33753e-16	-1.21975	down
F01.PB24984	2.1	1.96	2.17	0.22	0.25	0.24	7.50887e-16	-3.11943	down
F01.PB14079	14.4	17.81	18.63	6.09	4.18	6.02	7.51815e-16	-1.64878	down
F01.PB5534	22.43	24.3	23.95	10.09	10.27	9.82	8.40136e-16	-1.23686	down
F01.PB40388	4.54	4.76	5.03	1.29	1.4	0.96	8.858e-16	-1.98081	down
F01.PB33313	10.22	8.7	8.21	3.38	2.99	3.28	1.06152e-15	-1.49207	down
F01.PB27066	3.08	3.36	3.6	0.47	0.72	0.56	1.2577e-15	-2.5398	down
F01.PB1186	122.39	123.47	130.98	61.53	58.81	66.91	1.2873e-15	-1.08115	down
F01.PB43901	1.57	2.26	2.14	0.26	0.28	0.44	1.28859e-15	-2.60825	down
F01.PB6261	12.5	14.08	13.65	5.11	4	4.32	1.3086e-15	-1.5993	down
F01.PB21764	7.39	6.6	6.83	1.88	2.21	2.74	1.41324e-15	-1.6059	down
F01.PB3332	11.76	11.3	13.98	3.22	2.72	2.33	1.44415e-15	-2.18433	down
F01.PB24693	6.29	5.96	7.19	2.03	2.14	2.03	1.50121e-15	-1.65124	down
F01.PB44481	0.68	0.78	0.62	0.04	0.12	0	1.69843e-15	-3.7839	down
F01.PB5045	20.1	21.54	17.71	8.59	7.45	7.56	1.85559e-15	-1.3427	down
F01.PB38636	3.44	3.3	3.65	0.85	0.85	0.24	1.95048e-15	-2.41984	down
F01.PB2304	5.58	3.86	4.66	0	0	0	1.95362e-15	#NAME?	down
F01.PB27337	5.54	6.44	5.47	2.13	2.85	2.22	2.21827e-15	-1.26922	down
F01.PB30582	2.12	1.31	1.42	0.04	0	0	2.41968e-15	-6.86668	down
F01.PB36750	15.05	13.23	14.89	5.73	7.07	5.91	2.42676e-15	-1.20227	down
F01.PB32632	3.63	4.33	4.45	0.6	0.55	0.85	2.44849e-15	-2.70262	down
F01.PB40242	30.99	25.24	29.67	13.59	15.03	13.75	2.44849e-15	-1.01533	down
F01.PB9568	8.82	8.46	8.53	3.56	2.25	2.37	2.47135e-15	-1.66487	down
F01.PB38864	4.51	4.3	4.72	1.71	1.22	1.47	2.5694e-15	-1.61887	down
F01.PB3593	39.51	37.75	40.86	16.24	14.52	17.87	2.65342e-15	-1.30754	down
F01.PB7186	2.68	1.93	2.46	0.32	0.27	0	3.00293e-15	-3.66085	down
F01.PB9288	14.01	12.05	10.63	4.63	3.84	4.09	3.13322e-15	-1.55435	down
F01.PB43173	1.84	1.76	2.11	0.45	0.14	0.11	3.20903e-15	-3.09826	down
F01.PB37814	0.9	0.7	1.1	0	0	0	3.2185e-15	#NAME?	down
F01.PB2948	3.42	4.84	4.86	0.19	0.34	0.15	3.24291e-15	-4.28065	down
F01.PB33574	17.26	18.12	17.48	9.83	6.24	8.69	3.8644e-15	-1.09424	down
F01.PB26893	6.63	5.27	5.66	2.44	1.7	1.56	4.36143e-15	-1.6197	down
F01.PB14907	15.93	18.71	16.39	5.97	7.3	8.4	4.47744e-15	-1.24137	down
F01.PB17261	2.4	1.78	1.62	0.16	0.31	0.09	4.97397e-15	-3.49656	down
F01.PB29298	19.45	19.65	17.37	7.57	8.44	7.32	5.4203e-15	-1.28136	down
F01.PB35367	4.85	4.21	4.9	1.18	1.37	1.15	5.44314e-15	-1.92569	down
F01.PB2502	16.45	17.73	16.83	6.33	6.15	7.31	5.50735e-15	-1.37261	down
F01.PB32833	18.6	18.49	18.18	8.46	7.65	7.85	5.83255e-15	-1.21215	down
F01.PB15016	12.84	13.79	13.03	6.1	5.06	4.14	6.21672e-15	-1.37732	down
F01.PB14716	1.48	1.49	1.08	0	0.01	0.07	6.28527e-15	-6.84036	down
F01.PB1864	56.42	54.57	58.34	20.59	22.56	27.55	6.42016e-15	-1.30573	down
F01.PB17665	12.74	16.16	13.1	2.99	5.03	2.91	7.97165e-15	-1.94008	down
F01.PB34486	4.96	4.57	4.47	1.75	1.59	1.36	8.52118e-15	-1.57531	down
F01.PB2844	18.01	18.99	19.33	5.92	7.48	8.87	8.58872e-15	-1.35069	down
F01.PB7345	7.41	7.84	7.34	2.15	2.56	1.78	8.97696e-15	-1.8157	down
F01.PB28435	30.5	29.15	30.23	14.91	12.72	15.47	9.17135e-15	-1.06649	down
F01.PB15049	6.04	5.02	5.02	0.88	1.58	0.52	9.39998e-15	-2.46072	down
F01.PB2023	36.84	31.69	33.23	11.54	9.67	12.13	1.14455e-14	-1.66563	down
F01.PB39213	11.75	9.48	10.18	3.7	4.73	4.59	1.16389e-14	-1.26742	down
F01.PB18618	2.14	2.59	2.51	0.22	0.52	0.49	1.2407e-14	-2.59288	down
F01.PB41306	8.36	8.13	8.6	3.33	3.01	3.84	1.26039e-14	-1.29889	down
F01.PB8825	16.77	15.45	15.67	5.88	6.11	7.96	1.29392e-14	-1.27064	down
F01.PB27728	44.41	39.72	41.11	15.52	17.79	18.38	1.33198e-14	-1.31156	down
F01.PB18518	14.01	13.72	14.52	6.02	7.1	5.61	1.57058e-14	-1.17093	down
F01.PB33584	3.79	3.5	3.35	0.72	0.77	0.5	1.57381e-14	-2.42467	down
F01.PB36937	4.54	4.21	4.09	1.65	1.08	1.32	1.76744e-14	-1.66668	down
F01.PB7836	19.19	17.4	18.3	7.09	6.4	9.59	1.84261e-14	-1.25879	down
F01.PB15895	2.55	3.16	2.36	0.48	0.16	0.19	1.95601e-14	-3.32094	down
F01.PB27768	56.01	57.27	53.1	28.3	25.95	23.72	1.98983e-14	-1.12869	down
F01.PB41562	13.92	11.76	12.91	5.66	6.07	6.7	2.25348e-14	-1.0613	down
F01.PB33044	23.68	22.51	23.7	9.41	10.74	11.56	2.37113e-14	-1.14838	down
F01.PB14016	6.34	5.54	5.2	1.07	1.45	1.3	2.61544e-14	-2.18513	down
F01.PB44203	0.71	0.75	0.59	0.06	0.12	0.13	2.65122e-14	-2.75845	down
F01.PB42833	0.8	0.66	0.76	0	0	0	2.67119e-14	#NAME?	down
F01.PB2597	31.43	31.93	29.04	17.94	14.14	13.97	2.71705e-14	-1.01081	down
F01.PB20273	10.69	11.55	11.99	5.07	5.04	5.05	2.81825e-14	-1.17451	down
F01.PB10183	27.62	25.27	25.72	12.56	12.24	13.11	3.12268e-14	-1.05564	down
F01.PB38958	2.74	2.19	2.81	0.23	0	0.86	3.51554e-14	-2.88653	down
F01.PB9295	1.53	1.64	1.4	0	0	0.14	3.66438e-14	-5.05332	down
F01.PB11413	15.16	19.22	16.67	7.46	7.28	6.55	3.91816e-14	-1.26974	down
F01.PB32411	1.59	0.94	1.27	0	0	0	4.13897e-14	#NAME?	down
F01.PB13002	31.46	33.93	27.56	12.3	15.48	13.87	4.24942e-14	-1.16401	down
F01.PB34983	7.6	8.5	8.1	2.61	3.94	3.08	4.47285e-14	-1.32966	down
F01.PB30767	4.12	3.05	3.59	0.46	0.59	0.48	4.55563e-14	-2.80782	down
F01.PB8708	10.43	12.33	10.45	3.82	3.87	4.67	4.71047e-14	-1.43331	down
F01.PB44417	5.03	5.1	5.35	2.11	2.18	2.83	4.83943e-14	-1.11313	down
F01.PB17995	8.34	9.53	8.31	3.68	3.23	3.73	5.09932e-14	-1.30275	down
F01.PB1197	11.57	9.57	12.54	0.24	1.52	0.57	5.2556e-14	-3.91124	down
F01.PB8492	13.77	14.65	12.33	5.33	6.15	4.46	5.3269e-14	-1.36092	down
F01.PB23962	9.98	9.53	10.03	3.37	3.57	4.86	5.65641e-14	-1.32486	down
F01.PB20368	13.63	13.52	13.85	6.68	5.51	6.6	5.67176e-14	-1.12551	down
F01.PB36784	1.53	1.24	1.41	0.12	0.15	0.13	5.96412e-14	-3.35808	down
F01.PB11011	30.5	35.16	35.06	16.65	15.97	10.8	6.15437e-14	-1.21776	down
F01.PB28629	7.45	7.02	6.34	1.45	1.84	1.98	6.86695e-14	-1.98617	down
F01.PB34254	12.69	11.65	12.35	5.6	5.3	5.16	7.25681e-14	-1.19125	down
F01.PB19677	2.97	2.25	3.34	0.61	0.53	0.18	7.53618e-14	-2.69497	down
F01.PB8535	10.74	11.08	8.99	2.99	3.39	4.18	7.64089e-14	-1.56106	down
F01.PB436	53.46	58.12	55.8	19.72	21.29	23.37	7.70683e-14	-1.45225	down
F01.PB12046	8.84	8.59	9.9	3.66	2.46	2.97	7.75789e-14	-1.60016	down
F01.PB5961	27.78	27.07	28.09	15	12.24	13.18	9.17259e-14	-1.04239	down
F01.PB29854	17.31	14.11	14.87	7.24	5.39	6.26	9.29794e-14	-1.30138	down
F01.PB5691	1.3	1.29	1.41	0	0	0	9.38265e-14	#NAME?	down
F01.PB39242	95.54	119.14	106.96	49.41	52.89	50.93	9.48733e-14	-1.06473	down
F01.PB44556	0.71	0.81	1.01	0	0.18	0.14	9.98337e-14	-2.98704	down
F01.PB7422	9.37	9.92	9.17	3.7	3.45	3.04	1.02733e-13	-1.48461	down
F01.PB4473	1.48	1.67	0.98	0	0	0	1.03753e-13	#NAME?	down
F01.PB16552	9.02	11.17	9.17	3.8	3.56	3.06	1.19789e-13	-1.50286	down
F01.PB28366	12.16	11.88	11.67	5.62	4.06	3.47	1.22774e-13	-1.44883	down
F01.PB16306	10.86	10.38	11.22	3.91	2.9	4.96	1.25692e-13	-1.47019	down
F01.PB41053	11.46	11.51	12.38	4.84	5.21	5.5	1.26834e-13	-1.18374	down
F01.PB6464	7.73	7.1	7.29	0	2.05	2.51	1.37651e-13	-2.29926	down
F01.PB7543	6.15	6.39	5.95	1.07	1.85	1.65	1.40329e-13	-2.03292	down
F01.PB41850	1.22	1.46	1.48	0.05	0.1	0.21	1.48586e-13	-3.5283	down
F01.PB1266	50.6	39.91	50.91	22.33	18.97	19.15	1.54305e-13	-1.26725	down
F01.PB11119	15.29	14.72	15.47	6	6.27	7.07	1.62561e-13	-1.23453	down
F01.PB40026	1.94	2.31	1.95	0.27	0.32	0.24	1.74035e-13	-2.88164	down
F01.PB40009	11.61	12.39	11.94	5.59	5.22	5.68	1.79424e-13	-1.12037	down
F01.PB7066	7.25	7.26	6.81	2.94	2.33	1.3	1.86227e-13	-1.71052	down
F01.PB31724	4.9	5.82	6.58	1.76	1.15	1.18	2.00002e-13	-2.10023	down
F01.PB41801	10.36	12.51	9.48	3.55	3.89	3.7	2.03126e-13	-1.54139	down
F01.PB38968	1.39	2.06	1.42	0	0.19	0.17	2.25797e-13	-3.86408	down
F01.PB31667	17.76	17.38	19.43	8.14	8.36	8.16	2.2899e-13	-1.14643	down
F01.PB20463	6.85	7.18	6.62	2.53	2.71	2.39	2.65454e-13	-1.43738	down
F01.PB34252	7.7	6.83	7.19	2.76	2.48	2.87	2.88354e-13	-1.42175	down
F01.PB481	36.88	35.88	39.95	15.31	13.31	14.29	2.9643e-13	-1.45098	down
F01.PB16942	7.46	6.35	7.17	1.93	2.28	2.14	3.06398e-13	-1.73237	down
F01.PB12164	20.8	20	22.93	10.18	9.38	10.68	3.10154e-13	-1.08143	down
F01.PB4191	2.03	1.95	1.46	0.11	0	0.09	3.28832e-13	-4.76041	down
F01.PB38690	7.39	7.11	7.9	2.74	2.63	3	3.36188e-13	-1.41675	down
F01.PB16936	11.04	10.15	11.64	4.73	4.51	3.62	3.5671e-13	-1.35588	down
F01.PB9547	38.36	47.83	54.4	9.7	12.91	14.3	3.70626e-13	-1.93584	down
F01.PB25742	6.43	6.16	6.81	2	2.57	2.17	3.98334e-13	-1.53035	down
F01.PB15361	1.42	1.37	1.61	0.05	0.04	0	4.34037e-13	-5.63762	down
F01.PB20493	1.35	1.11	1.63	0.17	0.12	0.08	4.3697e-13	-3.66645	down
F01.PB4266	25.21	24.78	25.86	12.43	12.42	11.37	4.71094e-13	-1.07492	down
F01.PB24251	3.45	3.38	3.02	0.91	0.85	1.01	4.83249e-13	-1.85023	down
F01.PB40732	8.93	8.32	7.84	3.48	3.79	3.62	5.06741e-13	-1.2	down
F01.PB15912	28.02	28.68	28.72	12.24	15.07	15.3	6.32013e-13	-1.00995	down
F01.PB8561	10.93	11.02	11.31	4.09	3.48	4.56	6.35851e-13	-1.46678	down
F01.PB16182	6.81	8.34	7.62	2.52	1.94	2.66	6.46508e-13	-1.69664	down
F01.PB7231	41.53	56.01	39.7	3.14	12.02	0	6.83561e-13	-3.17755	down
F01.PB28964	2.27	1.7	2.7	0.06	0.09	0.15	7.02457e-13	-4.48904	down
F01.PB25757	11.3	13.13	12.44	6.47	5.89	5.48	7.21837e-13	-1.04595	down
F01.PB32887	9.8	7.81	10.8	3.08	3.26	2.38	7.36722e-13	-1.7102	down
F01.PB27595	30.51	30.5	34.12	12.88	8.84	9.75	7.57886e-13	-1.67856	down
F01.PB24797	2.29	3.04	3.12	0.7	0.68	0.55	7.63789e-13	-2.15187	down
F01.PB30281	4.98	4.66	4.89	1.24	0.79	1.19	7.65502e-13	-2.19555	down
F01.PB18729	9.6	8.9	8.51	3.51	3.49	4	7.67362e-13	-1.29931	down
F01.PB12792	3.7	4.43	3.85	0.42	0.91	0.83	7.78415e-13	-2.47263	down
F01.PB4541	14.91	14.55	16.15	5.37	6.21	6.68	8.17441e-13	-1.33165	down
F01.PB16764	13.07	5.51	7.72	0	0	0	8.28488e-13	#NAME?	down
F01.PB28705	13.41	12.59	12.34	4.84	4.47	5.08	8.29354e-13	-1.42771	down
F01.PB44355	1.48	1.51	1.12	0.32	0.45	0.41	8.40655e-13	-1.7986	down
F01.PB3740	38.66	37.6	34.28	21.14	16.7	16.4	8.45764e-13	-1.04387	down
F01.PB32216	12.91	12.86	14.18	5.93	4.85	5.01	8.52058e-13	-1.35051	down
F01.PB2930	226.85	226.2	222.29	92.75	48.62	117.58	8.58422e-13	-1.40423	down
F01.PB7858	1.95	1.39	2.07	0	0.17	0.12	8.83892e-13	-4.59082	down
F01.PB2386	26.68	27.23	29.49	14.08	7.18	8.1	8.89085e-13	-1.56737	down
F01.PB30899	2.36	2.13	2.5	0.29	0.21	0.12	9.37919e-13	-3.48648	down
F01.PB9957	11.18	9.52	10.2	3.86	4.09	3.86	9.69804e-13	-1.38998	down
F01.PB31166	7.42	7.99	8.64	2.71	2.31	3.02	9.88188e-13	-1.59321	down
F01.PB40859	12.25	14	12.21	5.73	5.96	6.32	1.04158e-12	-1.09423	down
F01.PB32753	9.59	10.77	9.76	4.81	3.64	1.96	1.37571e-12	-1.53507	down
F01.PB40749	0.61	0.51	0.53	0	0	0	1.37769e-12	#NAME?	down
F01.PB9915	11.02	9.79	10.16	0	3.97	1.31	1.38762e-12	-2.56623	down
F01.PB10074	2	2.86	2	0.1	0.28	0.23	1.42024e-12	-3.49709	down
F01.PB33755	3.77	3.73	3.36	1.12	0.74	1	1.48094e-12	-1.91959	down
F01.PB41049	1.8	1.7	0.87	0	0	0	1.50223e-12	#NAME?	down
F01.PB21262	9.02	10.74	8.8	4.13	4.58	3.38	1.5027e-12	-1.23882	down
F01.PB33654	0.79	0.82	0.92	0	0.08	0	1.90354e-12	-5.01467	down
F01.PB32429	14.66	14.75	13.79	6.34	6.09	6.63	1.90987e-12	-1.18197	down
F01.PB35455	5.08	5.32	5.64	1.51	2.23	1.47	1.91339e-12	-1.62344	down
F01.PB30816	15.81	15.77	12.35	5.34	6.19	4.55	1.97285e-12	-1.45249	down
F01.PB28212	6.89	5.39	5.21	1.49	1.66	1.12	2.05568e-12	-2.05442	down
F01.PB5031	0.96	1.31	1.34	0	0	0	2.17771e-12	#NAME?	down
F01.PB34836	7.28	7.63	5.89	2.59	3.02	2.27	2.24946e-12	-1.39744	down
F01.PB24802	0.87	0.8	0.64	0.03	0.02	0.02	2.25788e-12	-5.08628	down
F01.PB23089	5.03	5.62	4.96	2.33	2.14	1.33	2.27216e-12	-1.43335	down
F01.PB44323	1.8	1.65	1.59	0.6	0.63	0.7	2.41592e-12	-1.37952	down
F01.PB1899	5.24	3.4	5.13	0	0.2	0.34	2.65148e-12	-4.68861	down
F01.PB8688	2.73	2.49	2.54	0.19	0.5	0.37	2.72345e-12	-2.96924	down
F01.PB35165	4.09	3.88	3.7	1.1	0.95	1.44	2.81892e-12	-1.73898	down
F01.PB29650	9.31	8.44	10.38	3.3	3.89	3.3	3.10532e-12	-1.42328	down
F01.PB44480	3.81	4.7	4.42	2.01	1.63	2	3.2547e-12	-1.19526	down
F01.PB29765	14.09	15.31	13.27	5.73	6.41	6.57	3.75447e-12	-1.19681	down
F01.PB41752	6.32	7.6	6.65	2.98	2.81	2.8	3.77713e-12	-1.26026	down
F01.PB14032	6.92	8.17	6.78	2.55	1.93	3.43	3.8125e-12	-1.47629	down
F01.PB14816	20.69	19.6	20.39	9.06	9.34	11.37	3.84603e-12	-1.02917	down
F01.PB25365	3.33	4.08	3.69	1.12	1.13	0.82	4.23081e-12	-1.87078	down
F01.PB2182	18.65	13.6	15.11	4.92	4.2	3.2	4.29548e-12	-1.98077	down
F01.PB30221	19.83	19.74	22.39	9	10.1	10	5.02577e-12	-1.09623	down
F01.PB35671	3.51	3.62	4	1.38	1.39	1.24	5.27386e-12	-1.47033	down
F01.PB39967	3.13	3.56	3.54	0.98	1.03	0.83	5.52797e-12	-1.84279	down
F01.PB19516	7.26	11.2	14.4	0	0.93	0.26	5.61493e-12	-4.82475	down
F01.PB2621	3.1	4	4.43	1.05	0.36	0.66	5.81616e-12	-2.53883	down
F01.PB40323	2.37	2.54	2.69	0.55	0.71	0.57	5.94172e-12	-2.07306	down
F01.PB4253	12.7	15.3	13.75	5.42	5.86	5.68	5.94428e-12	-1.30605	down
F01.PB29616	4.92	4.54	6.38	0.74	1.25	1.57	6.1289e-12	-2.17488	down
F01.PB4439	6.46	7.96	7.78	2.19	2.14	2.55	6.36164e-12	-1.70351	down
F01.PB33615	2.95	2.85	3.29	1.09	0.9	0.92	6.58784e-12	-1.63984	down
F01.PB14789	14.83	15.99	13.19	6.21	6.71	6.58	6.68574e-12	-1.18193	down
F01.PB41609	2.39	2.06	2.24	0.35	0.58	0.26	6.84928e-12	-2.49404	down
F01.PB25161	6.36	7.34	8.17	2.99	2.91	2.95	6.87018e-12	-1.3049	down
F01.PB21966	11.1	11.72	11.25	5.76	4.71	6.03	6.9253e-12	-1.04337	down
F01.PB32620	8.58	7.95	8.82	2.76	2.3	3.07	7.03566e-12	-1.66297	down
F01.PB27065	1.44	0.84	1.43	0.12	0	0.09	7.2288e-12	-4.20313	down
F01.PB10726	12.97	14.59	12.63	6.04	6.2	5.2	7.24568e-12	-1.21309	down
F01.PB6993	10.39	10.19	10.76	3.68	3.58	4.55	7.30202e-12	-1.41302	down
F01.PB37167	3.31	4.13	4.36	0.71	0.77	1.57	7.34233e-12	-1.9693	down
F01.PB21347	8.39	8.96	7.8	3.62	3.26	3.95	8.85952e-12	-1.21397	down
F01.PB16615	1.01	1.26	0.76	0	0	0	8.93988e-12	#NAME?	down
F01.PB30448	16.9	14.13	16.89	7.28	7.41	7.47	8.96205e-12	-1.11569	down
F01.PB16275	0.89	1.64	1.62	0	0.04	0	9.0688e-12	-6.93416	down
F01.PB31569	4.99	5.8	6.53	2.23	1.41	1.69	9.8098e-12	-1.71136	down
F01.PB22188	21.86	22.76	19.88	10.91	4.4	5.86	9.87083e-12	-1.60333	down
F01.PB12424	21.09	19.41	21.06	11.32	8.52	9.9	1.05835e-11	-1.05756	down
F01.PB41177	11	11.56	9.76	4.4	5.32	5.25	1.06137e-11	-1.1101	down
F01.PB15862	8.21	11.77	9.73	3.03	2.54	2.44	1.06567e-11	-1.90329	down
F01.PB32236	11.94	10.27	11.26	3.65	4.26	4.89	1.24214e-11	-1.39593	down
F01.PB35539	6.28	5.49	5.9	2.3	2.45	2.34	1.28193e-11	-1.31424	down
F01.PB6071	8.94	8.32	7.37	3.38	2.07	3.02	1.34652e-11	-1.55079	down
F01.PB34630	3.55	3.38	3.03	1	0.72	1.06	1.3569e-11	-1.84857	down
F01.PB3537	24.4	22.97	22.21	8.82	9.5	9.43	1.38036e-11	-1.35317	down
F01.PB42672	6.75	6.01	6.16	2.65	2.61	2.88	1.40065e-11	-1.21323	down
F01.PB23374	5.96	5.77	6.61	1.82	2.39	2.63	1.4144e-11	-1.42187	down
F01.PB23846	14	12.24	12.85	6.52	6.4	6.44	1.47131e-11	-1.01198	down
F01.PB34815	2.99	2.92	2.95	0.9	0.93	0.6	1.49307e-11	-1.86328	down
F01.PB13511	14.33	13.37	13.99	5.6	6.35	5.58	1.55684e-11	-1.25824	down
F01.PB3745	19.76	17.73	21.51	9.23	7.72	7.04	1.56426e-11	-1.31927	down
F01.PB38320	2.5	2.55	2.49	0.51	0.71	0.5	1.5796e-11	-2.16485	down
F01.PB21952	9.57	10.38	9.23	4.72	3.71	5.12	1.65521e-11	-1.10538	down
F01.PB573	31.89	35.18	32.45	11.84	12.9	11.1	1.79571e-11	-1.53992	down
F01.PB20679	3.98	4.34	3.65	1.36	1.13	1.31	1.93173e-11	-1.66391	down
F01.PB4803	17.68	20.28	19.68	8.14	8.51	9.75	1.93323e-11	-1.13463	down
F01.PB31467	7.26	7.19	7.08	2.44	2.55	2.48	1.98794e-11	-1.53482	down
F01.PB33883	5.7	6.77	6.8	2.95	2.51	2.57	2.05316e-11	-1.26234	down
F01.PB18384	11.38	12.86	11.32	6.7	5.1	5.66	2.10378e-11	-1.0244	down
F01.PB13796	15.27	16.9	17.15	6.49	7.69	8	2.13211e-11	-1.15863	down
F01.PB39549	1.63	1.45	1.81	0.1	0.32	0.38	2.30863e-11	-2.62572	down
F01.PB8482	9.54	9.58	9.67	5.29	2.34	4.02	2.40529e-11	-1.31705	down
F01.PB35738	2.56	3.1	2.96	0.65	0.89	0.69	2.48311e-11	-1.97102	down
F01.PB39470	7.58	7.54	7.22	3.41	2.67	3.31	2.58692e-11	-1.24594	down
F01.PB33464	1.46	2.24	2.18	0.37	0.25	0.33	2.9012e-11	-2.67528	down
F01.PB3829	4.08	3.9	3.71	0.28	0.51	0.2	2.97091e-11	-3.79045	down
F01.PB31014	12.42	13.11	13.24	5.94	6.11	5.42	3.02675e-11	-1.1505	down
F01.PB12329	14.02	13.88	12.29	6.91	5.16	6.44	3.05397e-11	-1.12458	down
F01.PB6555	10.12	12.49	11.72	4.21	4.59	4.78	3.1077e-11	-1.35089	down
F01.PB14359	6.41	5.91	6.57	2.03	1.77	2.47	3.1854e-11	-1.59298	down
F01.PB44303	0.77	0.6	0.65	0.04	0.06	0.17	3.19507e-11	-3.0655	down
F01.PB29228	2.26	2.01	2.24	0.23	0.2	0.3	3.34277e-11	-3.1635	down
F01.PB24523	0.77	0.72	0.88	0	0.07	0	3.38212e-11	-5.17041	down
F01.PB35603	7.51	6.87	6.29	2.93	2.71	3	3.45573e-11	-1.25798	down
F01.PB40582	10.68	11.24	9.92	5.3	4.04	6.39	3.58487e-11	-1.01418	down
F01.PB27763	10.82	10.6	11.24	2.96	3.48	2.58	3.64354e-11	-1.89222	down
F01.PB15488	8.11	8.05	9.85	2.46	2.97	3.67	3.89756e-11	-1.52607	down
F01.PB2099	42.23	42.21	39.78	11.64	19.74	10.04	3.92018e-11	-1.69164	down
F01.PB13161	16.41	17.99	16.98	8.32	6.89	8.87	3.94135e-11	-1.10114	down
F01.PB40801	13.95	14.99	17.26	4.24	6.98	7.01	3.95756e-11	-1.34268	down
F01.PB28395	17.51	16.98	18.07	7.3	8.21	8.2	3.95756e-11	-1.15488	down
F01.PB18997	1.89	1.84	1.48	0.36	0.32	0.08	3.96018e-11	-2.79903	down
F01.PB11145	22.47	19.28	20.65	10.58	9.74	10.53	4.00431e-11	-1.02089	down
F01.PB15052	7.82	6.35	5.78	2.32	2.38	1.46	4.24492e-11	-1.71153	down
F01.PB17959	3.55	3.61	3.96	1.13	1.59	1	4.37243e-11	-1.57786	down
F01.PB3735	34.68	41.34	37.18	17.92	22.04	16.34	4.46236e-11	-1.02766	down
F01.PB20198	0.8	0.88	1.36	0	0.04	0.06	4.64819e-11	-4.89701	down
F01.PB36296	1.16	1.37	1.32	0.15	0.13	0.14	4.9582e-11	-3.2183	down
F01.PB23759	21.71	34.23	27.22	5.73	5.53	3.44	5.04822e-11	-2.49536	down
F01.PB16580	12.06	12.62	13.33	6.18	4.47	1.9	5.13067e-11	-1.60488	down
F01.PB7564	16.5	17.3	17.03	8.09	8.51	8.21	5.65578e-11	-1.03958	down
F01.PB41439	1.17	1.24	1.06	0.17	0.1	0.07	5.74289e-11	-3.32448	down
F01.PB19221	7.84	7.91	8.74	4.45	3.53	3.83	6.07087e-11	-1.04587	down
F01.PB28646	23.03	22.44	23.89	10.78	11.79	11.86	6.08426e-11	-1.01592	down
F01.PB31310	11.72	13.37	14.15	6.74	5.56	5.55	6.31418e-11	-1.14172	down
F01.PB1230	6.82	7.05	8.3	1.13	0	0.45	6.38043e-11	-4.00049	down
F01.PB25559	1.81	1.86	2.01	0.19	0.21	0.49	6.42655e-11	-2.69178	down
F01.PB9572	1.61	1.37	1.53	0.12	0.14	0.12	6.78801e-11	-3.82422	down
F01.PB12892	13.46	12.06	13.16	7.26	4.25	5.49	7.34615e-11	-1.19185	down
F01.PB26182	2.98	2.85	3.09	0.52	0.58	1.06	8.06632e-11	-2.0607	down
F01.PB30516	8.84	8.4	9.05	3.19	3.32	3.32	8.15787e-11	-1.42919	down
F01.PB34939	1.25	1.24	0.83	0.06	0.02	0.21	8.54989e-11	-3.56659	down
F01.PB15178	1.01	0.76	1.1	0.05	0	0	8.9282e-11	-5.94397	down
F01.PB10242	14.27	14.54	14.05	7.54	6	5.9	9.82388e-11	-1.1441	down
F01.PB35008	7.39	7.67	7.74	3.69	3.16	2.89	1.01811e-10	-1.22658	down
F01.PB32631	4.06	4.07	5.31	1.01	1.01	1.14	1.0429e-10	-2.09328	down
F01.PB41173	5.33	5.61	5.42	1.9	2.37	2.39	1.05048e-10	-1.2994	down
F01.PB20750	0.52	0.51	0.45	0	0	0	1.06483e-10	#NAME?	down
F01.PB44366	3.19	3.37	2.94	1.34	1.38	1.5	1.10995e-10	-1.16335	down
F01.PB32260	4.4	4.81	4.76	1.74	1.06	0.79	1.24308e-10	-1.9809	down
F01.PB35857	2.2	2.92	2.53	0.49	0.65	0.92	1.346e-10	-1.91609	down
F01.PB12979	6.96	5.42	7.24	0.3	2.39	0.55	1.36497e-10	-2.6205	down
F01.PB4675	12.31	11.52	11.77	5.72	4.29	4.73	1.36497e-10	-1.28373	down
F01.PB11129	14.86	13.64	16.81	7.1	6.26	7.29	1.41913e-10	-1.1397	down
F01.PB12254	3.02	2.69	3.21	0.36	0.69	0.59	1.42812e-10	-2.46289	down
F01.PB29381	6.48	6.49	6.9	1.95	1.78	3.13	1.49164e-10	-1.54748	down
F01.PB31375	4	3.64	3.2	0.74	0.56	0.86	1.55665e-10	-2.39022	down
F01.PB31896	15.29	15.3	14.69	7.87	7.74	6.8	1.67018e-10	-1.01691	down
F01.PB15204	1.31	1	1.31	0	0	0.15	1.67134e-10	-4.61358	down
F01.PB6328	8.74	11.85	9.75	2.49	4.08	2.67	1.67559e-10	-1.73406	down
F01.PB11859	11.27	11.81	12.29	5.17	4.15	6.01	1.7285e-10	-1.21701	down
F01.PB36276	8.03	8.88	7.97	4.03	2.77	1.22	1.77419e-10	-1.62818	down
F01.PB15677	9.66	7.92	8.02	4.16	2.4	3.63	1.77862e-10	-1.34285	down
F01.PB3883	27.86	28.44	30	12.03	12.46	14.23	1.98734e-10	-1.1887	down
F01.PB31087	6.97	7.25	6.44	2.65	2.18	2.25	1.99311e-10	-1.55091	down
F01.PB29215	2.11	1.43	1.85	0.59	0	0	1.99789e-10	-3.15918	down
F01.PB8505	6.66	7.72	7.64	1.92	3.18	2.39	2.03889e-10	-1.56763	down
F01.PB29470	3.57	3.94	3.42	0.3	1.3	0.62	2.06948e-10	-2.33594	down
F01.PB28037	22.87	20.21	22.5	8.43	7.43	10	2.14831e-10	-1.38061	down
F01.PB11619	8.99	7.96	7.69	3.31	3.34	2.61	2.18503e-10	-1.42214	down
F01.PB38802	13.62	16.58	15.95	6.5	8.71	7.75	2.30492e-10	-1.00473	down
F01.PB41960	6.43	6.29	7.3	3.2	2.67	3.38	2.31193e-10	-1.11087	down
F01.PB42604	7.61	7.82	9.35	3.1	3.91	4.44	2.50664e-10	-1.11149	down
F01.PB38805	5.47	5.85	5.63	2.33	2.26	2.39	2.57403e-10	-1.27733	down
F01.PB10632	7.62	6.07	8.25	2.19	2.69	2.42	2.5877e-10	-1.60011	down
F01.PB43514	11.62	11.31	12.18	5.42	6.19	5.53	2.72826e-10	-1.03492	down
F01.PB26674	8.4	7.03	6.31	2	2.77	3.14	2.7351e-10	-1.45633	down
F01.PB11937	6.93	6.65	7.63	3.05	2.56	2.45	2.77563e-10	-1.39885	down
F01.PB12814	4.81	4.85	4.26	1	1.91	1.24	2.8146e-10	-1.76171	down
F01.PB22484	2.51	2.85	2.6	0.48	0.8	0.65	2.85512e-10	-2.04477	down
F01.PB31513	5.1	5.3	5.57	2.19	0.99	1.53	2.97639e-10	-1.78082	down
F01.PB32583	5.17	5.11	4.29	1.96	0.69	2.07	3.01959e-10	-1.64765	down
F01.PB28718	11.33	12.13	14.87	5.51	5.04	5.42	3.06324e-10	-1.27311	down
F01.PB7226	1.34	1.63	1.21	0.09	0.06	0.18	3.06512e-10	-3.67946	down
F01.PB2935	19.75	19.11	18.48	6.06	8.69	6.53	3.09673e-10	-1.47516	down
F01.PB1074	20.84	18.47	16.67	6.28	5.95	8.1	3.17663e-10	-1.498	down
F01.PB36324	2.26	2.04	2.45	0.53	0.83	0.24	3.26239e-10	-2.05825	down
F01.PB33995	1.67	1.77	2.09	0.31	0.51	0.22	3.49921e-10	-2.47517	down
F01.PB22448	5.77	5.97	4.9	1.99	2.53	2.28	3.62326e-10	-1.29189	down
F01.PB18852	4.06	4.2	4.31	1.36	1.49	1.76	3.70373e-10	-1.45044	down
F01.PB31740	8.28	7.7	7.28	3.05	3.02	3.09	3.73959e-10	-1.35592	down
F01.PB27784	1562.96	2087.15	1620.72	537.68	680.31	662.66	3.73995e-10	-1.52704	down
F01.PB23268	5.38	5.81	5.15	2.48	2.34	2.22	3.75611e-10	-1.21504	down
F01.PB9640	2.09	1.48	2.58	0	0.22	0.29	3.99546e-10	-3.72774	down
F01.PB37944	1.23	1.2	1.09	0.15	0.07	0.17	4.06856e-10	-3.18557	down
F01.PB4680	7.73	8.12	7.04	2.61	2.7	2.61	4.97452e-10	-1.53865	down
F01.PB27600	143.29	121.36	138.25	52.55	64.63	82.24	4.97452e-10	-1.05628	down
F01.PB19699	3.63	4.95	4.57	1.34	1.54	1.9	4.97759e-10	-1.46627	down
F01.PB3573	35.56	33	33.75	15.78	16.3	16.57	5.54926e-10	-1.10191	down
F01.PB10672	0.99	0.89	1.3	0	0.06	0.07	5.69651e-10	-4.60593	down
F01.PB36708	7.68	6.36	6.55	3.41	3.03	2.48	5.91293e-10	-1.20521	down
F01.PB41189	1.37	1.31	0.86	0.06	0.12	0.24	6.40586e-10	-3.14159	down
F01.PB25995	12.06	11.62	12.35	5.36	6.76	5.76	6.58504e-10	-1.00644	down
F01.PB34985	9.9	7.82	9.5	3.46	4.25	4.89	7.33793e-10	-1.10845	down
F01.PB12357	3.5	4	3.7	0.79	0.78	1.32	8.13963e-10	-2.002	down
F01.PB37311	7.15	6.96	6.41	3.06	2.95	2.92	8.24484e-10	-1.19606	down
F01.PB16062	4.81	3.91	3.87	0.15	1.49	1.11	8.29527e-10	-2.22944	down
F01.PB40271	0.74	0.62	0.69	0	0	0.1	8.61251e-10	-4.49282	down
F01.PB31512	4	4.68	5.54	1.65	1.28	0.92	9.18828e-10	-1.91092	down
F01.PB26955	3.92	4	4.31	1.38	1.67	1.18	9.44186e-10	-1.534	down
F01.PB24498	4.52	4	4.2	1.62	2.02	1.21	9.48174e-10	-1.39094	down
F01.PB12520	2.96	2.24	3.19	0.63	0.36	0.53	9.71995e-10	-2.51447	down
F01.PB7496	4.64	5.21	5.13	1.86	1.09	1.54	9.72526e-10	-1.74416	down
F01.PB34170	2.1	2.08	2.04	0.36	0.44	0.59	9.94712e-10	-2.18039	down
F01.PB30799	1.38	0.81	0.91	0.05	0.04	0	1.01449e-09	-5.13325	down
F01.PB21070	4.36	4.06	4.36	0.84	1.51	2.26	1.05715e-09	-1.4763	down
F01.PB7214	7.71	9.72	8.96	4.3	3.38	3.63	1.18931e-09	-1.23305	down
F01.PB12948	1.53	1.94	1.7	0.13	0.26	0.26	1.24823e-09	-3.1375	down
F01.PB27821	18.04	21.03	18.69	7.63	8.16	8.08	1.32536e-09	-1.31223	down
F01.PB11814	7.88	10.8	8.88	1.48	1.33	3.76	1.3366e-09	-2.08994	down
F01.PB19135	7.47	7.66	7.12	3.56	3.21	3.13	1.35143e-09	-1.17023	down
F01.PB19480	5.06	4.14	4.96	2.38	1.66	1	1.36987e-09	-1.49354	down
F01.PB11978	14.27	14.29	13.3	6.78	6.79	6.6	1.38493e-09	-1.05956	down
F01.PB25224	5.87	5.62	6.54	2.51	2.64	2.34	1.4324e-09	-1.26136	down
F01.PB24173	4.96	4.08	4.74	1.24	2.01	2.16	1.43931e-09	-1.35085	down
F01.PB23970	2.68	3.72	3.68	1.34	0.23	0.44	1.4532e-09	-2.35268	down
F01.PB21057	6.74	6.17	6.1	2.26	3.01	2.79	1.48781e-09	-1.23683	down
F01.PB41474	4.29	4.05	5.32	1.28	1.67	1.82	1.4927e-09	-1.51648	down
F01.PB39569	9.18	8.85	9.51	4.15	4.83	4.62	1.50137e-09	-1.01589	down
F01.PB22087	0.69	0.93	0.91	0.11	0.09	0	1.50302e-09	-3.79711	down
F01.PB29824	1.65	1.22	1.63	0.15	0.24	0.06	1.5104e-09	-3.48782	down
F01.PB10146	18.2	30.47	29.78	3.23	4.46	4.04	1.52124e-09	-2.75601	down
F01.PB31907	0.73	0.56	0.65	0	0	0	1.55941e-09	#NAME?	down
F01.PB39343	2.37	1.4	2.23	0.29	0	0.42	1.57196e-09	-3.10622	down
F01.PB8311	5.63	6.87	6.13	1.83	2.16	2.48	1.60523e-09	-1.54492	down
F01.PB42978	2.88	2.61	3.01	0.98	1.07	0.58	1.6432e-09	-1.70409	down
F01.PB37130	2.97	3.08	3.63	1.12	1.05	0.87	1.65758e-09	-1.6918	down
F01.PB19361	5.94	5.47	6.19	2.81	2.87	2.38	1.67268e-09	-1.12113	down
F01.PB856	55.97	46.67	49.05	25.69	23.96	27.06	1.67268e-09	-1.03323	down
F01.PB26568	0.89	1.86	1.59	0.19	0	0	1.88264e-09	-4.58275	down
F01.PB16922	11.72	12.21	11.49	5.35	5.82	5.38	1.89606e-09	-1.10066	down
F01.PB7812	14.13	13.42	14.29	6.85	6.93	5.93	1.89843e-09	-1.09571	down
F01.PB847	9.39	8.36	9.48	2.22	1.36	2.24	1.94409e-09	-2.26799	down
F01.PB23103	11.34	10.33	10.44	4.96	6.12	4.91	2.01122e-09	-1.00513	down
F01.PB44601	1.14	1.53	1.64	0.47	0.33	0.52	2.06685e-09	-1.70695	down
F01.PB17119	35.36	38.18	43.22	18.01	15.12	23.25	2.21173e-09	-1.05707	down
F01.PB26046	4.21	5.51	4.45	2.1	1.45	2.06	2.22684e-09	-1.3427	down
F01.PB44648	0.63	0.68	0.83	0.1	0.1	0.13	2.32917e-09	-2.75962	down
F01.PB27688	22.85	24.63	21.55	8.95	8.53	3.27	2.39498e-09	-1.84933	down
F01.PB34034	3.63	3.72	2.35	0.5	0.75	0.5	2.45594e-09	-2.50351	down
F01.PB23348	7.19	6.4	6.52	3.48	2.6	2.99	2.49413e-09	-1.14947	down
F01.PB443	2.3	1.92	2.9	0	0	0	2.50033e-09	#NAME?	down
F01.PB12066	12.81	16.6	15.51	7.86	4.93	5.94	2.50876e-09	-1.26824	down
F01.PB7068	2.01	1.43	1.52	0.24	0.14	0.16	2.65192e-09	-3.21305	down
F01.PB13045	7.07	7.73	8.8	2.76	3.11	3.57	2.68666e-09	-1.33932	down
F01.PB8081	4.33	4.71	3.67	1.55	1.15	1.41	2.69516e-09	-1.64256	down
F01.PB43628	7.98	7.42	7.45	3.87	3.25	3.8	2.76543e-09	-1.06375	down
F01.PB1978	39.06	36.95	34.52	12.28	14.69	15.94	2.87192e-09	-1.45933	down
F01.PB31001	1.28	0.85	1.02	0.09	0	0.1	2.88129e-09	-4.04171	down
F01.PB18199	8.61	8.61	7.99	3.74	4.09	4.55	2.90142e-09	-1.02284	down
F01.PB40642	5.11	3.98	4.03	1.6	1.68	1.75	2.99307e-09	-1.38971	down
F01.PB36254	2.76	2.85	2.54	0.93	0.84	0.91	3.03078e-09	-1.59062	down
F01.PB4414	4.07	4.99	4.17	0.68	1.52	1	3.04888e-09	-2.0829	down
F01.PB12209	7.54	8.97	7.64	2.34	3.19	4.05	3.11093e-09	-1.34512	down
F01.PB28621	7.7	6.23	5.79	2.9	1.84	2.32	3.17151e-09	-1.49549	down
F01.PB2956	25.09	28.69	28.45	13.2	13.82	12.16	3.27438e-09	-1.09899	down
F01.PB18054	7.98	7.9	9.21	3.6	3.9	4.83	3.5332e-09	-1.02158	down
F01.PB17963	4.29	3.54	2.92	0.81	1.17	1.2	3.54376e-09	-1.76116	down
F01.PB748	11.38	10.24	9.02	3.78	1.64	1.43	3.55905e-09	-2.21665	down
F01.PB17531	0.56	0.56	0.42	0	0.03	0	3.5884e-09	-6.08096	down
F01.PB4159	1.6	1.89	1.58	0.18	0.21	0.12	3.60318e-09	-3.52343	down
F01.PB22758	2.88	1.98	2.17	0.45	0.7	0.49	3.61904e-09	-2.12062	down
F01.PB2087	26.54	25.45	27	8.95	13.22	11.78	3.70757e-09	-1.25257	down
F01.PB16850	8.12	8.88	8.41	4.63	2.28	1.49	3.94589e-09	-1.6071	down
F01.PB14483	10.6	9.5	9.8	3.09	5.42	4.1	3.95445e-09	-1.25422	down
F01.PB43152	7.23	6.79	7.24	4.52	2.82	2.68	4.11613e-09	-1.08003	down
F01.PB9641	1.24	1.6	1.35	0.15	0.11	0.12	4.16439e-09	-3.49701	down
F01.PB37204	11.95	8.77	10.61	4.47	4.34	2.59	4.23341e-09	-1.45271	down
F01.PB32703	5.93	5.63	5.71	2.07	2.26	1.83	4.30442e-09	-1.49857	down
F01.PB38870	3.92	2.91	3.37	1.1	0.79	1.57	4.44511e-09	-1.57561	down
F01.PB18854	8.12	8.21	7.63	3.62	3.74	4.35	4.45127e-09	-1.03317	down
F01.PB22191	8.35	7.2	6.89	3.03	3.69	4	4.54367e-09	-1.06342	down
F01.PB5702	2.5	2.46	3.29	0.38	0.47	0.53	4.592e-09	-2.58391	down
F01.PB21456	2.12	1.99	2.26	0.62	0.52	0.41	4.75193e-09	-2.05303	down
F01.PB9186	6.87	4.89	5.69	1.64	1.91	2.51	5.05106e-09	-1.53547	down
F01.PB19810	0.98	0.87	0.75	0	0.04	0.17	5.10771e-09	-3.60876	down
F01.PB2587	1.36	1.65	2.37	0.2	0.28	0	5.13153e-09	-3.69952	down
F01.PB12041	10.39	11.69	9.66	3.4	3.95	5.98	5.18492e-09	-1.26225	down
F01.PB32239	2.46	3.52	3.35	0.81	0.57	0.63	5.19946e-09	-2.25031	down
F01.PB29863	3.48	3.75	3.54	0.8	1.02	1.11	5.23172e-09	-1.8798	down
F01.PB31816	9.17	7.37	7.96	3.21	3.33	3.51	5.24468e-09	-1.28897	down
F01.PB10646	12.45	14.4	15.04	8.49	6.28	5.59	5.28274e-09	-1.04802	down
F01.PB29477	4.32	5.68	4.79	2.01	0.59	1.8	5.33081e-09	-1.76335	down
F01.PB43285	1.49	1.7	1.53	0.4	0.28	0.36	5.4228e-09	-2.21175	down
F01.PB16983	16.25	16.76	16.33	6.81	9.32	8.57	5.59995e-09	-1.00324	down
F01.PB16235	2.16	2.15	2.26	0.51	0.2	0.41	5.68424e-09	-2.5452	down
F01.PB44261	0.52	0.58	0.58	0.11	0.09	0.12	5.90968e-09	-2.46483	down
F01.PB9039	3.59	3.64	3.38	1.23	0.95	0.78	6.13377e-09	-1.86333	down
F01.PB42820	3.63	3.2	3.65	1.33	1.49	1.46	6.18036e-09	-1.28434	down
F01.PB1035	41	41.77	40.08	21.35	18.92	17.52	6.18894e-09	-1.14883	down
F01.PB28284	9.38	7.17	7.04	3.46	2.93	2.25	6.3389e-09	-1.46066	down
F01.PB32521	1.24	1.49	1.08	0.14	0.13	0.07	6.69261e-09	-3.47489	down
F01.PB43989	0.9	0.66	0.54	0.16	0.08	0.07	6.70536e-09	-2.76161	down
F01.PB38186	0.84	0.82	0.59	0	0	0.17	6.9866e-09	-3.91246	down
F01.PB26009	5.55	5.23	4.79	2.07	2.3	2.01	7.18883e-09	-1.28863	down
F01.PB30300	7.1	5.92	5.68	1.93	2.34	2.88	7.48892e-09	-1.40474	down
F01.PB17189	41.34	45.92	45.47	12.01	21.46	24.46	7.58451e-09	-1.20593	down
F01.PB31677	8.69	7.45	8.45	3.49	3.27	3.46	7.64905e-09	-1.27501	down
F01.PB43922	1.28	1.3	0.97	0.44	0.17	0.43	7.9027e-09	-1.7948	down
F01.PB14722	7.76	9.27	8.21	4.28	4.42	2.59	7.99651e-09	-1.16721	down
F01.PB19129	7.05	7.07	8.04	3.15	3.62	4.03	8.02977e-09	-1.03474	down
F01.PB36261	3.15	2.92	3.15	1.09	0.85	1.29	8.08197e-09	-1.52303	down
F01.PB18708	0.76	0.74	0.64	0.09	0.09	0.09	8.59417e-09	-3.19344	down
F01.PB29480	2.98	2.77	3.06	0.57	0.44	1.03	8.97123e-09	-2.11388	down
F01.PB41614	9.33	8.54	9.59	3.65	4.88	4.6	9.38401e-09	-1.06187	down
F01.PB44167	4.62	4.6	4.48	2	2.47	1.97	9.53607e-09	-1.08156	down
F01.PB1740	30.58	30.62	25.81	12.66	9.52	9.91	9.55604e-09	-1.53082	down
F01.PB38264	2.37	2.45	3.07	0.53	0.45	1.2	9.5613e-09	-1.85863	down
F01.PB12097	3.54	4.34	4.36	1.03	1.36	1.57	1.00532e-08	-1.64361	down
F01.PB41143	2.06	2.29	1.91	0.54	0.53	0.46	1.07332e-08	-2.05385	down
F01.PB16550	3.47	3.24	4.68	0.89	0.92	1.08	1.07836e-08	-1.97804	down
F01.PB12090	0.83	1.3	1.14	0.05	0.11	0	1.10495e-08	-4.27765	down
F01.PB19721	2.38	2.37	2.28	0.49	0.52	0.95	1.17323e-08	-1.86626	down
F01.PB16097	8.01	6.73	6.15	3.53	1.8	2.67	1.18662e-08	-1.3873	down
F01.PB25146	4.78	4.51	4.68	2.39	1.59	1.91	1.2075e-08	-1.25002	down
F01.PB38134	5.46	4.76	7.16	0.91	2	0.79	1.21029e-08	-2.2426	down
F01.PB11635	4.97	4.91	6.26	0.81	0.98	2.49	1.25828e-08	-1.93225	down
F01.PB11527	2.44	2.9	2.46	0.78	0.75	0.28	1.25947e-08	-2.16754	down
F01.PB22298	3.37	3.54	3.59	1.95	1.07	0.88	1.26675e-08	-1.42619	down
F01.PB9808	8.86	7.54	7.17	4.02	2.69	3.06	1.30764e-08	-1.27982	down
F01.PB34207	2.01	2.22	2.82	0.8	0.56	0.62	1.31862e-08	-1.83614	down
F01.PB15533	11.93	9.21	11.54	2.17	5.18	3.16	1.3884e-08	-1.64935	down
F01.PB14627	3.45	3.17	3.01	0.75	0.99	0.71	1.45041e-08	-2.01689	down
F01.PB26271	9.77	8.65	8.62	4.2	4.79	4.41	1.54611e-08	-1.01255	down
F01.PB23242	4.57	4.15	4.71	1.81	1.91	2.2	1.56313e-08	-1.18189	down
F01.PB873	39.12	41.49	42.14	20.02	21.68	15.97	1.56365e-08	-1.15158	down
F01.PB13343	7.98	8.55	8.82	2.82	3.4	4.77	1.5869e-08	-1.21661	down
F01.PB6653	5.01	5.04	4.64	1.06	1.43	1.83	1.76845e-08	-1.77453	down
F01.PB25641	3.58	3.37	2.81	1.32	1.15	0.95	1.79106e-08	-1.52347	down
F01.PB14363	3.48	2.52	2.39	0.93	0.59	0.23	1.79473e-08	-2.28996	down
F01.PB11696	4.58	5.09	5.13	1.38	2.15	1.38	1.83296e-08	-1.60177	down
F01.PB18112	1.63	1.28	2.86	0	0.01	0.08	1.87104e-08	-6.31374	down
F01.PB31531	8.86	8.23	7.71	3.64	3.77	4	1.8745e-08	-1.12268	down
F01.PB16820	3.82	3.84	4.51	1.5	1.31	1	1.98708e-08	-1.68925	down
F01.PB32689	7.65	7.89	8.66	2.96	4.31	3.84	2.03272e-08	-1.12813	down
F01.PB41650	4.36	4.67	4.09	2.4	1.35	1.74	2.08158e-08	-1.25935	down
F01.PB17767	19.5	31.46	28.76	5.93	7.25	5.54	2.12466e-08	-2.08914	down
F01.PB12231	1.31	1.43	1.19	0.17	0.09	0.22	2.15129e-08	-3.16802	down
F01.PB33455	3.62	2.8	3.4	0.94	1.03	1.22	2.21787e-08	-1.63243	down
F01.PB44035	1.64	2.15	2.31	0.78	0.75	0.72	2.24742e-08	-1.44741	down
F01.PB42214	1.7	1.2	1.72	0.48	0.29	0.18	2.30871e-08	-2.31931	down
F01.PB9969	4.45	4.24	4.99	1.69	1.1	1.88	2.43349e-08	-1.56582	down
F01.PB31075	13.92	13.89	14.53	6.06	6.5	7.94	2.47412e-08	-1.05381	down
F01.PB6580	7.7	7.48	7.23	3.2	2.85	2.68	2.50612e-08	-1.38648	down
F01.PB28797	14.38	13.07	14.81	5.43	7.59	7	2.52525e-08	-1.08592	down
F01.PB35744	0.4	0.42	0.68	0	0.06	0.02	2.571e-08	-4.54103	down
F01.PB5015	20.59	21.14	25.06	5.33	9.9	11.28	2.58672e-08	-1.34231	down
F01.PB42858	0.6	0.51	0.71	0	0.06	0.09	2.63828e-08	-3.55644	down
F01.PB7690	9.45	9.56	11.13	5.04	4.68	4.25	2.92495e-08	-1.11905	down
F01.PB11394	4.76	4.49	4.5	1.46	1.55	1.55	2.93369e-08	-1.59998	down
F01.PB8316	11.1	12.16	8.42	4.62	3.32	3	2.98362e-08	-1.54381	down
F01.PB18087	6.35	7.27	7.34	3.37	3.45	3.12	3.13618e-08	-1.07398	down
F01.PB11411	2.89	3.47	2.64	0.88	1.03	0.34	3.18902e-08	-2.00317	down
F01.PB34735	2.13	1.82	1.97	0.56	0.62	0.42	3.22866e-08	-1.90723	down
F01.PB20851	5.93	5.39	4.87	2.1	2.86	2.4	3.31318e-08	-1.13467	down
F01.PB44089	0.39	0.24	0.36	0.06	0.03	0	3.33975e-08	-3.55148	down
F01.PB37186	6.66	5.09	5.04	1.4	2.52	1.34	3.37171e-08	-1.66901	down
F01.PB1384	31.05	23.18	21.17	4.73	9.11	5.77	3.38504e-08	-1.99458	down
F01.PB35028	0.42	0.71	0.35	0	0	0	3.42117e-08	#NAME?	down
F01.PB21248	8.87	7.9	8.55	4.05	4.62	3.9	3.50621e-08	-1.00947	down
F01.PB19312	2.52	2.88	3.24	1.29	0.73	0.96	3.6422e-08	-1.5411	down
F01.PB28425	9.5	8.93	11.14	4.3	4.94	3.78	3.72167e-08	-1.19267	down
F01.PB19265	3.54	3.74	2.81	1.22	1	1.72	3.75618e-08	-1.36079	down
F01.PB3346	13.05	12.74	13.12	6.85	4.64	4.34	3.93863e-08	-1.33119	down
F01.PB6626	3.16	3.37	3.64	0.51	0.89	0.91	4.00313e-08	-2.15379	down
F01.PB26666	4.99	4.57	4.2	1.99	2.03	2.22	4.06872e-08	-1.13979	down
F01.PB1246	21.22	17.01	22.45	8.25	6.29	8.74	4.36303e-08	-1.44901	down
F01.PB5328	3.37	2.08	2.54	0.99	0	0	4.49821e-08	-3.07333	down
F01.PB20345	5.41	5.78	5.45	2.52	2.39	3.33	4.56356e-08	-1.01267	down
F01.PB33628	2.55	2.87	2.74	0.86	0.7	1.04	4.67538e-08	-1.67135	down
F01.PB22373	2.05	1.74	1.57	0.34	0.32	0.75	4.79511e-08	-1.94584	down
F01.PB20290	1.58	1.03	1.03	0.26	0.07	0.28	4.8227e-08	-2.62804	down
F01.PB41959	1.45	1.43	1.67	0.56	0.32	0.14	4.90097e-08	-2.14987	down
F01.PB1122	8.26	6.07	7.3	1.23	1.3	1.71	4.91471e-08	-2.39187	down
F01.PB4495	12.26	13.39	15.76	7.25	6.18	7.13	5.03928e-08	-1.01686	down
F01.PB43064	2.1	1.95	1.73	0.24	0.55	0.58	5.08146e-08	-2.12171	down
F01.PB30745	2.05	1	2.12	0.11	0.09	0.05	5.19297e-08	-4.58976	down
F01.PB34518	3.44	3.1	3.96	1.29	1.49	1.29	5.28536e-08	-1.36807	down
F01.PB22514	1.13	0.92	1.76	0	0.11	0.11	5.42979e-08	-4.27601	down
F01.PB23162	3.79	3.57	3.8	1.68	1.38	1.58	5.65532e-08	-1.26741	down
F01.PB21112	2.89	3.71	4.38	1.35	0.97	1.24	5.66413e-08	-1.63106	down
F01.PB13418	1.37	1.35	0.68	0.19	0	0	5.77767e-08	-4.59084	down
F01.PB41101	2.48	2.82	2.51	0.74	0.65	1.04	5.90778e-08	-1.6945	down
F01.PB37021	2.7	2.46	3.03	1.46	0.76	0.46	6.50579e-08	-1.61967	down
F01.PB27441	29.08	28.55	27.31	13.34	11.75	14.98	7.05532e-08	-1.13856	down
F01.PB24294	2.77	5.08	4.52	1.23	0	0.23	7.24581e-08	-3.0799	down
F01.PB5445	8.15	8.56	8.98	4.34	3.03	4.17	7.77681e-08	-1.16737	down
F01.PB33726	0.73	0.4	0.46	0	0.02	0.02	8.04073e-08	-5.13312	down
F01.PB31866	8.88	8.22	8.41	3.49	3.58	4.64	8.04203e-08	-1.13043	down
F01.PB23926	1	1.85	1.75	0.31	0	0.23	8.07503e-08	-3.19671	down
F01.PB8430	2.52	2.92	2.41	1.31	0.17	0.29	8.0843e-08	-2.19238	down
F01.PB40863	6.57	6.93	6.66	2.96	3.29	3.48	8.2004e-08	-1.05148	down
F01.PB41584	2.24	1.47	1.8	0.39	0.67	0.18	8.2012e-08	-2.1539	down
F01.PB12301	6.45	4.93	7.71	0.89	2.18	1.49	8.23366e-08	-2.09895	down
F01.PB8350	3.44	2.65	4.34	0.45	1	0.6	8.30903e-08	-2.33812	down
F01.PB21606	6.66	6.82	7.31	3.25	3.31	3.66	8.37222e-08	-1.02699	down
F01.PB12143	4.69	5.66	4.38	1.57	1.85	1.58	8.38243e-08	-1.57199	down
F01.PB12299	7.86	7.72	9.36	3.49	4.47	2.08	8.68885e-08	-1.32244	down
F01.PB40103	2.13	2.5	2.51	0.7	0.92	0.91	8.71745e-08	-1.50214	down
F01.PB10113	1.23	1.35	0.98	0.27	0.16	0	8.9188e-08	-3.21231	down
F01.PB33428	0.52	0.42	0.42	0	0.05	0.06	9.00812e-08	-3.81308	down
F01.PB14729	5.13	4.98	5.39	1.84	2.23	1.89	9.01488e-08	-1.379	down
F01.PB32946	9.95	9.07	9.58	4.29	4.77	4.2	9.09116e-08	-1.1207	down
F01.PB30039	9.58	10.47	9.69	4.82	5	4.69	9.11407e-08	-1.04567	down
F01.PB25946	1.34	1.09	1.37	0.14	0.21	0.32	9.14495e-08	-2.55488	down
F01.PB7267	8.72	5.71	8.05	2.2	2.77	1.84	9.28021e-08	-1.73184	down
F01.PB2913	71.25	58.31	70.27	39.76	21.99	33.79	9.31205e-08	-1.09176	down
F01.PB35344	0.42	0.51	0.63	0	0.07	0	9.46448e-08	-4.54936	down
F01.PB38330	3.14	2.56	2.4	1.02	0.96	0.73	9.5593e-08	-1.6006	down
F01.PB11461	11.91	10.3	10.82	4.99	5.04	5.82	9.83623e-08	-1.07092	down
F01.PB12365	6.33	6.95	7.65	2.41	3.96	2.13	1.00463e-07	-1.30789	down
F01.PB13581	21.18	17.38	15.78	3.04	7.4	7.32	1.00849e-07	-1.62159	down
F01.PB4827	2.5	3.21	3.14	0.62	0.64	0.86	1.01012e-07	-2.12672	down
F01.PB28875	3.48	3.22	3.21	1.13	0.84	0.59	1.06229e-07	-1.98481	down
F01.PB2958	20.04	23.58	24.59	10.66	10.67	11.97	1.09083e-07	-1.06541	down
F01.PB23272	0.59	0.47	0.77	0.03	0.02	0.08	1.20125e-07	-3.85968	down
F01.PB13907	0.75	0.98	0.77	0.09	0.07	0	1.21657e-07	-3.94191	down
F01.PB44404	7.34	5.15	6.42	2.35	2.95	2.42	1.26732e-07	-1.28179	down
F01.PB8700	1.17	1.39	1.38	0.15	0.11	0.17	1.29513e-07	-3.18589	down
F01.PB13109	5.58	5.73	4.88	2.52	1.92	1.61	1.43173e-07	-1.42322	down
F01.PB40195	5.59	6.27	5.76	2.94	3.12	2.29	1.43258e-07	-1.08047	down
F01.PB10051	18.91	14.66	14.39	7.61	4.71	7.56	1.47191e-07	-1.27938	down
F01.PB44442	0.53	0.49	0.33	0	0.13	0.03	1.49185e-07	-3.158	down
F01.PB13582	9.32	10.14	7.93	3.93	5.11	3.72	1.51488e-07	-1.11509	down
F01.PB9231	1.49	1.59	1.87	0.15	0.31	0.25	1.54577e-07	-2.84604	down
F01.PB12571	1.59	2.43	1.67	0.14	0.36	0.51	1.56634e-07	-2.53768	down
F01.PB22074	2.78	2.69	2.15	0.95	0.54	1.01	1.5969e-07	-1.61034	down
F01.PB9135	2.16	1.51	0.79	0	0	0	1.62224e-07	#NAME?	down
F01.PB21808	15.73	11.02	13.42	5.62	6.2	5.23	1.65845e-07	-1.23441	down
F01.PB41998	3.26	3.68	3.79	1.01	1.94	0.68	1.65961e-07	-1.57277	down
F01.PB44535	2.16	1.47	1.56	0.36	0.64	0.34	1.74327e-07	-1.9659	down
F01.PB8956	8.8	10.82	12.66	4.28	2.99	4.97	1.74357e-07	-1.40627	down
F01.PB29751	1.85	1.39	0.69	0	0	0	1.77171e-07	#NAME?	down
F01.PB11057	4.03	4.83	4.25	1.35	1.79	1.74	1.79727e-07	-1.43999	down
F01.PB16805	1.93	2.22	1.83	0.69	0.29	0.42	1.80912e-07	-2.09321	down
F01.PB32954	8.53	8.6	7.38	3.22	4.79	3.54	1.91229e-07	-1.09469	down
F01.PB30736	6.43	5.71	5.85	2.67	1.95	2.63	1.93869e-07	-1.32581	down
F01.PB36998	3.67	4.24	3.8	1.72	1.69	1.47	2.03115e-07	-1.26519	down
F01.PB19974	4.29	3.77	3.42	2.09	1.57	1.27	2.05943e-07	-1.22288	down
F01.PB28413	1.52	1.48	1.62	0	0.08	0.54	2.08279e-07	-3.03878	down
F01.PB9570	8.84	8	7	3.17	3.83	3.58	2.1207e-07	-1.18839	down
F01.PB10090	2.85	2.58	3.34	0.33	1.09	0.7	2.25659e-07	-2.09771	down
F01.PB32113	10.14	10.48	8.79	2.54	4.91	5.17	2.2694e-07	-1.22935	down
F01.PB34089	2.15	1.97	1.55	0.38	0.73	0.41	2.36674e-07	-1.9467	down
F01.PB42058	5.59	4.38	5.21	2.02	2.64	2.11	2.36878e-07	-1.1668	down
F01.PB15631	5.82	5.3	5.83	2.12	2.35	2.3	2.46002e-07	-1.3267	down
F01.PB12842	1.15	1.07	1.29	0.16	0.14	0.24	2.57951e-07	-2.91943	down
F01.PB36321	6.54	5.75	5.55	2.5	2.58	3.59	2.65236e-07	-1.04131	down
F01.PB26031	3.53	2.84	3.23	0.98	1.52	0.84	2.65645e-07	-1.51581	down
F01.PB8929	7.84	8.8	10.56	3.33	4.52	4.5	2.72343e-07	-1.14377	down
F01.PB44494	1.3	1.11	1.21	0.46	0.45	0.57	2.73231e-07	-1.28588	down
F01.PB11632	4.28	4.19	4.58	0.83	1.58	2.28	2.74364e-07	-1.48428	down
F01.PB30378	1.5	1.81	2.37	0	0.59	0.22	2.83557e-07	-2.84711	down
F01.PB37406	3.19	2.84	3.32	1.12	1.15	1.1	2.89207e-07	-1.4869	down
F01.PB27772	8.33	7.44	8.85	2.01	2.45	2.85	2.98108e-07	-1.79948	down
F01.PB26475	0.39	0.5	0.87	0	0	0	2.98112e-07	#NAME?	down
F01.PB35763	6.16	5.54	6.52	2.98	3.22	2.77	3.09134e-07	-1.02196	down
F01.PB28075	16.25	16.81	15.99	7.2	7.7	6.77	3.15e-07	-1.21327	down
F01.PB26782	5.75	5.62	6.84	3.74	2.23	2.31	3.15474e-07	-1.13613	down
F01.PB26780	2.7	2.5	2.26	0.74	0.68	1.03	3.25083e-07	-1.62361	down
F01.PB5294	5.42	5.41	6.25	2.41	1.13	3.15	3.34276e-07	-1.37223	down
F01.PB23699	0.97	0.92	0.97	0.26	0.18	0.09	3.366e-07	-2.46274	down
F01.PB10693	155.19	218.48	195.23	89.79	88.44	84.82	3.41317e-07	-1.11367	down
F01.PB44363	3.55	3.58	2.96	1.7	1.62	1.66	3.53324e-07	-1.01668	down
F01.PB9752	3.85	4.25	3.24	0.42	1.34	1.51	3.54265e-07	-1.82284	down
F01.PB39181	4	3.54	4.56	1.86	1.61	1.52	3.55045e-07	-1.27767	down
F01.PB28595	9	8.51	8.35	2.73	4.02	4.86	3.64355e-07	-1.17183	down
F01.PB28769	5.64	3.87	3.87	0.74	1.52	1.11	3.67875e-07	-2.01533	down
F01.PB16489	4.77	4.04	4.59	1.36	1.88	1.56	3.7017e-07	-1.50766	down
F01.PB19371	0.51	0.84	0.97	0.1	0.12	0.06	3.71326e-07	-3.19557	down
F01.PB7876	11.22	9.12	10.95	5.5	5.23	4.51	3.71772e-07	-1.04532	down
F01.PB28298	11.17	8.23	8.86	4.48	4.36	4.19	3.97499e-07	-1.12524	down
F01.PB42810	2.52	3.04	2.98	1.43	1.01	0.75	4.01272e-07	-1.43215	down
F01.PB38007	1.66	1.63	1.67	0.61	0.46	0.33	4.12126e-07	-1.8537	down
F01.PB40916	3.15	3.21	2.25	1.17	1.07	1.03	4.14739e-07	-1.40457	down
F01.PB40929	1.51	2.61	0.84	0	0	0	4.35895e-07	#NAME?	down
F01.PB1254	12.38	10.97	13.02	3.67	4.57	3.18	4.37835e-07	-1.71549	down
F01.PB43748	3.87	3.25	4.11	1.4	1.11	2.2	4.53163e-07	-1.25417	down
F01.PB3821	8.69	8.3	9.35	2.77	3.48	3.25	4.7601e-07	-1.48992	down
F01.PB5051	7.9	7.93	8.05	4.63	2.84	3.55	4.8739e-07	-1.12651	down
F01.PB20474	3.51	4.32	3.59	1.49	1.35	2.05	5.00171e-07	-1.22939	down
F01.PB1475	16.41	14.02	14.04	5.54	6.01	4.66	5.20263e-07	-1.50235	down
F01.PB23359	2.64	3.97	6.16	0	0.09	0.5	5.3377e-07	-4.49112	down
F01.PB43958	0.99	1.32	1.24	0.52	0.34	0.53	5.38727e-07	-1.3494	down
F01.PB26867	4.01	5.74	4.56	1.68	2.12	1.88	5.41899e-07	-1.32914	down
F01.PB22503	2.27	2.74	2.72	1.08	1.09	1.01	5.51944e-07	-1.28233	down
F01.PB15813	5.13	4.77	5.52	1.96	2.21	1.95	5.74603e-07	-1.34294	down
F01.PB41920	13.15	18.4	17.67	6.23	7.3	7.9	5.83452e-07	-1.19925	down
F01.PB22241	5.45	4.44	4.69	2.06	2.38	2.38	5.83624e-07	-1.09179	down
F01.PB29452	2.07	2.32	1.46	0.65	0	0.49	5.95461e-07	-2.37904	down
F01.PB7035	1.53	1.13	1.83	0	0.47	0.2	6.04744e-07	-2.7616	down
F01.PB3475	5.09	4.81	3.6	1.32	1.28	0.59	6.21509e-07	-2.18907	down
F01.PB19725	1.85	1.96	1.7	0.68	0.43	0.59	6.51163e-07	-1.7267	down
F01.PB32359	9.75	8.6	9	4.66	4.25	4.64	6.51528e-07	-1.01759	down
F01.PB1889	5.78	3.59	5.62	0.21	1.31	0.78	6.55629e-07	-2.84852	down
F01.PB358	65.63	58.77	64.4	27.97	36.04	35.39	7.18975e-07	-1.02562	down
F01.PB2303	127.68	92.43	111.27	48.41	59.77	59.92	7.20776e-07	-1.13408	down
F01.PB36540	1.36	1.12	1.01	0.36	0.13	0.26	7.27135e-07	-2.25363	down
F01.PB42877	3.01	2.77	2.99	0.85	1.3	1.07	7.66336e-07	-1.45189	down
F01.PB44078	0.8	0.91	1.12	0.23	0.25	0.26	7.73989e-07	-1.93577	down
F01.PB37603	4.59	5.12	5.03	1.75	3	2.24	7.84476e-07	-1.07308	down
F01.PB16333	1.49	1.56	1.86	0.17	0.19	0.56	7.85676e-07	-2.41618	down
F01.PB41218	0.41	0.48	0.46	0.08	0	0.06	8.08146e-07	-3.34671	down
F01.PB11290	9.84	8.8	10.72	5.83	4.01	2.49	8.08777e-07	-1.25456	down
F01.PB32309	5.52	5.52	6.11	2.35	3.05	1.99	8.52271e-07	-1.22228	down
F01.PB4396	4.4	4.56	4.69	1.38	1.63	1.61	8.52554e-07	-1.58786	down
F01.PB34704	3.31	3.09	3.46	1.46	1.54	1.22	8.74562e-07	-1.2298	down
F01.PB21661	1.06	0.64	1.23	0.13	0.14	0.13	8.91212e-07	-2.95114	down
F01.PB15367	4.17	4.89	5.12	2.57	1.15	1.79	9.05447e-07	-1.37121	down
F01.PB31311	2.03	2.62	2.49	0.49	0.6	0.74	9.06104e-07	-2.02068	down
F01.PB41019	1.93	1.65	1.95	0.46	0.62	0.63	9.18881e-07	-1.70484	down
F01.PB32243	7.12	8.19	7.09	3.86	3.3	3.51	9.34431e-07	-1.0748	down
F01.PB22629	6.84	7.84	9.01	4.77	3.36	3.46	9.37661e-07	-1.02719	down
F01.PB30305	1.33	1.42	1.26	0	0.22	0.42	9.71615e-07	-2.75619	down
F01.PB36707	2.56	3.22	2.63	0.99	0.79	1.36	9.82325e-07	-1.43559	down
F01.PB4863	6.76	5.36	6.5	2.64	2.97	1.96	9.86097e-07	-1.30252	down
F01.PB21896	1.33	2	2.35	0	0.61	0	1.01263e-06	-3.24483	down
F01.PB3197	15.51	16.28	17.86	8.61	8.47	7.17	1.01698e-06	-1.06301	down
F01.PB30925	5.52	5.35	5.01	2.09	2.34	2.27	1.0201e-06	-1.26202	down
F01.PB365	14.02	3.59	9.41	0	0	0	1.02134e-06	#NAME?	down
F01.PB22091	2.87	3.31	3.12	1.4	1.21	1.19	1.03192e-06	-1.30152	down
F01.PB41441	3.42	3.27	3.11	1.16	1.6	1.31	1.04214e-06	-1.27354	down
F01.PB15153	3.1	7.51	8.79	0.32	0.35	0	1.05713e-06	-4.92172	down
F01.PB2957	14.37	15.05	14.07	5.82	5.24	8.76	1.11513e-06	-1.16755	down
F01.PB33391	4.7	3.38	3.6	1.24	1.85	1.6	1.15104e-06	-1.31894	down
F01.PB17726	14.35	15.21	7.67	1.97	1.35	2.05	1.19513e-06	-2.7968	down
F01.PB40872	1.49	1.42	1.27	0.39	0.3	0.58	1.19788e-06	-1.74557	down
F01.PB1792	20.62	19.92	23.28	11.12	9.64	8.96	1.20162e-06	-1.14655	down
F01.PB15664	4.64	4.53	5.2	2.64	1.15	1.83	1.23429e-06	-1.35906	down
F01.PB4580	5.67	5.14	4.41	1.53	1.3	2.81	1.26219e-06	-1.45893	down
F01.PB1992	28.27	27.73	27.09	12.8	15.8	13.03	1.31771e-06	-1.04161	down
F01.PB36008	6.76	5.29	5.81	3.57	2.16	1.93	1.32523e-06	-1.21695	down
F01.PB42560	2.87	2.31	2.65	0.79	0.98	1.15	1.47186e-06	-1.41466	down
F01.PB41867	2.68	2.3	2.18	1.03	0.71	0.73	1.5244e-06	-1.55297	down
F01.PB42209	1.1	1.05	1.17	0.2	0.33	0.25	1.56261e-06	-2.12664	down
F01.PB23960	4.31	4.43	4.11	1.95	2.16	2.28	1.62486e-06	-1.00757	down
F01.PB1452	5.79	3.74	2.45	0	0.16	0	1.74213e-06	-6.2492	down
F01.PB33480	2.97	3.16	3.53	1.56	1.79	1.35	1.83283e-06	-1.03943	down
F01.PB44559	0.18	0.11	0.14	0.02	0.01	0.02	1.92209e-06	-3.38322	down
F01.PB16660	3.78	3.78	3.87	1.41	1.41	1.04	1.94281e-06	-1.58524	down
F01.PB37606	0.25	0.48	0.37	0	0.04	0.06	2.0546e-06	-3.72694	down
F01.PB7602	4.85	5.48	5.41	1.66	2.64	2.36	2.10672e-06	-1.24069	down
F01.PB23394	4.66	6.63	5.5	2.63	2.44	1.48	2.27753e-06	-1.35951	down
F01.PB26914	1.75	1.92	2.65	0.88	0.47	0.23	2.29912e-06	-1.99725	down
F01.PB12224	2.73	4.56	4.1	1.47	0.52	0.89	2.32145e-06	-2.00267	down
F01.PB31417	4.48	6.12	5.42	1.88	2.32	2.41	2.44606e-06	-1.29611	down
F01.PB41076	0.85	0.65	0.88	0.23	0.14	0.11	2.46612e-06	-2.40108	down
F01.PB20130	5.1	4.22	5.37	2.65	2.27	2.14	2.48875e-06	-1.06172	down
F01.PB43028	0.5	0.49	0.46	0.08	0.06	0.02	2.52894e-06	-3.19181	down
F01.PB39085	4.39	4	4.13	1.73	1.91	2.34	2.63212e-06	-1.06856	down
F01.PB6364	6.68	7.59	8.97	2.97	3.61	4.02	2.65078e-06	-1.14974	down
F01.PB21719	3.28	4.76	3.04	1.28	0.77	1.08	2.65411e-06	-1.83363	down
F01.PB41290	3.28	3.14	3.08	1.47	1.29	1.43	2.73457e-06	-1.18398	down
F01.PB42392	0.85	0.86	1.33	0.11	0.07	0.35	2.91105e-06	-2.65254	down
F01.PB3615	6.47	5.99	7.2	0.56	3.33	2.31	2.92974e-06	-1.7021	down
F01.PB5388	7.12	8.17	7.72	3.35	2.73	5.02	2.94633e-06	-1.06911	down
F01.PB44617	0.48	0.49	0.73	0.09	0.08	0.22	2.98126e-06	-2.19896	down
F01.PB27597	5.17	4.95	5.47	0.94	1.68	0.76	3.00245e-06	-2.40467	down
F01.PB21761	1.85	1.7	1.9	0.48	0.7	0.38	3.01675e-06	-1.82891	down
F01.PB4943	3.07	3.3	4.48	0.74	0.71	1.65	3.0992e-06	-1.83685	down
F01.PB36240	8.74	9.6	12.01	4.32	3.78	5.67	3.16612e-06	-1.14015	down
F01.PB27972	17.36	17.29	13.18	7	8.51	6.5	3.17968e-06	-1.15855	down
F01.PB12177	5.99	6.34	7.5	3.79	3.15	2.73	3.24199e-06	-1.03505	down
F01.PB20820	1.62	1.16	1.09	0.22	0.47	0.3	3.35423e-06	-1.99336	down
F01.PB34682	3.89	4.37	3.58	2.41	1.6	1.62	3.45953e-06	-1.0738	down
F01.PB19037	2.85	3.05	2.91	1.25	0.96	1.32	3.46709e-06	-1.32138	down
F01.PB28869	11.31	10.76	10.4	4.32	6.54	5.43	3.79203e-06	-1.0097	down
F01.PB42998	3.53	3.17	3.91	1.35	1.72	1.72	3.85118e-06	-1.14272	down
F01.PB44251	1.6	1.65	1.66	0.7	0.78	0.67	3.88833e-06	-1.19317	down
F01.PB25162	4.92	6.25	6.19	3.16	3.34	2.15	3.93851e-06	-1.00434	down
F01.PB19224	2.02	1.46	1.71	0.59	0.58	0.38	3.94472e-06	-1.76974	down
F01.PB4864	3.47	3.56	3.64	1.03	1.05	1.29	4.06876e-06	-1.67297	down
F01.PB3599	26.26	27.5	24.04	10.75	3.77	15.26	4.08742e-06	-1.40942	down
F01.PB35044	3.55	3.42	3.2	1.4	1.57	1.45	4.091e-06	-1.20233	down
F01.PB6366	2.8	3.16	2.9	0.96	0.63	1.09	4.22697e-06	-1.76743	down
F01.PB30700	7.24	6.81	6.81	3.48	2.83	3.88	4.26675e-06	-1.03975	down
F01.PB22823	1.01	0.89	0.68	0.03	0.17	0.25	4.59335e-06	-2.55	down
F01.PB21822	1.18	0.65	1.17	0.09	0.22	0.15	4.70786e-06	-2.67352	down
F01.PB18679	4.71	4.37	5.37	2.71	1.87	2.62	4.74465e-06	-1.00802	down
F01.PB19869	0.51	0.88	0.38	0	0.05	0	4.78441e-06	-5.54891	down
F01.PB40187	3.01	2.88	2.03	1.23	1.08	0.96	4.90312e-06	-1.27855	down
F01.PB39806	6.04	4.6	4.54	2.82	2.31	1.97	5.03321e-06	-1.09583	down
F01.PB38983	1.4	0.37	1.3	0	0	0	5.13108e-06	#NAME?	down
F01.PB5450	2.08	1.21	2.16	0.16	0	0.62	5.14098e-06	-2.92343	down
F01.PB666	11.39	12.6	13.28	3.97	4.2	4.76	5.18705e-06	-1.60491	down
F01.PB290	4.56	5.95	6.12	0.96	1.44	1.8	5.30681e-06	-2.08907	down
F01.PB41507	2.95	2.6	2.87	0.79	1.47	1.09	5.31333e-06	-1.33579	down
F01.PB764	15.1	11.92	12.05	5.75	5.15	5.96	5.34763e-06	-1.26023	down
F01.PB21937	1.16	1.44	1.63	0.36	0.41	0.37	5.53006e-06	-1.93481	down
F01.PB44102	1.28	1.31	1.35	0.61	0.46	0.67	5.56959e-06	-1.19387	down
F01.PB34973	4.01	4.37	3.98	2.6	2.25	1.28	5.62121e-06	-1.00415	down
F01.PB12825	5.8	5.32	5.41	2.12	2.19	2.95	5.67918e-06	-1.20711	down
F01.PB34501	2.89	2.48	2.71	0.89	1.24	1	5.80031e-06	-1.36397	down
F01.PB44315	0.62	0.52	0.6	0.13	0.19	0.26	5.86572e-06	-1.56911	down
F01.PB25499	3.71	4.23	4.53	2.09	2.05	1.81	5.90754e-06	-1.06391	down
F01.PB44041	2.14	2.23	2.27	0.83	1.24	1.01	6.06246e-06	-1.10143	down
F01.PB28502	8.03	7.63	7.96	4.08	3.74	3.76	6.08787e-06	-1.03272	down
F01.PB466	9.2	13.2	10.82	2.6	3.44	5.41	6.23431e-06	-1.61183	down
F01.PB10535	1.44	1.45	1.66	0.21	0.33	0.34	6.34645e-06	-2.44317	down
F01.PB34263	2.71	2.03	2.52	0.64	0.98	1.04	6.39702e-06	-1.44419	down
F01.PB34557	3.22	3.81	3.22	1.22	1.69	1.61	6.51283e-06	-1.1782	down
F01.PB42157	1.09	1.09	1.63	0.31	0.25	0.41	6.54112e-06	-1.97086	down
F01.PB28479	9.89	8.5	8.88	5.9	2.3	3.02	6.75133e-06	-1.29155	down
F01.PB7262	3.71	3.93	4.47	1.04	2.05	1.46	6.83974e-06	-1.4274	down
F01.PB25530	3.78	3.56	3.54	1.61	1.89	1.35	6.88951e-06	-1.1637	down
F01.PB11834	3.9	4.6	5.12	1.56	2.35	1.57	6.94305e-06	-1.33048	down
F01.PB44099	0.49	0.8	0.63	0.15	0.17	0.18	6.96996e-06	-2.01346	down
F01.PB506	12.71	15.87	16.91	4.78	4.48	7.15	7.9981e-06	-1.54488	down
F01.PB36031	3.38	2.71	3.76	1.42	1.58	1.2	8.03007e-06	-1.24166	down
F01.PB16659	1.24	1.58	1.19	0.51	0.36	0.1	8.09414e-06	-2.14557	down
F01.PB39951	1.5	1.52	1.19	0.56	0.47	0.4	8.10128e-06	-1.5851	down
F01.PB30098	6.15	6.52	6.4	2.66	3.41	3.18	8.60591e-06	-1.05073	down
F01.PB36319	1.11	1.18	1.37	0.25	0.15	0.65	8.80606e-06	-1.85879	down
F01.PB14574	6.41	7.99	7.72	3.18	4.47	3.26	9.04002e-06	-1.03357	down
F01.PB38309	3.79	3.9	5.85	1.14	0	1.76	9.65374e-06	-2.24004	down
F01.PB204	10.24	14.18	10.99	4.32	3.77	2.48	9.76839e-06	-1.83568	down
F01.PB20404	4.5	3.99	4.02	2.04	1.94	2.02	9.82186e-06	-1.05816	down
F01.PB36338	2.32	2.44	3.28	0.69	1.21	1.14	9.84541e-06	-1.39513	down
F01.PB12402	0.62	1.78	2.42	0	0	0	9.87019e-06	#NAME?	down
F01.PB29024	42.87	33.75	34.59	15.87	21.64	9.81	9.87491e-06	-1.27331	down
F01.PB4114	18.12	19.82	24.38	6.79	10.39	11.39	9.96735e-06	-1.13296	down
F01.PB7343	3.04	2.7	2.73	0.97	1.22	0.76	1.0533e-05	-1.53633	down
F01.PB24938	0.42	0.34	0.76	0	0.04	0	1.0691e-05	-6.10021	down
F01.PB4962	4.21	5.55	4.93	2.15	2.31	1.63	1.09804e-05	-1.29397	down
F01.PB7178	14.73	23.27	21.41	6.47	8.6	6.31	1.1581e-05	-1.4802	down
F01.PB16904	1.28	0.79	1.63	0	0	0.34	1.16441e-05	-3.53265	down
F01.PB3730	15.94	14.17	15.64	7.8	7.61	7.32	1.18532e-05	-1.03596	down
F01.PB7458	3.72	3.71	4.46	1.75	1.49	1.45	1.21217e-05	-1.34383	down
F01.PB12188	0.74	0.61	1.24	0.05	0.11	0	1.22197e-05	-4.13741	down
F01.PB23024	1.31	1.33	0.99	0.07	0.47	0.33	1.22197e-05	-2.09909	down
F01.PB7096	5.32	4.19	4.74	1.64	2.04	2.51	1.24903e-05	-1.21846	down
F01.PB6627	4.14	4.21	4.42	1.3	1.21	2.32	1.24949e-05	-1.42187	down
F01.PB25494	1.47	1.91	1.87	0.45	0.55	0.68	1.27227e-05	-1.67029	down
F01.PB27117	3.22	2.41	2.57	1.03	1.03	1.34	1.4568e-05	-1.26572	down
F01.PB44354	2.32	1.98	1.6	0.86	0.83	1.06	1.48822e-05	-1.0998	down
F01.PB22339	2.02	2.25	1.97	0.96	0.16	1.1	1.50333e-05	-1.49373	down
F01.PB6505	4.72	5.46	5.93	1.93	2.03	2.99	1.52331e-05	-1.24069	down
F01.PB11744	5.63	6.89	7.83	2.65	2.36	4.04	1.5895e-05	-1.18424	down
F01.PB34047	1.69	1.31	0.88	0.28	0.2	0.34	1.59244e-05	-2.33056	down
F01.PB33225	0.61	0.46	0.73	0.06	0.22	0.09	1.60495e-05	-2.42279	down
F01.PB44546	1	1.02	1.22	0.3	0.4	0.43	1.61322e-05	-1.52757	down
F01.PB7039	1.15	1.46	0.91	0.29	0.25	0.15	1.62411e-05	-2.37019	down
F01.PB7447	2.47	2.85	2.93	0.92	1.03	0.97	1.64429e-05	-1.5337	down
F01.PB11750	2.79	2.05	2.1	0.79	0.38	1.17	1.70116e-05	-1.58196	down
F01.PB17065	1.43	1.43	1.76	0.52	0.3	0.31	1.70176e-05	-2.13751	down
F01.PB16258	1.06	1.84	1.83	0.2	0.32	0.53	1.75475e-05	-2.21841	down
F01.PB31444	2.98	2.56	2.51	0.78	0.74	1.23	1.81148e-05	-1.55554	down
F01.PB2252	8.1	11.45	9.57	3.54	3.08	2.74	1.82195e-05	-1.73731	down
F01.PB36740	0.38	0.61	0.32	0	0.1	0	1.86141e-05	-3.71789	down
F01.PB33495	1.01	0.81	1.2	0.27	0.41	0.27	1.87924e-05	-1.68732	down
F01.PB24415	2.62	2.25	2.66	0.67	1.48	1	1.98434e-05	-1.26009	down
F01.PB1810	11.96	14.54	12.44	3.68	7.22	6.11	1.99866e-05	-1.23023	down
F01.PB40059	1.63	1.38	1.68	0.51	0.53	0.63	2.07338e-05	-1.47649	down
F01.PB16293	2.85	2.04	3.3	1.25	0.77	0.44	2.08239e-05	-1.75157	down
F01.PB21182	0.69	0.72	0.31	0	0	0.1	2.09698e-05	-4.06528	down
F01.PB42004	0.32	0.26	0.47	0.02	0.02	0.09	2.10658e-05	-3.08714	down
F01.PB31248	3.65	3.19	4.57	1.2	1.37	1.62	2.10994e-05	-1.47727	down
F01.PB5057	5.07	4.7	3.58	1.87	2.27	1.27	2.1507e-05	-1.31754	down
F01.PB17322	1.57	1.6	1.11	0.58	0.39	0.4	2.18473e-05	-1.6727	down
F01.PB17364	2.47	2.52	2.69	1.37	1.16	0.88	2.19613e-05	-1.16729	down
F01.PB44149	0.86	0.72	0.85	0.37	0.33	0.37	2.26615e-05	-1.18365	down
F01.PB15066	3.64	3.96	4.13	2.24	1.72	1.06	2.27497e-05	-1.24422	down
F01.PB36332	1.86	1.99	1.3	0.72	0.52	0.68	2.29085e-05	-1.4305	down
F01.PB39562	3.23	3.75	3.73	2.03	1.04	0	2.39256e-05	-1.80104	down
F01.PB28639	5.89	5.18	5.24	2.14	2.48	2.54	2.41198e-05	-1.19794	down
F01.PB1440	6.48	6.9	5.76	1.29	1.29	2.48	2.43626e-05	-1.97727	down
F01.PB24126	1.94	2.15	1.57	0.63	0.61	0.73	2.52106e-05	-1.54175	down
F01.PB26384	2.55	2.48	2.03	1.02	1.17	0.8	2.59026e-05	-1.23787	down
F01.PB18224	1.68	1.36	1.61	0.36	0.5	0.66	2.64734e-05	-1.66304	down
F01.PB26255	1.57	1.44	1.77	0.5	0.48	0.59	2.71691e-05	-1.60001	down
F01.PB14373	1.07	1.42	0.94	0	0.41	0.24	2.85298e-05	-2.50062	down
F01.PB30660	6.07	6.38	7.05	2.85	3.65	3.18	2.95339e-05	-1.02231	down
F01.PB24297	1.94	1.76	1.28	0.66	0.67	0.4	3.05742e-05	-1.54948	down
F01.PB16830	0.51	0.46	0.51	0	0.07	0.09	3.06382e-05	-3.56176	down
F01.PB19460	1.99	1.79	1.35	0.55	0.65	0.58	3.07102e-05	-1.53681	down
F01.PB11418	6.39	5.77	6.16	3.17	3.21	2.67	3.09047e-05	-1.01999	down
F01.PB26907	0.7	0.8	0.87	0.12	0.18	0.19	3.16959e-05	-2.38833	down
F01.PB29288	1.01	0.7	1.04	0.15	0.22	0.04	3.17152e-05	-2.77727	down
F01.PB12464	3.02	3.19	3.16	1.4	1.11	1.32	3.25493e-05	-1.30795	down
F01.PB20363	3.34	3.55	3.05	1.8	1.49	1.45	3.26336e-05	-1.06354	down
F01.PB1488	6.13	8.23	6.31	1.47	2	2.77	3.39296e-05	-1.82828	down
F01.PB44427	1.68	2.13	1.48	0.54	0.9	0.76	3.42011e-05	-1.26792	down
F01.PB25640	1.83	1.7	1.79	0.53	0.69	0.79	3.47077e-05	-1.41964	down
F01.PB17017	3.12	2.75	3.7	1.18	1.14	1.05	3.47236e-05	-1.53397	down
F01.PB13144	1.5	1.24	1.16	0.05	0.21	0.52	3.497e-05	-2.34142	down
F01.PB43244	0.75	0.91	0.77	0.07	0.21	0.18	3.63936e-05	-2.38816	down
F01.PB4100	0.76	0.66	1.68	0	0	0	3.68067e-05	#NAME?	down
F01.PB4748	4.45	3.71	4.14	2.13	1.62	1.09	3.83445e-05	-1.37259	down
F01.PB5941	1.97	2.03	2.41	0.29	0.78	0.55	3.89857e-05	-1.99274	down
F01.PB34193	2.45	2.2	2.63	1.11	1.05	1.22	3.9237e-05	-1.10281	down
F01.PB66	28.38	21.14	19.98	11.55	9.68	12.58	3.95542e-05	-1.09342	down
F01.PB44502	0.15	0.17	0.18	0.07	0	0	3.96615e-05	-2.77169	down
F01.PB28825	1.97	1.72	1.69	0.63	0.41	0.37	4.03895e-05	-2.02602	down
F01.PB15274	2.18	2.17	2.83	0.57	1.02	0.69	4.17763e-05	-1.68912	down
F01.PB35423	5.06	3.38	4.21	1.81	2.17	1.92	4.20398e-05	-1.10257	down
F01.PB2380	11.61	13.13	12.88	5.26	5.41	4.87	4.28469e-05	-1.32447	down
F01.PB1939	33.65	31	29.29	23.35	14.14	10.96	4.37705e-05	-1.02722	down
F01.PB6919	5.8	6.5	5.4	2.44	3.12	2.97	4.43791e-05	-1.05586	down
F01.PB9223	4.89	5.12	4.21	2.55	1.95	2.38	4.4737e-05	-1.05033	down
F01.PB44031	0.56	0.53	0.55	0.24	0.22	0.11	4.48251e-05	-1.58385	down
F01.PB24417	0.89	0.49	0.54	0.18	0.06	0.08	4.4866e-05	-2.57355	down
F01.PB15734	5.26	3.78	3.53	1.78	1.9	1.52	4.50442e-05	-1.27709	down
F01.PB25476	1.75	1.79	1.88	0.83	0.83	0.41	4.51554e-05	-1.38589	down
F01.PB15368	4.48	4	4.46	1.75	1.97	2.16	4.6252e-05	-1.15448	down
F01.PB8474	0.53	0.54	0.7	0.04	0.03	0.14	4.80221e-05	-3.07366	down
F01.PB30059	5.35	4.97	4.43	2.53	1.29	3.1	4.89899e-05	-1.12058	down
F01.PB42065	2.72	1.74	2.33	1.14	0.43	0	4.94212e-05	-2.10589	down
F01.PB9645	0.65	1.12	0.93	0.2	0.25	0.06	4.9721e-05	-2.5276	down
F01.PB16394	2.62	2.47	2.46	0.79	0.57	1.29	5.03494e-05	-1.53856	down
F01.PB7164	2.23	1.8	2.44	0.92	0.41	0.83	5.08742e-05	-1.61887	down
F01.PB44105	0.76	0.93	0.77	0.35	0.31	0.21	5.15915e-05	-1.51871	down
F01.PB9904	4.24	4.01	4.16	2.41	1.2	2.06	5.20875e-05	-1.1433	down
F01.PB44253	0.38	0.23	0.29	0.15	0.02	0.02	5.3678e-05	-2.31315	down
F01.PB4979	4.81	4.42	4.94	1.47	2.1	2.44	5.37898e-05	-1.25144	down
F01.PB16481	3.11	1.95	2.43	0.51	1.13	0.63	5.41246e-05	-1.74161	down
F01.PB44523	0.19	0.17	0.15	0.04	0.03	0.03	5.64113e-05	-2.501	down
F01.PB19077	1.68	2.15	1.7	0.4	0.41	1.1	5.65948e-05	-1.55334	down
F01.PB33751	0.58	0.4	0.4	0.04	0.12	0.03	5.78973e-05	-3.01683	down
F01.PB20179	3.08	4.78	3.59	1.92	0.96	1.3	5.9859e-05	-1.45643	down
F01.PB22509	1.56	1.97	1.26	0.36	0.5	0.77	5.99363e-05	-1.5902	down
F01.PB1419	22.88	14.12	15.38	6.98	5.38	5.48	6.04888e-05	-1.63803	down
F01.PB34700	0.79	0.67	0.69	0.05	0.28	0.11	6.21769e-05	-2.27865	down
F01.PB44098	0.64	0.61	0.75	0.37	0.05	0.24	6.23133e-05	-1.6024	down
F01.PB20044	4.77	4.17	6.08	2.31	2.63	2.46	6.27989e-05	-1.02442	down
F01.PB3303	10.63	9.91	10.72	4.96	5.62	4.05	6.39892e-05	-1.11685	down
F01.PB23703	1.88	1.36	1.41	0.48	0.72	0.47	6.45982e-05	-1.5088	down
F01.PB29788	2.19	2.36	1.87	0.75	0.73	0.62	6.51835e-05	-1.63317	down
F01.PB44374	0.62	0.68	0.53	0.24	0.22	0.16	6.70858e-05	-1.59564	down
F01.PB32836	8.93	13.35	12.68	5.67	4.9	6.06	6.75615e-05	-1.07916	down
F01.PB18715	0.81	0.66	0.52	0.29	0.07	0.09	6.80432e-05	-2.22094	down
F01.PB43986	0.99	0.75	0.78	0.33	0.41	0.38	7.06834e-05	-1.17121	down
F01.PB6358	3.41	4.45	4.78	2.28	1.15	2.05	7.12878e-05	-1.21267	down
F01.PB28009	4.53	3.34	6.51	0.52	0.66	1.49	7.22411e-05	-2.44286	down
F01.PB24670	1.16	1.73	1.36	0.17	0.59	0.6	7.2574e-05	-1.68448	down
F01.PB33045	5.57	4.15	4.7	2.07	2.59	1.9	7.27027e-05	-1.13721	down
F01.PB31215	5.83	6.32	7.55	2.78	4.06	2.99	7.29114e-05	-1.01789	down
F01.PB24967	1.57	1.72	1.65	0.36	0.65	0.66	7.30299e-05	-1.56131	down
F01.PB1361	5.21	6.75	6.14	2.46	2.07	1.56	7.58013e-05	-1.64023	down
F01.PB16734	1.66	1.33	1.72	0.3	0.51	0.33	7.62603e-05	-2.05515	down
F01.PB41403	1.32	1.28	1.59	0.37	0.58	0.45	7.68114e-05	-1.61502	down
F01.PB43873	1.54	1.33	1.13	0.43	0.81	0.56	7.73615e-05	-1.15082	down
F01.PB36153	0.4	0.59	0.54	0.03	0.08	0.14	7.93626e-05	-2.61128	down
F01.PB4574	3.97	4.25	3.59	2.14	1.03	1.7	8.0807e-05	-1.3165	down
F01.PB34208	2.28	2.44	2.2	0.91	1.12	0.92	8.32866e-05	-1.23287	down
F01.PB34608	1.51	1.58	1.66	0.57	0.71	0.56	8.46376e-05	-1.39092	down
F01.PB42426	2.76	3.18	3.2	1.71	1.58	1.18	8.79646e-05	-1.03736	down
F01.PB2854	1.47	1.79	1.61	0.6	0.4	0.35	9.03603e-05	-1.94476	down
F01.PB44375	0.68	0.53	0.63	0.2	0.21	0.31	9.38238e-05	-1.34871	down
F01.PB7671	3.65	4.12	2.32	1.34	0.63	1.13	9.51008e-05	-1.72857	down
F01.PB43278	0.34	0.32	0.32	0.05	0.02	0.09	9.63521e-05	-2.72443	down
F01.PB16857	2.57	3.06	3.28	0.6	1.18	1.42	0.000101613	-1.50028	down
F01.PB19693	1.23	0.9	1.3	0.3	0.47	0.29	0.000101865	-1.7261	down
F01.PB17440	1.59	1.75	1.62	0.77	0.41	0.75	0.000102573	-1.38954	down
F01.PB6590	2.48	2.33	2.69	0.88	0.75	0.84	0.000105036	-1.61089	down
F01.PB16872	1.81	2.18	2.07	0.69	0.5	0.77	0.000105173	-1.69077	down
F01.PB43222	0.69	0.82	0.88	0.43	0	0.2	0.000105418	-1.94521	down
F01.PB27709	575.02	367.33	451.64	243.34	168.6	206.66	0.000107903	-1.19782	down
F01.PB15268	3.87	3.49	3.23	1.68	0.86	1.92	0.000112141	-1.2669	down
F01.PB9323	5.45	4.26	5.15	2.11	2.45	2.34	0.000113905	-1.11061	down
F01.PB13	5.51	5.06	3.99	1.3	1.2	1.86	0.000117955	-1.80553	down
F01.PB35988	2.37	2.06	2.64	1.21	1.03	1.02	0.00012002	-1.11137	down
F01.PB935	19.26	16.73	14.61	8.6	9.05	7.39	0.000120716	-1.06595	down
F01.PB6754	3.46	4.34	4.41	2.56	1.17	1.88	0.00012206	-1.15866	down
F01.PB15595	3.6	3.52	4.14	1.85	1.81	1.37	0.000124176	-1.17615	down
F01.PB34240	1.96	1.49	2.2	1.07	0.71	0.64	0.000125968	-1.23483	down
F01.PB17360	1.29	0.96	1.12	0.36	0.48	0.16	0.000126968	-1.77565	down
F01.PB41816	0.69	0.45	0.35	0	0	0.17	0.000127492	-3.32134	down
F01.PB37687	1.42	1.52	1.58	0.32	0.74	0.64	0.000128505	-1.43008	down
F01.PB32565	2.18	2.17	1.96	0.86	0.84	0.33	0.000129607	-1.63546	down
F01.PB11166	1.87	1.35	1.58	0.62	0.51	0.24	0.000130626	-1.88208	down
F01.PB5202	3.16	2.01	2.16	0.29	1.05	0.59	0.000131882	-1.94118	down
F01.PB11280	2.4	0.97	1.39	0	0.26	0	0.000134701	-4.2254	down
F01.PB43282	1.48	2.83	2.56	0.25	0.37	0.88	0.000134701	-2.22949	down
F01.PB41949	1.4	0.77	1.27	0.52	0.21	0	0.000138859	-2.29954	down
F01.PB6081	1.81	2.06	1.66	0.43	0.6	0.58	0.000145887	-1.83544	down
F01.PB36083	5.23	6.1	5.61	1.58	2.23	3.89	0.000147279	-1.14204	down
F01.PB21923	4.21	3.2	1.63	0.41	0.63	0	0.000151052	-3.1598	down
F01.PB44238	3.35	5.11	3.58	1.76	1.74	1.67	0.000156524	-1.20845	down
F01.PB31225	86.58	125.76	93.35	12.29	39.35	49.62	0.000156926	-1.6054	down
F01.PB12666	3.96	3.77	4.4	2.35	1.84	1.45	0.000160492	-1.11749	down
F01.PB19849	2.44	2.48	2.15	1.24	1.05	1.24	0.000164754	-1.00359	down
F01.PB11886	9.13	10.17	6	3.1	3.77	2.27	0.000168987	-1.47924	down
F01.PB16538	4.04	3.71	3.67	1.53	1.54	2.16	0.000169807	-1.1495	down
F01.PB31237	1.24	1.07	1.11	0.09	0.37	0.3	0.000170493	-2.21291	down
F01.PB29308	2.6	2.62	2.39	0.73	0.87	1.4	0.000170691	-1.3454	down
F01.PB10569	1.82	2.05	2.12	0.53	0.73	0.71	0.000174124	-1.64129	down
F01.PB36274	5.13	4.49	6.21	2.33	3.07	1.26	0.000174323	-1.24576	down
F01.PB41352	1.21	1.09	1.31	0.15	0.47	0.49	0.000174366	-1.74345	down
F01.PB12530	3.89	3.43	3.6	1.4	2.11	1.16	0.000176941	-1.22668	down
F01.PB15286	1.62	1.68	1.22	0.71	0.36	0.47	0.00018485	-1.63865	down
F01.PB42474	1.63	1.71	1.41	0.34	0.7	0.66	0.000187522	-1.53017	down
F01.PB42147	1.99	2.08	1.73	0.88	0.69	0.81	0.000189111	-1.29004	down
F01.PB4881	1.83	1.79	1.23	0.26	0.34	0.81	0.000189888	-1.8771	down
F01.PB11904	1.37	2.19	2.44	0.6	0.34	0.84	0.000190884	-1.81331	down
F01.PB19483	2.89	2.83	2.59	1.47	1.3	1.24	0.000193378	-1.0512	down
F01.PB11991	3.25	3.25	2.76	1.31	1.51	0.86	0.000197992	-1.3564	down
F01.PB39843	2.75	2.7	2.33	0.87	1.32	1.4	0.000200902	-1.12421	down
F01.PB22295	1.04	1.21	0.91	0.45	0.3	0.31	0.000205521	-1.60858	down
F01.PB30878	3.38	3.22	3.36	1.65	1.44	1.38	0.000209688	-1.17554	down
F01.PB32090	2.93	3.97	4.1	1.52	1.71	1.65	0.000213796	-1.18683	down
F01.PB1706	35.55	38.22	38.06	19.55	22.31	14.41	0.000216857	-1.17065	down
F01.PB43121	2.38	3.34	4.57	0.94	0	1.31	0.000217573	-2.19621	down
F01.PB41799	1.38	1.46	1.53	0.55	0.49	0.47	0.000219609	-1.52868	down
F01.PB22178	2.27	1.91	2.46	1.02	0.97	1.01	0.000219918	-1.1603	down
F01.PB15688	2.65	2.87	3.19	1.1	1.39	0.8	0.00022574	-1.40452	down
F01.PB23600	2.31	2.27	2.62	0.85	1.14	1.12	0.000227389	-1.22478	down
F01.PB41763	2.1	2.3	1.89	0.75	0.96	1.12	0.000229327	-1.17293	down
F01.PB30380	4.24	4.29	3.81	1.46	1.7	2.3	0.000229848	-1.18343	down
F01.PB25171	0.63	0.59	0.68	0.14	0.06	0.25	0.000235018	-2.08682	down
F01.PB19089	1.15	1.38	1.71	0.38	0.67	0.42	0.000237721	-1.53332	down
F01.PB7731	2.17	2.06	2.14	0.49	0.66	1.13	0.000240543	-1.50662	down
F01.PB41315	2.75	1.87	1.95	0.89	1.13	0.73	0.00024692	-1.26674	down
F01.PB11022	0.84	1.58	0.92	0.47	0	0	0.000248056	-2.84202	down
F01.PB39170	2.44	1.91	2.13	1.08	1.03	1.05	0.000251516	-1.04361	down
[truncated: 2,832 more rows]
