# Supplementary material for: Screening of Potential Key Transcripts Involved in Planarian Regeneration and Analysis of Its Regeneration Patterns by PacBio Long-Read Sequencing
Source: Front Genet. 2020 Jun 16;11:580. doi: 10.3389/fgene.2020.00580 (PMC7308552; doi:10.3389/fgene.2020.00580)
Supplement: Supplementary file 4 [file Table_4.XLS]

## Sheet: Table. S4
Table. S4 Enrichment of top six KEGG pathways between different comparisons.
Comparison	Differential expression trend	Pathway	Number of DETs	P-value
In vs 1d	Up-regulated	MAPK signaling pathway	46	1.53151e-05
		FoxO signaling pathway	33	0.000626818
		Pyruvate metabolism	27	0.000143011
		Lysosome	26	0.00773402
		Citrate cycle (TCA cycle)	20	0.00147798
		Focal adhesion	20	0.00778659
	Down-regulated	ECM-receptor interaction	46	1.14e-13
		Phagosome	43	1.56e-06
		Purine metabolism	41	0.0072548
		Focal adhesion	27	0.000130048
		Pyrimidine metabolism	25	0.00860043
		Gap junction	24	2.69e-10
In vs 3d	Up-regulated	Lysosome	24	0.0071782
		Glycolysis / Gluconeogenesis	23	0.00459782
		Citrate cycle (TCA cycle)	18	0.00243402
		Fatty acid degradation	16	0.00134037
		Galactose metabolism	16	0.00258144
		Fatty acid metabolism	16	0.00510745
	Down-regulated	Purine metabolism	42	0.0001779
		Carbon metabolism	39	0.000553751
		ECM-receptor interaction	38	3.8e-11
		Phagosome	32	0.000520657
		Glycolysis / Gluconeogenesis	25	0.00305747
		Gap junction	24	9.22e-12
In vs 5d	Up-regulated	RNA transport	38	0.00279952
		MAPK signaling pathway	37	0.000344244
		Lysosome	27	0.000356901
		RNA degradation	24	0.00378545
		Pyruvate metabolism	20	0.00560538
		ECM-receptor interaction	19	0.00674487
	Down-regulated	Purine metabolism	37	0.000725582
		Phagosome	36	1.93e-06
		Gap junction	23	8.66e-12
		Glycolysis / Gluconeogenesis	23	0.00361396
		ABC transporters	19	0.00104158
		ECM-receptor interaction	19	0.00939213

## Sheet: Table. S5
Table. S5 FPKMs and KEGG pathways of representative transcripts which are significantly down-regulated in 1d.
KEGG	Pathway	Definition	ID	In (FPKM)	1d (FPKM)
K06236 COL1A	ECM-receptor interaction; Focal adhesion	collagen, type I, alpha	F01.PB35778	181.49	11.85
			F01.PB39576	164.91	33.02
			F01.PB34019	87.37	13.71
			F01.PB34994	82.59	5.46
			F01.PB35499	62.17	10.67
			F01.PB44392	14.24	3.25
K06237 COL4A	ECM-receptor interaction	collagen, type IV, alpha	F01.PB11617	66.49	15.04
			F01.PB21864	18	2.63
K07374 TUBA	Phagosome; Gap junction	tubulin alpha	F01.PB3274	556.59	31.93
			F01.PB10716	256.44	0.86
			F01.PB7038	207.47	1.38
			F01.PB3115	147.67	10.46
			F01.PB28445	140.06	0.66
			F01.PB4672	90.74	0.47
			F01.PB6587	84.7	0.36
			F01.PB2689	79.59	0.61
			F01.PB9699	76.15	0.85
			F01.PB13584	59.01	0.6
			F01.PB41056	52.71	0.21
			F01.PB16984	51.18	0.28
			F01.PB6949	41.35	0.51
			F01.PB7132	35.79	0.14
			F01.PB43156	23.77	0.27
			F01.PB32879	20.8	0.17
			F01.PB33424	15.45	3.02
			F01.PB4794	16.01	0.35
			F01.PB28791	17.96	0
K07375 TUBB	Phagosome; Gap junction	tubulin beta	F01.PB3840	990.72	233.92
			F01.PB3168	293.01	0.91
			F01.PB3325	201.28	0.47
K08049 ADCY9	Purine metabolism	adenylate cyclase 9	F01.PB39035	11.67	0.22
K01464 DPYS, dht, hydA	Pyrimidine metabolism	dihydropyrimidinase	F01.PB4472	16.3	0.71

## Sheet: Table. S6
Table. S6 FPKMs and KEGG pathways of representative transcripts which are significantly down-regulated in 3d.
KEGG	Pathway	Definition	ID	In (FPKM)	3d (FPKM)
K08049 ADCY9	Purine metabolism	adenylate cyclase 9	F01.PB39035	11.67	0.13
K00873 PK, pyk	Purine metabolism; Carbon metabolism Glycolysis / Gluconeogenesis	pyruvate kinase	F01.PB18148	21.34	2.91
			F01.PB31149	16.95	0.41
K00850 pfkA, PFK	Carbon metabolism; Glycolysis / Gluconeogenesis	6-phosphofructokinase 1	F01.PB9172	26.46	1.3
			F01.PB15969	12.14	2.38
K06236 COL1A	ECM-receptor interaction	collagen, type I, alpha	F01.PB35778	181.49	25.71
			F01.PB21123	165.76	34.85
			F01.PB39576	164.91	42.29
			F01.PB37276	106.93	24.66
			F01.PB34019	87.37	18.48
			F01.PB34994	82.59	21.53
			F01.PB34004	66.13	15.04
K07374 TUBA	Phagosome; Gap junction	tubulin alpha	F01.PB3274	556.59	22.97
			F01.PB10716	256.44	0.8
			F01.PB7038	207.47	1.05
			F01.PB3115	147.67	7.14
			F01.PB28445	140.06	0.46
			F01.PB4672	90.74	0.13
			F01.PB6587	84.7	0.28
			F01.PB2689	79.59	0.55
			F01.PB9699	76.15	1.35
			F01.PB13584	59.01	0.65
			F01.PB41056	52.71	0.23
			F01.PB16984	51.18	0.27
			F01.PB6949	41.35	0.38
			F01.PB7132	35.79	0.26
			F01.PB43156	23.77	0.15
			F01.PB32879	20.8	0.31
			F01.PB4794	16.01	0.24
			F01.PB28791	17.96	0
K07375 TUBB	Phagosome; Gap junction	tubulin beta	F01.PB3168	293.01	1.01
			F01.PB3325	201.28	0.41

## Sheet: Table. S7
Table. S7 FPKMs and KEGG pathways of representative transcripts which are significantly down-regulated in 5d.
KEGG	Pathway	Definition	ID	In (FPKM)	5d (FPKM)
K08049 ADCY9	Purine metabolism	adenylate cyclase 9	F01.PB39035	11.67	0.16
K07374 TUBA	Phagosome; Gap junction	tubulin alpha	F01.PB3274	556.59	30.68
			F01.PB10716	256.44	0.88
			F01.PB7038	207.47	1.5
			F01.PB3115	147.67	10.14
			F01.PB28445	140.06	0.43
			F01.PB4672	90.74	0.34
			F01.PB6587	84.7	0.43
			F01.PB2689	79.59	0.57
			F01.PB9699	76.15	0.67
			F01.PB13584	59.01	0.77
			F01.PB41056	52.71	0.2
			F01.PB16984	51.18	0.28
			F01.PB6949	41.35	0.34
			F01.PB7132	35.79	0.07
			F01.PB43156	23.77	0.16
			F01.PB32879	20.8	0.27
			F01.PB4794	16.01	0.29
			F01.PB28791	17.96	0
K07375 TUBB	Phagosome; Gap junction	tubulin beta	F01.PB3331	1162.28	269.64
			F01.PB3168	293.01	0.47
			F01.PB3325	201.28	0.33
			F01.PB27968	150.81	35.16
K00850 pfkA, PFK	Glycolysis / Gluconeogenesis	6-phosphofructokinase 1	F01.PB9172	26.46	6.23
			F01.PB15969	12.14	1.3
K05665 ABCC1	ABC transporters	ATP-binding cassette, subfamily C (CFTR/MRP), member 1	F01.PB13525	12.67	0.43
			F01.PB4385	10.17	1.33
K05643 ABCA3	ABC transporters	ATP-binding cassette, subfamily A (ABC1), member 3	F01.PB20314	10.14	1.21
			F01.PB21102	36.53	1.85
			F01.PB26531	13.04	0.45
K06236 COL1A	ECM-receptor interaction	collagen, type I, alpha	F01.PB17726	12.41	1.79
			F01.PB23759	27.72	4.9
			F01.PB34019	87.37	5.84
			F01.PB35499	62.17	10.84
			F01.PB35778	181.49	23.44
			F01.PB37276	106.93	21.2
			F01.PB39576	164.91	15.04

## Sheet: Table. S8
Table. S8 Transcripts list of 11 modules.
ID	ModuleColors	KEGG_annotation	KEGG_pathway
F01.PB10224	black	K11446|4.0117e-08|dre:415256|kdm5bb, cb264, jarid1bb, plu1, wu:fc44h11, zgc:85741; lysine (K)-specific demethylase 5Bb (EC:1.14.11.-); K11446 histone demethylase JARID1 [EC:1.14.11.-] (A)	--
F01.PB10298	black	K06271|1.19154e-10|bmy:Bm1_56215|I/LWEQ domain containing protein; K06271 talin (A)	--
F01.PB10706	black	K08446|1.85747e-14|dre:100536657|EGF-like module-containing mucin-like hormone receptor-like 1; K08446 CD97 antigen (A)	--
F01.PB10796	black	K01109|1.42651e-69|smm:Smp_081260|hypothetical protein; K01109 inositol polyphosphate-4-phosphatase [EC:3.1.3.66] (A)	ko00562:Inositol phosphate metabolism;ko04070:Phosphatidylinositol signaling system
F01.PB10877	black	--	--
F01.PB10904	black	K15369|1.09896e-12|pss:102448989|trafficking kinesin-binding protein 1-like; K15369 trafficking kinesin-binding protein 1 (A)	--
F01.PB11137	black	K04958|0|tca:660517|inositol 1,4,5-trisphosphate receptor; K04958 inositol 1,4,5-triphosphate receptor type 1 (A)	ko04070:Phosphatidylinositol signaling system;ko04745:Phototransduction - fly
F01.PB11434	black	K02132|0|amj:102576672|ATP5A1; ATP synthase, H+ transporting, mitochondrial F1 complex, alpha subunit 1, cardiac muscle; K02132 F-type H+-transporting ATPase subunit alpha (A)	ko00190:Oxidative phosphorylation
F01.PB11664	black	--	--
F01.PB11749	black	--	--
F01.PB11810	black	--	--
F01.PB11828	black	K04420|2.84353e-23|hro:HELRODRAFT_74186|hypothetical protein; K04420 mitogen-activated protein kinase kinase kinase 2 [EC:2.7.11.25] (A)	--
F01.PB12074	black	--	--
F01.PB12088	black	--	--
F01.PB12320	black	--	--
F01.PB12368	black	K12844|9.26425e-87|hro:HELRODRAFT_185344|hypothetical protein; K12844 U4/U6 small nuclear ribonucleoprotein PRP31 (A)	ko03040:Spliceosome
F01.PB12468	black	K00901|0|smm:Smp_036180|diacylglycerol kinase theta; K00901 diacylglycerol kinase (ATP) [EC:2.7.1.107] (A)	ko00561:Glycerolipid metabolism;ko00564:Glycerophospholipid metabolism;ko04070:Phosphatidylinositol signaling system
F01.PB12599	black	K04421|7.27101e-32|hro:HELRODRAFT_102572|hypothetical protein; K04421 mitogen-activated protein kinase kinase kinase 3 [EC:2.7.11.25] (A)	--
F01.PB12837	black	--	--
F01.PB13088	black	--	--
F01.PB13112	black	--	--
F01.PB13233	black	K00761|5.44663e-13|pbi:103052979|uncharacterized LOC103052979; K00761 uracil phosphoribosyltransferase [EC:2.4.2.9] (A)	ko00240:Pyrimidine metabolism
F01.PB13288	black	K18466|2.82408e-85|smm:Smp_073130.2|hypothetical protein; K18466 vacuolar protein sorting-associated protein 26 (A)	--
F01.PB13344	black	K01596|0|ame:412843|Pepck, GB16196; phosphoenolpyruvate carboxykinase; K01596 phosphoenolpyruvate carboxykinase (GTP) [EC:4.1.1.32] (A)	ko00010:Glycolysis / Gluconeogenesis;ko00020:Citrate cycle (TCA cycle);ko00620:Pyruvate metabolism;ko04068:FoxO signaling pathway
F01.PB13586	black	--	--
F01.PB13706	black	K18757|7.41421e-11|cmk:103188206|larp1; La ribonucleoprotein domain family, member 1; K18757 la-related protein 1 (A)	--
F01.PB13765	black	--	--
F01.PB13898	black	--	--
F01.PB13960	black	--	--
F01.PB1425	black	--	--
F01.PB14270	black	--	--
F01.PB14272	black	--	--
F01.PB14585	black	K08292|4.58965e-139|spu:583067|eef2k; eukaryotic elongation factor-2 kinase; K08292 elongation factor 2 kinase [EC:2.7.11.20] (A)	--
F01.PB14694	black	K16943|2.72843e-124|smm:Smp_041060|septin; K16943 septin 4 (A)	--
F01.PB14916	black	--	--
F01.PB15154	black	--	--
F01.PB15296	black	K18080|4.45852e-38|lgi:LOTGIDRAFT_129421|hypothetical protein; K18080 tensin (A)	--
F01.PB15354	black	K13525|0|xtr:448177|vcp, p97; valosin containing protein (EC:3.6.4.6); K13525 transitional endoplasmic reticulum ATPase (A)	ko04141:Protein processing in endoplasmic reticulum
F01.PB15407	black	K03260|4.80408e-18|ame:725259|Eif4g, GB13213; eukaryotic translation initiation factor 4 gamma; K03260 translation initiation factor 4G (A)	ko03013:RNA transport
F01.PB15645	black	K05735|2.31507e-18|hmg:100200367|serine/threonine-protein kinase PAK 6-like; K05735 p21-activated kinase 6 [EC:2.7.11.1] (A)	--
F01.PB15795	black	K08804|1.93196e-54|tup:102502385|STK17B; serine/threonine kinase 17b; K08804 serine/threonine kinase 17 [EC:2.7.11.1] (A)	--
F01.PB15958	black	--	--
F01.PB16142	black	K05679|0|lgi:LOTGIDRAFT_133605|hypothetical protein; K05679 ATP-binding cassette, subfamily G (WHITE), member 1 (A)	ko02010:ABC transporters
F01.PB16238	black	K14676|2.02915e-132|lgi:LOTGIDRAFT_61439|hypothetical protein; K14676 lysophospholipid hydrolase [EC:3.1.1.5] (A)	ko00564:Glycerophospholipid metabolism
F01.PB16257	black	--	--
F01.PB16304	black	--	--
F01.PB16403	black	--	--
F01.PB16527	black	K07365|3.57124e-57|tru:101074912|cytoplasmic protein NCK2-like; K07365 NCK adaptor protein (A)	ko04012:ErbB signaling pathway
F01.PB16654	black	K00108|5.99663e-179|phi:102103125|CHDH; choline dehydrogenase; K00108 choline dehydrogenase [EC:1.1.99.1] (A)	ko00260:Glycine, serine and threonine metabolism
F01.PB17034	black	--	--
F01.PB17119	black	K01895|0|lgi:LOTGIDRAFT_128665|hypothetical protein; K01895 acetyl-CoA synthetase [EC:6.2.1.1] (A)	ko00010:Glycolysis / Gluconeogenesis;ko00620:Pyruvate metabolism;ko00640:Propanoate metabolism;ko01200:Carbon metabolism
F01.PB17426	black	K15603|3.1467e-48|smm:Smp_142270|basic helix-loop-helix transcription factor; K15603 transcription factor 4/12 (A)	--
F01.PB17523	black	--	--
F01.PB17614	black	--	--
F01.PB17788	black	K08827|1.56137e-132|smm:Smp_068960.2|serine/threonine protein kinase; K08827 serine/threonine-protein kinase PRP4 [EC:2.7.11.1] (A)	--
F01.PB17937	black	K13131|8.61268e-147|smm:Smp_171170|DEAD box ATP-dependent RNA helicase; K13131 ATP-dependent RNA helicase DDX20 [EC:3.6.4.13] (A)	ko03013:RNA transport
F01.PB18128	black	K02156|1.38757e-129|bmor:100125337|Ago3, BmAGO3, Piwi, Siwi2; argonaute 3; K02156 aubergine (A)	ko04320:Dorso-ventral axis formation
F01.PB18148	black	K00873|5.32459e-63|smm:Smp_065610.1|pyruvate kinase; K00873 pyruvate kinase [EC:2.7.1.40] (A)	ko00010:Glycolysis / Gluconeogenesis;ko00230:Purine metabolism;ko00620:Pyruvate metabolism;ko01200:Carbon metabolism;ko01230:Biosynthesis of amino acids
F01.PB18512	black	K10380|2.30007e-117|aag:AaeL_AAEL013466|ankyrin 2,3/unc44; K10380 ankyrin (A)	--
F01.PB18560	black	--	--
F01.PB1861	black	--	--
F01.PB18858	black	--	--
F01.PB18892	black	--	--
F01.PB19020	black	--	--
F01.PB19059	black	--	--
F01.PB19263	black	K03283|0|lcm:102367553|heat shock cognate 71 kDa protein-like; K03283 heat shock 70kDa protein 1/8 (A)	ko03040:Spliceosome;ko04010:MAPK signaling pathway;ko04141:Protein processing in endoplasmic reticulum;ko04144:Endocytosis
F01.PB19440	black	--	--
F01.PB1965	black	K00700|1.26636e-64|aag:AaeL_AAEL010602|starch branching enzyme ii; K00700 1,4-alpha-glucan branching enzyme [EC:2.4.1.18] (A)	ko00500:Starch and sucrose metabolism
F01.PB1994	black	--	--
F01.PB20147	black	--	--
F01.PB20151	black	K09667|0|smm:Smp_046930|o-linked n-acetylglucosamine transferase ogt; K09667 protein O-GlcNAc transferase [EC:2.4.1.255] (A)	ko00514:Other types of O-glycan biosynthesis
F01.PB20270	black	--	--
F01.PB20611	black	K10380|1.78486e-64|pbi:103063352|ANK2; ankyrin 2, neuronal; K10380 ankyrin (A)	--
F01.PB21036	black	K11837|1.14964e-34|mze:101486640|ubiquitin carboxyl-terminal hydrolase 32-like; K11837 ubiquitin carboxyl-terminal hydrolase 6/32 [EC:3.4.19.12] (A)	--
F01.PB21227	black	K16506|4.37729e-37|mdo:100011262|FAT1; FAT atypical cadherin 1; K16506 protocadherin Fat 1/2/3 (A)	--
F01.PB21606	black	--	--
F01.PB21948	black	--	--
F01.PB22126	black	K09644|1.0006e-71|bfo:BRAFLDRAFT_90679|hypothetical protein; K09644 apolipoprotein(a) [EC:3.4.21.-] (A)	--
F01.PB22147	black	K05758|1.84004e-61|bfo:BRAFLDRAFT_115198|hypothetical protein; K05758 actin related protein 2/3 complex, subunit 2 (A)	--
F01.PB22172	black	K06236|5.87546e-52|dre:336471|col1a2, alpha2(I), hm:zehn2357, wu:fa98d05, wu:fa99g10, wu:fb04c08, wu:fb11d06, zehn2357; collagen, type I, alpha 2; K06236 collagen, type I/II/III/V/XI/XXIV/XXVII, alpha (A)	ko04510:Focal adhesion;ko04512:ECM-receptor interaction
F01.PB22304	black	--	--
F01.PB22447	black	K14802|0|smm:Smp_104500|phospholipid-transporting atpase; K14802 phospholipid-transporting ATPase [EC:3.6.3.1] (A)	--
F01.PB22466	black	K18443|3.04912e-179|cin:100185387|gbf1; golgi-specific brefeldin A-resistance guanine nucleotide exchange factor 1; K18443 golgi-specific brefeldin A-resistance guanine nucleotide exchange factor 1 (A)	ko04144:Endocytosis
F01.PB22506	black	--	--
F01.PB22605	black	K08292|8.7609e-102|tad:TRIADDRAFT_33592|hypothetical protein; K08292 elongation factor 2 kinase [EC:2.7.11.20] (A)	--
F01.PB22826	black	K05849|3.87477e-118|lgi:LOTGIDRAFT_107505|hypothetical protein; K05849 solute carrier family 8 (sodium/calcium exchanger) (A)	--
F01.PB22830	black	--	--
F01.PB23	black	K00006|1.05875e-69|bmor:692517|G3pdh-1, BmG3PDH-1; glycerol-3-phosphate dehydrogenase-1; K00006 glycerol-3-phosphate dehydrogenase (NAD+) [EC:1.1.1.8] (A)	ko00564:Glycerophospholipid metabolism
F01.PB23282	black	K01958|0|tru:101061461|pyruvate carboxylase, mitochondrial-like; K01958 pyruvate carboxylase [EC:6.4.1.1] (A)	ko00020:Citrate cycle (TCA cycle);ko00620:Pyruvate metabolism;ko01200:Carbon metabolism;ko01230:Biosynthesis of amino acids
F01.PB23344	black	--	--
F01.PB23616	black	--	--
F01.PB23645	black	--	--
F01.PB23668	black	--	--
F01.PB23841	black	--	--
F01.PB23917	black	--	--
F01.PB23960	black	--	--
F01.PB24025	black	--	--
F01.PB24176	black	--	--
F01.PB2420	black	--	--
F01.PB24348	black	--	--
F01.PB244	black	K00981|7.52625e-33|smm:Smp_144030|cds1; phosphatidate cytidylyltransferase; phosphatidate cytidylyltransferase 1 (EC:2.7.7.41); K00981 phosphatidate cytidylyltransferase [EC:2.7.7.41] (A)	ko00564:Glycerophospholipid metabolism;ko04070:Phosphatidylinositol signaling system
F01.PB24777	black	K14429|0|lgi:LOTGIDRAFT_207292|hypothetical protein; K14429 solute carrier family 12 (potassium/chloride transporters), member 9 (A)	--
F01.PB24942	black	K16498|3.982e-85|lgi:LOTGIDRAFT_104632|hypothetical protein; K16498 protocadherin delta 1 (A)	--
F01.PB25345	black	K04437|0|lgi:LOTGIDRAFT_158607|hypothetical protein; K04437 filamin (A)	--
F01.PB25543	black	--	--
F01.PB25548	black	--	--
F01.PB2555	black	--	--
F01.PB256	black	--	--
F01.PB25611	black	K04712|3.88662e-110|lgi:LOTGIDRAFT_124615|hypothetical protein; K04712 sphingolipid delta-4 desaturase [EC:1.14.-.-] (A)	ko00600:Sphingolipid metabolism
F01.PB25952	black	K06236|1.95889e-22|cmk:103176589|uncharacterized LOC103176589; K06236 collagen, type I/II/III/V/XI/XXIV/XXVII, alpha (A)	ko04510:Focal adhesion;ko04512:ECM-receptor interaction
F01.PB25979	black	--	--
F01.PB26187	black	--	--
F01.PB26291	black	K03099|2.58549e-147|smm:Smp_035190.1|ras GTP exchange factor son of sevenless; K03099 son of sevenless (A)	ko04068:FoxO signaling pathway;ko04320:Dorso-ventral axis formation;ko04630:Jak-STAT signaling pathway
F01.PB26347	black	--	--
F01.PB26351	black	--	--
F01.PB26353	black	--	--
F01.PB26371	black	--	--
F01.PB26529	black	--	--
F01.PB26774	black	K13861|0|smm:Smp_127940|sodium bicarbonate cotransporter (nbc2 3); K13861 solute carrier family 4 (sodium bicarbonate transporter), member 10 (A)	--
F01.PB26792	black	K01965|0|smm:Smp_165400.3|acetyl-CoA carboxylase; methylcrotonyl-CoA carboxylase (EC:6.4.1.2 6.4.1.4); K01965 propionyl-CoA carboxylase alpha chain [EC:6.4.1.3] (A)	ko00280:Valine, leucine and isoleucine degradation;ko00630:Glyoxylate and dicarboxylate metabolism;ko00640:Propanoate metabolism
F01.PB26811	black	--	--
F01.PB26877	black	--	--
F01.PB2698	black	--	--
F01.PB27012	black	--	--
F01.PB27021	black	--	--
F01.PB27112	black	--	--
F01.PB27280	black	--	--
F01.PB27600	black	--	--
F01.PB27895	black	K04459|1.59437e-35|hro:HELRODRAFT_105624|hypothetical protein; K04459 dual specificity MAP kinase phosphatase [EC:3.1.3.16 3.1.3.48] (A)	--
F01.PB28136	black	--	--
F01.PB2822	black	--	--
F01.PB28224	black	--	--
F01.PB2884	black	K00033|2.07711e-174|tru:101072234|6-phosphogluconate dehydrogenase, decarboxylating-like; K00033 6-phosphogluconate dehydrogenase [EC:1.1.1.44 1.1.1.343] (A)	ko00030:Pentose phosphate pathway;ko00480:Glutathione metabolism;ko01200:Carbon metabolism
F01.PB28929	black	--	--
F01.PB2913	black	K12812|4.7904e-157|smm:Smp_003660|DEAD box ATP-dependent RNA helicase; K12812 ATP-dependent RNA helicase UAP56/SUB2 [EC:3.6.4.13] (A)	ko03013:RNA transport;ko03015:mRNA surveillance pathway;ko03040:Spliceosome
F01.PB2929	black	K14286|1.28281e-98|hro:HELRODRAFT_108850|hypothetical protein; K14286 ethanolamine-phosphate phospho-lyase [EC:4.2.3.2] (A)	ko00564:Glycerophospholipid metabolism
F01.PB29386	black	K08835|9.22401e-32|cmk:103189857|serine/threonine-protein kinase OSR1-like; K08835 serine/threonine-protein kinase OSR1/STK39 [EC:2.7.11.1] (A)	--
F01.PB29456	black	--	--
F01.PB29511	black	K01965|0|smm:Smp_165400.3|acetyl-CoA carboxylase; methylcrotonyl-CoA carboxylase (EC:6.4.1.2 6.4.1.4); K01965 propionyl-CoA carboxylase alpha chain [EC:6.4.1.3] (A)	ko00280:Valine, leucine and isoleucine degradation;ko00630:Glyoxylate and dicarboxylate metabolism;ko00640:Propanoate metabolism
F01.PB29593	black	--	--
F01.PB30031	black	K04421|1.95728e-35|hro:HELRODRAFT_102572|hypothetical protein; K04421 mitogen-activated protein kinase kinase kinase 3 [EC:2.7.11.25] (A)	--
F01.PB30084	black	--	--
F01.PB30443	black	--	--
F01.PB30562	black	K12811|2.03311e-32|phu:Phum_PHUM190120|DEAD box ATP-dependent RNA helicase, putative; K12811 ATP-dependent RNA helicase DDX46/PRP5 [EC:3.6.4.13] (A)	ko03040:Spliceosome
F01.PB30788	black	--	--
F01.PB30860	black	--	--
F01.PB31008	black	K04420|1.60705e-49|hro:HELRODRAFT_74186|hypothetical protein; K04420 mitogen-activated protein kinase kinase kinase 2 [EC:2.7.11.25] (A)	--
F01.PB32208	black	K04958|1.89337e-153|lgi:LOTGIDRAFT_163525|hypothetical protein; K04958 inositol 1,4,5-triphosphate receptor type 1 (A)	ko04070:Phosphatidylinositol signaling system
F01.PB32239	black	--	--
F01.PB32639	black	--	--
F01.PB32731	black	--	--
F01.PB32902	black	--	--
F01.PB33523	black	K06236|1.48277e-29|bmor:101746136|collagen alpha-1(II) chain-like; K06236 collagen, type I/II/III/V/XI/XXIV/XXVII, alpha (A)	ko04512:ECM-receptor interaction
F01.PB33545	black	K05642|8.0505e-95|bfo:BRAFLDRAFT_118238|hypothetical protein; K05642 ATP-binding cassette, subfamily A (ABC1), member 2 (A)	ko02010:ABC transporters;ko04142:Lysosome
F01.PB3360	black	K04412|1.29247e-23|tsp:Tsp_03757|serine/threonine-protein kinase 4; K04412 serine/threonine kinase 3 (A)	ko04010:MAPK signaling pathway
F01.PB34187	black	--	--
F01.PB34931	black	--	--
F01.PB3513	black	--	--
F01.PB35564	black	--	--
F01.PB35576	black	--	--
F01.PB35782	black	--	--
F01.PB36273	black	--	--
F01.PB36698	black	K01539|0|smm:Smp_015020|SNaK1; Na+/K+ transporting ATPase subunit alpha; K01539 sodium/potassium-transporting ATPase subunit alpha [EC:3.6.3.9] (A)	--
F01.PB36940	black	--	--
F01.PB3703	black	K06841|4.4763e-07|tca:655313|semaphorin-5A; K06841 semaphorin 5 (A)	--
F01.PB37069	black	K10408|0|lgi:LOTGIDRAFT_210379|hypothetical protein; K10408 dynein heavy chain, axonemal (A)	--
F01.PB37070	black	K18466|4.98675e-34|pbi:103059901|vacuolar protein sorting-associated protein 26A-like; K18466 vacuolar protein sorting-associated protein 26 (A)	--
F01.PB37326	black	K01883|2.75341e-167|apla:101797236|CARS; cysteinyl-tRNA synthetase; K01883 cysteinyl-tRNA synthetase [EC:6.1.1.16] (A)	ko00970:Aminoacyl-tRNA biosynthesis
F01.PB38313	black	--	--
F01.PB38666	black	--	--
F01.PB38696	black	--	--
F01.PB38834	black	--	--
F01.PB38910	black	K18061|4.30334e-103|nvi:100122574|Sbf1; myotubularin-related protein 13; K18061 myotubularin-related protein 5/13 (A)	--
F01.PB38923	black	--	--
F01.PB3934	black	--	--
F01.PB39528	black	K15503|7.37081e-175|aag:AaeL_AAEL014668|ankyrin 2,3/unc44; K15503 serine/threonine-protein phosphatase 6 regulatory ankyrin repeat subunit B (A)	--
F01.PB39619	black	--	--
F01.PB39763	black	--	--
F01.PB39833	black	K04421|8.66706e-32|hmg:100205297|mitogen-activated protein kinase kinase kinase 3-like; K04421 mitogen-activated protein kinase kinase kinase 3 [EC:2.7.11.25] (A)	--
F01.PB40361	black	K11446|6.27518e-134|smm:Smp_019170|jumonji/arid domain-containing protein; K11446 histone demethylase JARID1 [EC:1.14.11.-] (A)	--
F01.PB40974	black	K01648|0|lgi:LOTGIDRAFT_201946|hypothetical protein; K01648 ATP citrate (pro-S)-lyase [EC:2.3.3.8] (A)	ko00020:Citrate cycle (TCA cycle)
F01.PB40984	black	--	--
F01.PB41369	black	--	--
F01.PB41600	black	--	--
F01.PB41622	black	K04168|1.24794e-06|cmy:102938457|NMBR; neuromedin B receptor; K04168 neuromedin B receptor (A)	ko04080:Neuroactive ligand-receptor interaction
F01.PB41676	black	--	--
F01.PB4184	black	--	--
F01.PB42303	black	--	--
F01.PB42878	black	--	--
F01.PB4322	black	--	--
F01.PB43450	black	--	--
F01.PB4347	black	K01952|1.41925e-102|shr:100933741|PFAS; phosphoribosylformylglycinamidine synthase; K01952 phosphoribosylformylglycinamidine synthase [EC:6.3.5.3] (A)	ko00230:Purine metabolism
F01.PB43522	black	K08825|4.58506e-130|smm:Smp_142610|serine/threonine protein kinase; K08825 dual specificity tyrosine-phosphorylation-regulated kinase 1 [EC:2.7.12.1] (A)	--
F01.PB44123	black	K17302|0|lgi:LOTGIDRAFT_182444|hypothetical protein; K17302 coatomer, subunit beta' (A)	--
F01.PB4426	black	--	--
F01.PB4531	black	--	--
F01.PB454	black	--	--
F01.PB4562	black	--	--
F01.PB4583	black	K01008|2.33124e-67|xla:100126629|sephs2; selenophosphate synthetase 2 (EC:2.7.9.3); K01008 selenide, water dikinase [EC:2.7.9.3] (A)	ko00450:Selenocompound metabolism
F01.PB4625	black	K04409|2.46154e-20|tca:655315|serine/threonine-protein kinase PAK 1; K04409 p21-activated kinase 1 [EC:2.7.11.1] (A)	--
F01.PB4817	black	--	--
F01.PB5020	black	--	--
F01.PB5072	black	--	--
F01.PB5094	black	--	--
F01.PB5180	black	K02324|1.15262e-29|mze:101477333|DNA polymerase epsilon catalytic subunit A-like; K02324 DNA polymerase epsilon subunit 1 [EC:2.7.7.7] (A)	ko00230:Purine metabolism;ko00240:Pyrimidine metabolism;ko03030:DNA replication;ko03410:Base excision repair;ko03420:Nucleotide excision repair
F01.PB5200	black	--	--
F01.PB5244	black	--	--
F01.PB5638	black	--	--
F01.PB567	black	--	--
F01.PB5811	black	K13044|6.26899e-72|smm:Smp_056810.3|heterogeneous nuclear ribonucleoprotein; K13044 heterogeneous nuclear ribonucleoprotein A/B/D (A)	--
F01.PB5889	black	K08601|8.93158e-32|dse:Dsec_GM11823|GM11823 gene product from transcript GM11823-RA; K08601 ubiquitin thioesterase CYLD [EC:3.4.19.12] (A)	--
F01.PB5893	black	--	--
F01.PB594	black	--	--
F01.PB6052	black	K16939|1.68599e-52|smm:Smp_029890|septin; K16939 septin 6/8/11 (A)	--
F01.PB6059	black	K16865|4.9416e-75|lgi:LOTGIDRAFT_114600|hypothetical protein; K16865 programmed cell death protein 4 (A)	--
F01.PB6303	black	K01008|9.18676e-65|xla:100126629|sephs2; selenophosphate synthetase 2 (EC:2.7.9.3); K01008 selenide, water dikinase [EC:2.7.9.3] (A)	ko00450:Selenocompound metabolism
F01.PB6872	black	K01254|1.98469e-166|nvi:100124119|leukotriene A-4 hydrolase; K01254 leukotriene-A4 hydrolase [EC:3.3.2.6] (A)	ko00590:Arachidonic acid metabolism
F01.PB6917	black	K03283|0|xla:379319|hspa8, hsc54, hsc70, hsc71, hsp71, hsp73, hspa10, lap1, nip71; heat shock 70kDa protein 8; K03283 heat shock 70kDa protein 1/8 (A)	ko03040:Spliceosome;ko04010:MAPK signaling pathway;ko04141:Protein processing in endoplasmic reticulum;ko04144:Endocytosis
F01.PB7084	black	--	--
F01.PB7206	black	K01202|6.67939e-128|lgi:LOTGIDRAFT_218637|hypothetical protein; K01202 galactosylceramidase [EC:3.2.1.46] (A)	ko00600:Sphingolipid metabolism;ko04142:Lysosome
F01.PB7232	black	--	--
F01.PB7234	black	K01581|1.66053e-70|tad:TRIADDRAFT_27475|hypothetical protein; K01581 ornithine decarboxylase [EC:4.1.1.17] (A)	ko00330:Arginine and proline metabolism;ko00480:Glutathione metabolism
F01.PB7449	black	--	--
F01.PB7457	black	--	--
F01.PB7563	black	K10626|6.88015e-23|smm:Smp_176060|ubiquitin ligase E3 alpha-related; K10626 E3 ubiquitin-protein ligase UBR2 [EC:6.3.2.19] (A)	--
F01.PB7634	black	K01490|0|ame:409444|GB17288; AMP deaminase 2-like; K01490 AMP deaminase [EC:3.5.4.6] (A)	ko00230:Purine metabolism
F01.PB7657	black	--	--
F01.PB7912	black	--	--
F01.PB7992	black	K04421|1.51606e-33|hro:HELRODRAFT_102572|hypothetical protein; K04421 mitogen-activated protein kinase kinase kinase 3 [EC:2.7.11.25] (A)	--
F01.PB8097	black	--	--
F01.PB8213	black	K08585|0|smm:Smp_089460.1|family C2 unassigned peptidase (C02 family); K08585 calpain, invertebrate [EC:3.4.22.-] (A)	--
F01.PB8260	black	K01965|0|smm:Smp_165400.3|acetyl-CoA carboxylase; methylcrotonyl-CoA carboxylase (EC:6.4.1.2 6.4.1.4); K01965 propionyl-CoA carboxylase alpha chain [EC:6.4.1.3] (A)	ko00280:Valine, leucine and isoleucine degradation;ko00630:Glyoxylate and dicarboxylate metabolism;ko00640:Propanoate metabolism
F01.PB8282	black	K04934|1.07267e-47|lcm:102366377|potassium voltage-gated channel subfamily V member 1-like; K04934 potassium channel subfamily V member 1 (A)	--
F01.PB8554	black	--	--
F01.PB8556	black	--	--
F01.PB9004	black	--	--
F01.PB9088	black	K08576|0|smm:Smp_083530.1|calpain-7 (C02 family); K08576 calpain-7 [EC:3.4.22.-] (A)	--
F01.PB9250	black	--	--
F01.PB9517	black	--	--
F01.PB9656	black	--	--
F01.PB9685	black	--	--
F01.PB9736	black	K01958|1.13077e-155|tru:101061461|pyruvate carboxylase, mitochondrial-like; K01958 pyruvate carboxylase [EC:6.4.1.1] (A)	ko00020:Citrate cycle (TCA cycle);ko00620:Pyruvate metabolism;ko01200:Carbon metabolism;ko01230:Biosynthesis of amino acids
F01.PB10063	blue	K08798|4.31299e-10|spu:592325|MARK3; MAP/microtubule affinity-regulating kinase 3; K08798 MAP/microtubule affinity-regulating kinase [EC:2.7.11.1] (A)	--
F01.PB10113	blue	K05679|0|hro:HELRODRAFT_99451|hypothetical protein; K05679 ATP-binding cassette, subfamily G (WHITE), member 1 (A)	ko02010:ABC transporters
F01.PB10153	blue	--	--
F01.PB10255	blue	--	--
F01.PB10292	blue	--	--
F01.PB1038	blue	--	--
F01.PB10604	blue	--	--
F01.PB10674	blue	--	--
F01.PB10694	blue	K01464|0|nve:NEMVE_v1g161336|hypothetical protein; K01464 dihydropyrimidinase [EC:3.5.2.2] (A)	ko00240:Pyrimidine metabolism;ko00410:beta-Alanine metabolism;ko00770:Pantothenate and CoA biosynthesis;ko00983:Drug metabolism - other enzymes
F01.PB10700	blue	K10413|0|smm:Smp_157410|hypothetical protein; K10413 dynein heavy chain 1, cytosolic (A)	ko04145:Phagosome
F01.PB10735	blue	K06071|3.33382e-127|hro:HELRODRAFT_89736|hypothetical protein; K06071 protein kinase N [EC:2.7.11.13] (A)	--
F01.PB10782	blue	--	--
F01.PB1084	blue	--	--
F01.PB10870	blue	--	--
F01.PB10882	blue	--	--
F01.PB10902	blue	--	--
F01.PB11041	blue	K08863|2.55342e-22|tsp:Tsp_04548|cell cycle serine/threonine-protein kinase CDC5/MSD2; K08863 polo-like kinase 4 [EC:2.7.11.21] (A)	ko04068:FoxO signaling pathway
F01.PB11043	blue	K08857|1.99276e-143|lgi:LOTGIDRAFT_114237|hypothetical protein; K08857 NIMA (never in mitosis gene a)-related kinase [EC:2.7.11.1] (A)	--
F01.PB11044	blue	K04421|5.88561e-30|hro:HELRODRAFT_102572|hypothetical protein; K04421 mitogen-activated protein kinase kinase kinase 3 [EC:2.7.11.25] (A)	--
F01.PB11055	blue	--	--
F01.PB11084	blue	K13525|0|xtr:448177|vcp, p97; valosin containing protein (EC:3.6.4.6); K13525 transitional endoplasmic reticulum ATPase (A)	ko04141:Protein processing in endoplasmic reticulum
F01.PB11233	blue	--	--
F01.PB11238	blue	--	--
F01.PB11264	blue	K02150|5.33655e-20|phu:Phum_PHUM598510|vacuolar ATP synthase subunit E, putative (EC:3.6.3.14); K02150 V-type H+-transporting ATPase subunit E (A)	ko00190:Oxidative phosphorylation;ko04145:Phagosome
F01.PB11384	blue	--	--
F01.PB11427	blue	--	--
F01.PB115	blue	--	--
F01.PB11660	blue	K01008|2.04159e-52|lcm:102350406|SEPHS2; selenophosphate synthetase 2; K01008 selenide, water dikinase [EC:2.7.9.3] (A)	ko00450:Selenocompound metabolism
F01.PB11666	blue	K08585|0|smm:Smp_089460.1|family C2 unassigned peptidase (C02 family); K08585 calpain, invertebrate [EC:3.4.22.-] (A)	--
F01.PB11757	blue	K06236|5.51953e-31|smm:Smp_123830|Collagen alpha-1(V) chain precursor; K06236 collagen, type I/II/III/V/XI/XXIV/XXVII, alpha (A)	ko04512:ECM-receptor interaction
F01.PB11808	blue	--	--
F01.PB11845	blue	K04421|2.81347e-31|hro:HELRODRAFT_102572|hypothetical protein; K04421 mitogen-activated protein kinase kinase kinase 3 [EC:2.7.11.25] (A)	--
F01.PB11897	blue	K04707|3.51453e-39|cmy:102943844|CBLB; Cbl proto-oncogene B, E3 ubiquitin protein ligase; K04707 E3 ubiquitin-protein ligase CBL [EC:6.3.2.19] (A)	ko04012:ErbB signaling pathway;ko04120:Ubiquitin mediated proteolysis;ko04144:Endocytosis;ko04630:Jak-STAT signaling pathway;ko04910:Insulin signaling pathway
F01.PB11971	blue	--	--
F01.PB11988	blue	--	--
F01.PB11991	blue	--	--
F01.PB11994	blue	K06115|6.47631e-125|smm:Smp_143470.2|Spectrin beta chain brain 3 (Spectrin non-erythroid beta chain 3) (Beta-IV spectrin); K06115 spectrin beta (A)	--
F01.PB12066	blue	--	--
F01.PB1215	blue	--	--
F01.PB12152	blue	K09624|1.88201e-35|cfa:100687821|PRSS12; protease, serine, 12 (neurotrypsin, motopsin); K09624 protease, serine, 12 (neurotrypsin, motopsin) [EC:3.4.21.-] (A)	--
F01.PB12187	blue	--	--
F01.PB1221	blue	K06115|8.26164e-08|nvi:100122788|spectrin beta chain, non-erythrocytic 1; K06115 spectrin beta (A)	--
F01.PB1223	blue	--	--
F01.PB12237	blue	K15013|0|xtr:100158533|acsbg2; acyl-CoA synthetase bubblegum family member 2 (EC:6.2.1.3); K15013 long-chain-fatty-acid--CoA ligase ACSBG [EC:6.2.1.3] (A)	ko00061:Fatty acid biosynthesis;ko00071:Fatty acid degradation;ko01212:Fatty acid metabolism;ko03320:PPAR signaling pathway;ko04920:Adipocytokine signaling pathway
F01.PB123	blue	K06771|5.34057e-06|tup:102476520|MAG; myelin associated glycoprotein; K06771 myelin associated glycoprotein (A)	ko04514:Cell adhesion molecules (CAMs)
F01.PB12305	blue	K05850|0|hro:HELRODRAFT_187088|hypothetical protein; K05850 Ca2+ transporting ATPase, plasma membrane [EC:3.6.3.8] (A)	--
F01.PB12525	blue	--	--
F01.PB12547	blue	--	--
F01.PB12569	blue	K18932|1.72401e-12|spu:752586|probable palmitoyltransferase ZDHHC6-like; K18932 palmitoyltransferase [EC:2.3.1.225] (A)	--
F01.PB12583	blue	K06236|1.92919e-30|asn:102372309|COL1A2; collagen, type I, alpha 2; K06236 collagen, type I/II/III/V/XI/XXIV/XXVII, alpha (A)	ko04510:Focal adhesion;ko04512:ECM-receptor interaction
F01.PB12644	blue	K01373|3.099e-76|nve:NEMVE_v1g204928|hypothetical protein; K01373 cathepsin F [EC:3.4.22.41] (A)	ko04142:Lysosome
F01.PB12674	blue	K10382|4.2816e-42|bfo:BRAFLDRAFT_123699|hypothetical protein; K10382 dystonin (A)	--
F01.PB12677	blue	--	--
F01.PB12758	blue	--	--
F01.PB12859	blue	K04420|7.28877e-40|hro:HELRODRAFT_74186|hypothetical protein; K04420 mitogen-activated protein kinase kinase kinase 2 [EC:2.7.11.25] (A)	--
F01.PB12873	blue	--	--
F01.PB12894	blue	--	--
F01.PB12971	blue	--	--
F01.PB13002	blue	K03097|1.48055e-165|ngi:103751629|Csnk2a1; casein kinase 2, alpha 1 polypeptide; K03097 casein kinase II subunit alpha [EC:2.7.11.1] (A)	ko03008:Ribosome biogenesis in eukaryotes;ko04064:NF-kappa B signaling pathway;ko04310:Wnt signaling pathway;ko04520:Adherens junction;ko04530:Tight junction;ko05162:Measles;ko05168:Herpes simplex infection;ko05169:Epstein-Barr virus infection
F01.PB13005	blue	--	--
F01.PB13052	blue	K04421|4.27199e-24|hmg:100205297|mitogen-activated protein kinase kinase kinase 3-like; K04421 mitogen-activated protein kinase kinase kinase 3 [EC:2.7.11.25] (A)	--
F01.PB13128	blue	--	--
F01.PB13197	blue	K09572|3.92866e-29|aqu:100634891|peptidyl-prolyl cis-trans isomerase FKBP6-like; K09572 FK506-binding protein 6 [EC:5.2.1.8] (A)	--
F01.PB13269	blue	--	--
F01.PB13280	blue	--	--
F01.PB13313	blue	--	--
F01.PB13346	blue	K05658|0|cmk:103181561|abcb1; ATP-binding cassette, sub-family B (MDR/TAP), member 1; K05658 ATP-binding cassette, subfamily B (MDR/TAP), member 1 [EC:3.6.3.44] (A)	ko02010:ABC transporters
F01.PB13402	blue	--	--
F01.PB13451	blue	--	--
F01.PB13487	blue	--	--
F01.PB13506	blue	--	--
F01.PB13540	blue	--	--
F01.PB13589	blue	K04421|1.32865e-31|hro:HELRODRAFT_102572|hypothetical protein; K04421 mitogen-activated protein kinase kinase kinase 3 [EC:2.7.11.25] (A)	--
F01.PB13609	blue	--	--
F01.PB13610	blue	--	--
F01.PB13629	blue	K13862|2.52057e-118|tsp:Tsp_09480|N-acetylgalactosamine kinase; K13862 solute carrier family 4 (sodium borate transporter), member 11 (A)	--
F01.PB13697	blue	K09624|1.61213e-42|mgp:100540896|PRSS12; protease, serine, 12 (neurotrypsin, motopsin); K09624 protease, serine, 12 (neurotrypsin, motopsin) [EC:3.4.21.-] (A)	--
F01.PB13910	blue	K13525|0|hro:HELRODRAFT_99560|hypothetical protein; K13525 transitional endoplasmic reticulum ATPase (A)	ko04141:Protein processing in endoplasmic reticulum
F01.PB13969	blue	--	--
F01.PB14063	blue	--	--
F01.PB14117	blue	K15502|3.76899e-08|ola:101168382|serine/threonine-protein phosphatase 6 regulatory ankyrin repeat subunit A-like; K15502 serine/threonine-protein phosphatase 6 regulatory ankyrin repeat subunit A (A)	--
F01.PB14123	blue	--	--
F01.PB14165	blue	--	--
F01.PB14170	blue	--	--
F01.PB14239	blue	K01634|4.39713e-117|lgi:LOTGIDRAFT_228978|hypothetical protein; K01634 sphinganine-1-phosphate aldolase [EC:4.1.2.27] (A)	ko00600:Sphingolipid metabolism
F01.PB1427	blue	K06823|4.77375e-10|mze:101464083|collagen alpha-1(XV) chain-like; K06823 collagen, type XVIII, alpha (A)	--
F01.PB14540	blue	K08857|1.46643e-143|lgi:LOTGIDRAFT_114237|hypothetical protein; K08857 NIMA (never in mitosis gene a)-related kinase [EC:2.7.11.1] (A)	--
F01.PB14573	blue	K02889|4.7842e-57|smm:Smp_022560.2|60S ribosomal protein L21; K02889 large subunit ribosomal protein L21e (A)	ko03010:Ribosome
F01.PB14593	blue	K11433|2.55234e-06|bta:101907695|	ko00310:Lysine degradation
F01.PB14701	blue	K06236|3.59946e-30|bmor:101746136|collagen alpha-1(II) chain-like; K06236 collagen, type I/II/III/V/XI/XXIV/XXVII, alpha (A)	ko04512:ECM-receptor interaction
F01.PB14715	blue	K12858|0|smm:Smp_093690.1|DEAD box ATP-dependent RNA helicase; K12858 ATP-dependent RNA helicase DDX23/PRP28 [EC:3.6.4.13] (A)	ko03040:Spliceosome
F01.PB14796	blue	--	--
F01.PB14813	blue	--	--
F01.PB14833	blue	K11787|9.33781e-166|tru:101075229|trifunctional purine biosynthetic protein adenosine-3-like; K11787 phosphoribosylamine--glycine ligase / phosphoribosylglycinamide formyltransferase / phosphoribosylformylglycinamidine cyclo-ligase [EC:6.3.4.13 2.1.2.2 6.3.3.1] (A)	ko00230:Purine metabolism;ko00670:One carbon pool by folate
F01.PB1510	blue	--	--
F01.PB15179	blue	K15601|9.94096e-145|lgi:LOTGIDRAFT_214375|hypothetical protein; K15601 lysine-specific demethylase 3 [EC:1.14.11.-] (A)	--
F01.PB15372	blue	--	--
F01.PB15376	blue	K00761|1.83764e-10|pbi:103052979|uncharacterized LOC103052979; K00761 uracil phosphoribosyltransferase [EC:2.4.2.9] (A)	ko00240:Pyrimidine metabolism
F01.PB15418	blue	K02154|0|isc:IscW_ISCW023371|vacuolar proton ATPase, putative (EC:3.6.3.14); K02154 V-type H+-transporting ATPase subunit a (A)	ko00190:Oxidative phosphorylation;ko04142:Lysosome;ko04145:Phagosome
F01.PB15432	blue	K12581|1.70169e-59|tad:TRIADDRAFT_26102|hypothetical protein; K12581 CCR4-NOT transcription complex subunit 7/8 (A)	ko03018:RNA degradation
F01.PB15435	blue	K10595|0|lgi:LOTGIDRAFT_218809|hypothetical protein; K10595 E3 ubiquitin-protein ligase HERC2 [EC:6.3.2.19] (A)	ko04120:Ubiquitin mediated proteolysis
F01.PB1544	blue	--	--
F01.PB15473	blue	--	--
F01.PB15521	blue	--	--
F01.PB15576	blue	--	--
F01.PB15586	blue	--	--
F01.PB15589	blue	--	--
F01.PB15883	blue	--	--
F01.PB159	blue	K06271|4.54184e-42|tsp:Tsp_12454|putative I/LWEQ domain protein; K06271 talin (A)	--
F01.PB15953	blue	--	--
F01.PB16010	blue	K18080|1.93632e-64|lgi:LOTGIDRAFT_129421|hypothetical protein; K18080 tensin (A)	--
F01.PB16039	blue	--	--
F01.PB16083	blue	--	--
F01.PB16088	blue	--	--
F01.PB16135	blue	K14786|1.11821e-157|smm:Smp_133510|aldehyde dehydrogenase; K14786 protein KRI1 (A)	--
F01.PB16300	blue	--	--
F01.PB16337	blue	K05850|1.31404e-172|ame:551261|PMCA; plasma membrane calcium ATPase; K05850 Ca2+ transporting ATPase, plasma membrane [EC:3.6.3.8] (A)	--
F01.PB16390	blue	K13177|1.97337e-83|hro:HELRODRAFT_106435|hypothetical protein; K13177 ATP-dependent RNA helicase DDX1 [EC:3.6.4.13] (A)	--
F01.PB164	blue	--	--
F01.PB16442	blue	--	--
F01.PB16451	blue	--	--
F01.PB16461	blue	K11853|2.34351e-35|ame:410109|GB13657; ubiquitin carboxyl-terminal hydrolase 34-like; K11853 ubiquitin carboxyl-terminal hydrolase 34 [EC:3.4.19.12] (A)	--
F01.PB16479	blue	--	--
F01.PB16497	blue	K10408|0|smm:Smp_034920|dynein heavy chain; K10408 dynein heavy chain, axonemal (A)	--
F01.PB16502	blue	K02209|1.2601e-144|xla:380587|mcm5-a, cdc46, mcm5, xmcm5; minichromosome maintenance complex component 5 (EC:3.6.4.12); K02209 DNA replication licensing factor MCM5 [EC:3.6.4.12] (A)	ko03030:DNA replication;ko04110:Cell cycle
F01.PB16595	blue	K08585|0|smm:Smp_089460.1|family C2 unassigned peptidase (C02 family); K08585 calpain, invertebrate [EC:3.4.22.-] (A)	--
F01.PB16628	blue	--	--
F01.PB16638	blue	--	--
F01.PB1673	blue	--	--
F01.PB16753	blue	K04348|4.67028e-26|lgi:LOTGIDRAFT_183550|hypothetical protein; K04348 serine/threonine-protein phosphatase 2B catalytic subunit [EC:3.1.3.16] (A)	ko04310:Wnt signaling pathway
F01.PB16825	blue	--	--
F01.PB16861	blue	K01411|6.4449e-73|ola:101160369|nardilysin-like; K01411 nardilysin [EC:3.4.24.61] (A)	--
F01.PB17073	blue	--	--
F01.PB17107	blue	K10408|0|lgi:LOTGIDRAFT_225521|hypothetical protein; K10408 dynein heavy chain, axonemal (A)	--
F01.PB17139	blue	K05127|6.77051e-60|lgi:LOTGIDRAFT_71201|hypothetical protein; K05127 PTK7 protein tyrosine kinase 7 [EC:2.7.10.1] (A)	--
F01.PB17145	blue	--	--
F01.PB17184	blue	--	--
F01.PB17195	blue	--	--
F01.PB17208	blue	K10408|0|smm:Smp_153140|ciliary outer arm dynein beta heavy chain-related; K10408 dynein heavy chain, axonemal (A)	--
F01.PB17304	blue	--	--
F01.PB17332	blue	--	--
F01.PB17348	blue	--	--
F01.PB17435	blue	K10408|0|smm:Smp_158760|dynein heavy chain; K10408 dynein heavy chain, axonemal (A)	--
F01.PB17483	blue	--	--
F01.PB17533	blue	--	--
F01.PB1757	blue	--	--
F01.PB17613	blue	K12599|0|lgi:LOTGIDRAFT_232926|hypothetical protein; K12599 antiviral helicase SKI2 [EC:3.6.4.-] (A)	ko03018:RNA degradation
F01.PB17776	blue	K07204|3.60396e-78|smm:Smp_159000|hypothetical protein; K07204 regulatory associated protein of mTOR (A)	ko04150:mTOR signaling pathway
F01.PB17802	blue	--	--
F01.PB17957	blue	K13525|0|hro:HELRODRAFT_99560|hypothetical protein; K13525 transitional endoplasmic reticulum ATPase (A)	ko04141:Protein processing in endoplasmic reticulum
F01.PB17982	blue	K04437|0|smm:Smp_000100|filamin; K04437 filamin (A)	--
F01.PB18005	blue	K14163|0|pale:102881818|EPRS; glutamyl-prolyl-tRNA synthetase; K14163 bifunctional glutamyl/prolyl-tRNA synthetase [EC:6.1.1.17 6.1.1.15] (A)	ko00860:Porphyrin and chlorophyll metabolism;ko00970:Aminoacyl-tRNA biosynthesis
F01.PB18007	blue	--	--
F01.PB18078	blue	--	--
F01.PB18358	blue	--	--
F01.PB18490	blue	--	--
F01.PB185	blue	K03942|1.79842e-146|spu:586214|NADH dehydrogenase [ubiquinone] flavoprotein 1, mitochondrial-like; K03942 NADH dehydrogenase (ubiquinone) flavoprotein 1 [EC:1.6.5.3 1.6.99.3] (A)	ko00190:Oxidative phosphorylation
F01.PB18572	blue	--	--
F01.PB18708	blue	--	--
F01.PB18739	blue	--	--
F01.PB191	blue	--	--
F01.PB19140	blue	--	--
F01.PB19159	blue	K17570|0|lgi:LOTGIDRAFT_122343|hypothetical protein; K17570 hydrocephalus-inducing protein (A)	--
F01.PB194	blue	--	--
F01.PB1948	blue	--	--
F01.PB19508	blue	K09667|0|mde:101896707|UDP-N-acetylglucosamine--peptide N-acetylglucosaminyltransferase 110 kDa subunit-like; K09667 protein O-GlcNAc transferase [EC:2.4.1.255] (A)	ko00514:Other types of O-glycan biosynthesis
F01.PB19594	blue	K05315|1.15022e-125|smm:Smp_159990|voltage-gated cation channel; K05315 voltage-dependent calcium channel alpha 1, invertebrate (A)	--
F01.PB19778	blue	--	--
F01.PB19814	blue	--	--
F01.PB19960	blue	K18757|2.21338e-71|asn:102375689|LARP1; La ribonucleoprotein domain family, member 1; K18757 la-related protein 1 (A)	--
F01.PB20306	blue	K04421|1.08751e-20|hro:HELRODRAFT_102572|hypothetical protein; K04421 mitogen-activated protein kinase kinase kinase 3 [EC:2.7.11.25] (A)	--
F01.PB20400	blue	--	--
F01.PB20412	blue	K10408|0|smm:Smp_153140|ciliary outer arm dynein beta heavy chain-related; K10408 dynein heavy chain, axonemal (A)	--
F01.PB20437	blue	K06114|0|smm:Smp_170310|hypothetical protein; K06114 spectrin alpha (A)	--
F01.PB20551	blue	K10380|2.68398e-73|clv:102091167|ANK2; ankyrin 2, neuronal; K10380 ankyrin (A)	--
F01.PB2060	blue	--	--
F01.PB20716	blue	--	--
F01.PB20798	blue	K10408|0|lgi:LOTGIDRAFT_225521|hypothetical protein; K10408 dynein heavy chain, axonemal (A)	--
F01.PB20894	blue	K16669|2.12187e-23|cqu:CpipJ_CPIJ002422|cadherin EGF LAG seven-pass G-type receptor 1; K16669 protocadherin Fat 4 (A)	ko04391:Hippo signaling pathway - fly
F01.PB21040	blue	--	--
F01.PB21106	blue	K05749|0|smm:Smp_150980.1|P53 inducible protein-related; K05749 cytoplasmic FMR1 interacting protein (A)	ko03013:RNA transport
F01.PB2113	blue	--	--
F01.PB2126	blue	--	--
F01.PB21413	blue	--	--
F01.PB21608	blue	K10382|4.84583e-160|xtr:100496778|dst; dystonin; K10382 dystonin (A)	--
F01.PB2178	blue	--	--
F01.PB21898	blue	K00232|0|lgi:LOTGIDRAFT_159357|hypothetical protein; K00232 acyl-CoA oxidase [EC:1.3.3.6] (A)	ko00071:Fatty acid degradation;ko00592:alpha-Linolenic acid metabolism;ko01040:Biosynthesis of unsaturated fatty acids;ko01212:Fatty acid metabolism;ko04146:Peroxisome
F01.PB21913	blue	--	--
F01.PB22000	blue	--	--
F01.PB22059	blue	--	--
F01.PB22084	blue	K10408|0|lgi:LOTGIDRAFT_122204|hypothetical protein; K10408 dynein heavy chain, axonemal (A)	--
F01.PB22189	blue	K11427|1.11277e-11|smm:Smp_165000|histone J3 methyltransferase; K11427 histone-lysine N-methyltransferase, H3 lysine-79 specific [EC:2.1.1.43] (A)	ko00310:Lysine degradation
F01.PB22205	blue	K09644|9.83675e-55|bfo:BRAFLDRAFT_90679|hypothetical protein; K09644 apolipoprotein(a) [EC:3.4.21.-] (A)	--
F01.PB22242	blue	--	--
F01.PB22245	blue	K09624|2.70015e-43|clv:102085965|neurotrypsin-like; K09624 protease, serine, 12 (neurotrypsin, motopsin) [EC:3.4.21.-] (A)	--
F01.PB22311	blue	K15192|7.80465e-156|lgi:LOTGIDRAFT_229634|hypothetical protein; K15192 TATA-binding protein-associated factor [EC:3.6.4.-] (A)	--
F01.PB22312	blue	K10408|1.31564e-172|oaa:100081861|DNAH14; dynein, axonemal, heavy chain 14; K10408 dynein heavy chain, axonemal (A)	ko05016:Huntington's disease
F01.PB22333	blue	--	--
F01.PB22360	blue	--	--
F01.PB22376	blue	K06094|3.46018e-11|acs:100564177|llgl2; lethal giant larvae homolog 2 (Drosophila); K06094 lethal(2) giant larvae protein (A)	ko04530:Tight junction
F01.PB2238	blue	--	--
F01.PB22487	blue	--	--
F01.PB22546	blue	--	--
F01.PB22574	blue	K18050|0|smm:Smp_131700|serine/threonine protein kinase; K18050 novel protein kinase C epsilon type [EC:2.7.11.13] (A)	--
F01.PB2264	blue	K04410|4.82745e-35|pon:100441528|serine/threonine-protein kinase PAK 2-like; K04410 p21-activated kinase 2 [EC:2.7.11.1] (A)	ko04010:MAPK signaling pathway;ko04012:ErbB signaling pathway;ko04014:Ras signaling pathway;ko04360:Axon guidance;ko04510:Focal adhesion;ko04660:T cell receptor signaling pathway;ko04810:Regulation of actin cytoskeleton;ko05211:Renal cell carcinoma
F01.PB22697	blue	--	--
F01.PB22963	blue	--	--
F01.PB23098	blue	--	--
F01.PB2312	blue	--	--
F01.PB2316	blue	K08838|4.90932e-16|mcf:102127894|serine/threonine-protein kinase MST4-like; K08838 serine/threonine-protein kinase 24/25/MST4 [EC:2.7.11.1] (A)	--
F01.PB23260	blue	--	--
F01.PB23481	blue	--	--
F01.PB235	blue	K04426|2.13663e-28|xma:102232260|mitogen-activated protein kinase kinase kinase 5-like; K04426 mitogen-activated protein kinase kinase kinase 5 [EC:2.7.11.25] (A)	ko04010:MAPK signaling pathway;ko04141:Protein processing in endoplasmic reticulum
F01.PB2355	blue	K10626|1.22165e-21|smm:Smp_176060|ubiquitin ligase E3 alpha-related; K10626 E3 ubiquitin-protein ligase UBR2 [EC:6.3.2.19] (A)	--
F01.PB23581	blue	K11787|6.39311e-164|acs:100561300|gart; phosphoribosylglycinamide formyltransferase, phosphoribosylglycinamide synthetase, phosphoribosylaminoimidazole synthetase; K11787 phosphoribosylamine--glycine ligase / phosphoribosylglycinamide formyltransferase / phosphoribosylformylglycinamidine cyclo-ligase [EC:6.3.4.13 2.1.2.2 6.3.3.1] (A)	ko00230:Purine metabolism;ko00670:One carbon pool by folate
F01.PB23817	blue	--	--
F01.PB23818	blue	K06115|4.20137e-162|hro:HELRODRAFT_101195|hypothetical protein; K06115 spectrin beta (A)	--
F01.PB23851	blue	K10414|0|lgi:LOTGIDRAFT_209197|hypothetical protein; K10414 dynein heavy chain 2, cytosolic (A)	ko04145:Phagosome
F01.PB23902	blue	K14288|5.85522e-69|xtr:100216292|xpot, exportin-3, exportin-t, xpo-t, xpo3; exportin, tRNA; K14288 exportin-T (A)	ko03013:RNA transport
F01.PB23924	blue	K05849|4.73054e-91|aag:AaeL_AAEL013788|sodium/calcium exchanger; K05849 solute carrier family 8 (sodium/calcium exchanger) (A)	--
F01.PB24049	blue	--	--
F01.PB24103	blue	--	--
F01.PB24111	blue	--	--
F01.PB2415	blue	--	--
F01.PB24193	blue	--	--
F01.PB24622	blue	--	--
F01.PB24676	blue	K18932|6.37037e-38|isc:IscW_ISCW014737|zinc finger protein, putative (EC:1.3.1.74); K18932 palmitoyltransferase [EC:2.3.1.225] (A)	--
F01.PB24689	blue	--	--
F01.PB2469	blue	--	--
F01.PB24738	blue	K08601|3.35094e-37|dre:556823|cylda, cyld; cylindromatosis (turban tumor syndrome), a; K08601 ubiquitin thioesterase CYLD [EC:3.4.19.12] (A)	ko04622:RIG-I-like receptor signaling pathway
F01.PB24822	blue	K04421|1.10822e-22|hro:HELRODRAFT_102572|hypothetical protein; K04421 mitogen-activated protein kinase kinase kinase 3 [EC:2.7.11.25] (A)	--
F01.PB2483	blue	--	--
F01.PB24842	blue	--	--
F01.PB25023	blue	K01539|0|phd:102343479|ATP1A2; ATPase, Na+/K+ transporting, alpha 2 polypeptide; K01539 sodium/potassium-transporting ATPase subunit alpha [EC:3.6.3.9] (A)	ko04022:cGMP-PKG signaling pathway;ko04024:cAMP signaling pathway;ko04260:Cardiac muscle contraction;ko04261:Adrenergic signaling in cardiomyocytes;ko04911:Insulin secretion;ko04918:Thyroid hormone synthesis;ko04919:Thyroid hormone signaling pathway;ko04960:Aldosterone-regulated sodium reabsorption;ko04961:Endocrine and other factor-regulated calcium reabsorption;ko04964:Proximal tubule bicarbona…
F01.PB25178	blue	K10382|0|phd:102322533|DST; dystonin; K10382 dystonin (A)	--
F01.PB2522	blue	--	--
F01.PB25260	blue	--	--
F01.PB25361	blue	K08465|2.35084e-37|mze:101472397|probable G-protein coupled receptor 133-like; K08465 G protein-coupled receptor 133 (A)	--
F01.PB25383	blue	K13103|3.97876e-79|smm:Smp_139510|tuftelin interacting protein; K13103 tuftelin-interacting protein 11 (A)	--
F01.PB25423	blue	K10408|0|lgi:LOTGIDRAFT_192667|hypothetical protein; K10408 dynein heavy chain, axonemal (A)	--
F01.PB25563	blue	--	--
F01.PB25576	blue	--	--
F01.PB25616	blue	--	--
F01.PB26095	blue	K10408|0|smm:Smp_176300|dynein heavy chain; K10408 dynein heavy chain, axonemal (A)	--
F01.PB26137	blue	K14802|0|smm:Smp_104500|phospholipid-transporting atpase; K14802 phospholipid-transporting ATPase [EC:3.6.3.1] (A)	--
F01.PB26144	blue	K08601|2.94339e-41|lcm:102365523|ubiquitin carboxyl-terminal hydrolase CYLD-like; K08601 ubiquitin thioesterase CYLD [EC:3.4.19.12] (A)	ko04622:RIG-I-like receptor signaling pathway
F01.PB2616	blue	--	--
F01.PB26185	blue	--	--
F01.PB26189	blue	K10594|3.97133e-133|cin:100179171|probable E3 ubiquitin-protein ligase HERC1; K10594 E3 ubiquitin-protein ligase HERC1 [EC:6.3.2.19] (A)	ko04120:Ubiquitin mediated proteolysis
F01.PB26214	blue	K01648|0|lgi:LOTGIDRAFT_201946|hypothetical protein; K01648 ATP citrate (pro-S)-lyase [EC:2.3.3.8] (A)	ko00020:Citrate cycle (TCA cycle)
F01.PB26266	blue	K07380|1.35853e-140|lgi:LOTGIDRAFT_118711|hypothetical protein; K07380 contactin associated protein-like 2 (A)	--
F01.PB26287	blue	K10413|0|smm:Smp_157410|hypothetical protein; K10413 dynein heavy chain 1, cytosolic (A)	ko04145:Phagosome
F01.PB26356	blue	--	--
F01.PB26443	blue	--	--
F01.PB26456	blue	K06071|8.31359e-95|xma:102223726|serine/threonine-protein kinase N2-like; K06071 protein kinase N [EC:2.7.11.13] (A)	ko05132:Salmonella infection
F01.PB26541	blue	--	--
F01.PB26544	blue	--	--
F01.PB2659	blue	K08765|7.69337e-168|lgi:LOTGIDRAFT_189988|hypothetical protein; K08765 carnitine O-palmitoyltransferase 1 [EC:2.3.1.21] (A)	ko00071:Fatty acid degradation;ko01212:Fatty acid metabolism
F01.PB26596	blue	--	--
F01.PB26614	blue	--	--
F01.PB26625	blue	--	--
F01.PB26632	blue	--	--
F01.PB26698	blue	--	--
F01.PB2671	blue	K05699|2.92816e-103|phi:102102229|alpha-actinin-4-like; K05699 actinin alpha (A)	ko04510:Focal adhesion;ko04520:Adherens junction;ko04530:Tight junction;ko04810:Regulation of actin cytoskeleton
F01.PB26722	blue	K09624|1.61001e-43|clv:102085965|neurotrypsin-like; K09624 protease, serine, 12 (neurotrypsin, motopsin) [EC:3.4.21.-] (A)	--
F01.PB26734	blue	K02105|3.08547e-104|lgi:LOTGIDRAFT_205205|hypothetical protein; K02105 catenin beta 1 (A)	ko04310:Wnt signaling pathway
F01.PB26795	blue	--	--
F01.PB26915	blue	--	--
F01.PB27104	blue	K10408|2.44642e-121|lgi:LOTGIDRAFT_229063|hypothetical protein; K10408 dynein heavy chain, axonemal (A)	--
F01.PB27141	blue	--	--
F01.PB27189	blue	K15164|6.98041e-96|lgi:LOTGIDRAFT_153005|hypothetical protein; K15164 mediator of RNA polymerase II transcription subunit 13 (A)	--
F01.PB27275	blue	K18757|6.56872e-59|smm:Smp_122800|lupus la ribonucleoprotein; K18757 la-related protein 1 (A)	--
F01.PB27299	blue	K10413|0|smm:Smp_157410|hypothetical protein; K10413 dynein heavy chain 1, cytosolic (A)	ko04145:Phagosome
F01.PB27319	blue	--	--
F01.PB27332	blue	--	--
F01.PB27425	blue	--	--
F01.PB27463	blue	K17353|8.48725e-18|lgi:LOTGIDRAFT_231601|hypothetical protein; K17353 tetraspanin-18 (A)	--
F01.PB27508	blue	K06114|9.11209e-42|smm:Smp_170310|hypothetical protein; K06114 spectrin alpha (A)	--
F01.PB27509	blue	--	--
F01.PB27513	blue	K05735|7.56234e-19|hmg:100200367|serine/threonine-protein kinase PAK 6-like; K05735 p21-activated kinase 6 [EC:2.7.11.1] (A)	--
F01.PB27588	blue	K04077|1.69631e-100|smm:Smp_008545|heat shock protein 60; K04077 chaperonin GroEL (A)	ko03018:RNA degradation
F01.PB27639	blue	--	--
F01.PB2764	blue	--	--
F01.PB27661	blue	--	--
F01.PB2777	blue	K00281|0|lgi:LOTGIDRAFT_216694|hypothetical protein; K00281 glycine dehydrogenase [EC:1.4.4.2] (A)	ko00260:Glycine, serine and threonine metabolism;ko01200:Carbon metabolism
F01.PB27823	blue	--	--
F01.PB27827	blue	K02132|0|hgl:101705806|Atp5a1; ATP synthase, H+ transporting, mitochondrial F1 complex, alpha subunit 1, cardiac muscle; K02132 F-type H+-transporting ATPase subunit alpha (A)	ko00190:Oxidative phosphorylation;ko05010:Alzheimer's disease;ko05012:Parkinson's disease;ko05016:Huntington's disease
F01.PB27858	blue	--	--
F01.PB27904	blue	--	--
F01.PB27993	blue	--	--
F01.PB28	blue	K00108|6.50269e-84|phi:102103125|CHDH; choline dehydrogenase; K00108 choline dehydrogenase [EC:1.1.99.1] (A)	ko00260:Glycine, serine and threonine metabolism
F01.PB2801	blue	--	--
F01.PB28357	blue	K02150|1.05929e-20|phu:Phum_PHUM598510|vacuolar ATP synthase subunit E, putative (EC:3.6.3.14); K02150 V-type H+-transporting ATPase subunit E (A)	ko00190:Oxidative phosphorylation;ko04145:Phagosome
F01.PB2843	blue	K05658|8.21218e-174|lgi:LOTGIDRAFT_145119|hypothetical protein; K05658 ATP-binding cassette, subfamily B (MDR/TAP), member 1 [EC:3.6.3.44] (A)	ko02010:ABC transporters
F01.PB28442	blue	--	--
F01.PB28443	blue	K14616|1.12023e-39|lgi:LOTGIDRAFT_71188|hypothetical protein; K14616 cubilin (A)	--
F01.PB28583	blue	K08827|5.15078e-167|smm:Smp_068960.2|serine/threonine protein kinase; K08827 serine/threonine-protein kinase PRP4 [EC:2.7.11.1] (A)	--
F01.PB2873	blue	--	--
F01.PB28736	blue	--	--
F01.PB28834	blue	--	--
F01.PB2887	blue	--	--
F01.PB28937	blue	--	--
F01.PB28967	blue	K04428|8.2546e-48|ssc:100154202|MAP3K4; mitogen-activated protein kinase kinase kinase 4; K04428 mitogen-activated protein kinase kinase kinase 4 [EC:2.7.11.25] (A)	ko04010:MAPK signaling pathway;ko04912:GnRH signaling pathway
F01.PB29	blue	K00789|1.99809e-80|lgi:LOTGIDRAFT_141813|hypothetical protein; K00789 S-adenosylmethionine synthetase [EC:2.5.1.6] (A)	ko00270:Cysteine and methionine metabolism;ko01230:Biosynthesis of amino acids
F01.PB29177	blue	--	--
F01.PB29255	blue	K02516|3.43171e-136|smm:Smp_171150|shk1 kinase-binding protein; K02516 protein arginine N-methyltransferase 5 [EC:2.1.1.125] (A)	ko03013:RNA transport
F01.PB29441	blue	K02902|2.96534e-41|smm:Smp_181290|hypothetical protein; K02902 large subunit ribosomal protein L28 (A)	ko03010:Ribosome
F01.PB29537	blue	K11433|1.25859e-62|hmg:101236419|histone-lysine N-methyltransferase SETMAR-like; K11433 histone-lysine N-methyltransferase SETMAR [EC:2.1.1.43] (A)	ko00310:Lysine degradation
F01.PB29586	blue	--	--
F01.PB29645	blue	--	--
F01.PB29655	blue	--	--
F01.PB29670	blue	--	--
F01.PB29763	blue	--	--
F01.PB29783	blue	--	--
F01.PB29831	blue	K00025|7.26236e-35|dre:399662|mdh1aa, MDH1, fj05b08, mdh1a, mdhA, wu:fj05b08, zgc:63941; malate dehydrogenase 1Aa, NAD (soluble) (EC:1.1.1.37); K00025 malate dehydrogenase [EC:1.1.1.37] (A)	ko00020:Citrate cycle (TCA cycle);ko00270:Cysteine and methionine metabolism;ko00620:Pyruvate metabolism;ko00630:Glyoxylate and dicarboxylate metabolism;ko01200:Carbon metabolism
F01.PB3000	blue	--	--
F01.PB30036	blue	K05735|1.20905e-37|hmg:100200367|serine/threonine-protein kinase PAK 6-like; K05735 p21-activated kinase 6 [EC:2.7.11.1] (A)	--
F01.PB30158	blue	--	--
F01.PB3021	blue	--	--
F01.PB30374	blue	--	--
F01.PB30561	blue	--	--
F01.PB30668	blue	K02355|0|hro:HELRODRAFT_114036|hypothetical protein; K02355 elongation factor G (A)	--
F01.PB30716	blue	--	--
F01.PB30752	blue	--	--
F01.PB3086	blue	--	--
F01.PB31004	blue	--	--
F01.PB31020	blue	--	--
F01.PB31043	blue	K04421|2.97436e-46|hro:HELRODRAFT_102572|hypothetical protein; K04421 mitogen-activated protein kinase kinase kinase 3 [EC:2.7.11.25] (A)	--
F01.PB31067	blue	--	--
F01.PB31143	blue	--	--
F01.PB31208	blue	K12319|3.73526e-87|lgi:LOTGIDRAFT_129572|hypothetical protein; K12319 guanylate cyclase soluble subunit beta [EC:4.6.1.2] (A)	ko00230:Purine metabolism
F01.PB31240	blue	--	--
F01.PB31303	blue	K17584|2.2056e-135|dre:553360|pcif1; PDX1 C-terminal inhibiting factor 1; K17584 phosphorylated CTD-interacting factor 1 (A)	--
F01.PB31340	blue	K07200|5.4925e-19|xtr:100158499|prkag1; protein kinase, AMP-activated, gamma 1 non-catalytic subunit; K07200 5'-AMP-activated protein kinase, regulatory gamma subunit (A)	ko04068:FoxO signaling pathway;ko04910:Insulin signaling pathway;ko04920:Adipocytokine signaling pathway
F01.PB31407	blue	--	--
F01.PB31413	blue	--	--
F01.PB31778	blue	K06115|4.19457e-52|dya:Dyak_GE21360|GE21360 gene product from transcript GE21360-RA; K06115 spectrin beta (A)	--
F01.PB31854	blue	K03173|3.98499e-16|oas:101103463|TNF receptor-associated factor 2-like; K03173 TNF receptor-associated factor 2 (A)	ko04010:MAPK signaling pathway;ko04064:NF-kappa B signaling pathway;ko04071:Sphingolipid signaling pathway;ko04141:Protein processing in endoplasmic reticulum;ko04210:Apoptosis;ko04380:Osteoclast differentiation;ko04622:RIG-I-like receptor signaling pathway;ko04668:TNF signaling pathway;ko04920:Adipocytokine signaling pathway;ko04932:Non-alcoholic fatty liver disease (NAFLD);ko05160:Hepatitis C;k…
F01.PB31908	blue	K04421|7.66908e-32|hmg:100205297|mitogen-activated protein kinase kinase kinase 3-like; K04421 mitogen-activated protein kinase kinase kinase 3 [EC:2.7.11.25] (A)	--
F01.PB32612	blue	--	--
F01.PB32696	blue	--	--
F01.PB32747	blue	--	--
F01.PB32762	blue	K03260|6.53186e-33|spu:588274|eukaryotic translation initiation factor 4 gamma 3-like; K03260 translation initiation factor 4G (A)	ko03013:RNA transport
F01.PB32849	blue	--	--
F01.PB32904	blue	--	--
F01.PB32921	blue	K16803|4.58736e-70|smm:Smp_054790.1|microtubule associated protein xmap215; K16803 cytoskeleton-associated protein 5 (A)	--
F01.PB32960	blue	K10699|1.22626e-132|ola:101164029|ubiquitin-like modifier-activating enzyme 6-like; K10699 ubiquitin-activating enzyme E1-like protein 2 [EC:6.3.2.19] (A)	ko04120:Ubiquitin mediated proteolysis
F01.PB32980	blue	--	--
F01.PB33105	blue	K10408|0|lgi:LOTGIDRAFT_122204|hypothetical protein; K10408 dynein heavy chain, axonemal (A)	--
F01.PB33153	blue	K04079|4.65943e-97|hro:HELRODRAFT_158018|hypothetical protein; K04079 molecular chaperone HtpG (A)	ko04141:Protein processing in endoplasmic reticulum
F01.PB33354	blue	--	--
F01.PB33541	blue	K10380|1.20589e-12|nvi:100122475|microtubule-associated protein futsch-like; K10380 ankyrin (A)	--
F01.PB33586	blue	--	--
F01.PB3361	blue	--	--
F01.PB33651	blue	K03234|0|ame:409167|GB19247; elongation factor 2-like; K03234 elongation factor 2 (A)	--
F01.PB33693	blue	--	--
F01.PB33696	blue	--	--
F01.PB3391	blue	--	--
F01.PB34281	blue	--	--
F01.PB34362	blue	--	--
F01.PB34496	blue	--	--
F01.PB35	blue	--	--
F01.PB35065	blue	K05850|0|hro:HELRODRAFT_187088|hypothetical protein; K05850 Ca2+ transporting ATPase, plasma membrane [EC:3.6.3.8] (A)	--
F01.PB35327	blue	--	--
F01.PB35420	blue	--	--
F01.PB35491	blue	--	--
F01.PB35492	blue	--	--
F01.PB35508	blue	K15192|1.60992e-153|lgi:LOTGIDRAFT_229634|hypothetical protein; K15192 TATA-binding protein-associated factor [EC:3.6.4.-] (A)	--
F01.PB35523	blue	--	--
F01.PB35628	blue	--	--
F01.PB35847	blue	K10382|0|pale:102889885|dystonin-like; K10382 dystonin (A)	--
F01.PB35913	blue	--	--
F01.PB3596	blue	--	--
F01.PB36196	blue	K05850|0|hro:HELRODRAFT_187088|hypothetical protein; K05850 Ca2+ transporting ATPase, plasma membrane [EC:3.6.3.8] (A)	--
F01.PB36398	blue	--	--
F01.PB36613	blue	--	--
F01.PB36864	blue	K05853|0|smm:Smp_136710.2|calcium-transporting atpase sarcoplasmic/endoplasmic reticulum type (calcium pump); K05853 Ca2+ transporting ATPase, sarcoplasmic/endoplasmic reticulum [EC:3.6.3.8] (A)	--
F01.PB36918	blue	K15192|2.11226e-152|lgi:LOTGIDRAFT_229634|hypothetical protein; K15192 TATA-binding protein-associated factor [EC:3.6.4.-] (A)	--
F01.PB37151	blue	--	--
F01.PB37158	blue	--	--
F01.PB37182	blue	K04456|2.81469e-30|aqu:100633427|RAC-gamma serine/threonine-protein kinase-like; K04456 RAC serine/threonine-protein kinase [EC:2.7.11.1] (A)	ko04068:FoxO signaling pathway;ko04150:mTOR signaling pathway;ko04630:Jak-STAT signaling pathway
F01.PB372	blue	K12607|1.04494e-17|acs:100566473|cnot10; CCR4-NOT transcription complex, subunit 10; K12607 CCR4-NOT transcription complex subunit 10 (A)	ko03018:RNA degradation
F01.PB37244	blue	--	--
F01.PB37352	blue	K07203|0|smm:Smp_122910|ataxia telangiectasia mutated (atm)-related; K07203 FKBP12-rapamycin complex-associated protein (A)	ko04150:mTOR signaling pathway
F01.PB37635	blue	K14966|7.41711e-177|smm:Smp_122850|host cell factor-related; K14966 host cell factor (A)	--
F01.PB37711	blue	--	--
F01.PB37782	blue	--	--
F01.PB38067	blue	K02256|7.57412e-70|ngi:15088425|COX1; cytochrome c oxidase subunit I; K02256 cytochrome c oxidase subunit 1 [EC:1.9.3.1] (A)	ko00190:Oxidative phosphorylation;ko04260:Cardiac muscle contraction;ko04932:Non-alcoholic fatty liver disease (NAFLD);ko05010:Alzheimer's disease;ko05012:Parkinson's disease;ko05016:Huntington's disease
F01.PB38111	blue	K05315|0|lgi:LOTGIDRAFT_51275|hypothetical protein; K05315 voltage-dependent calcium channel alpha 1, invertebrate (A)	--
F01.PB38417	blue	--	--
F01.PB38481	blue	--	--
F01.PB38492	blue	--	--
F01.PB38683	blue	K01647|2.65198e-18|dse:Dsec_GM12487|GM12487 gene product from transcript GM12487-RA; K01647 citrate synthase [EC:2.3.3.1] (A)	ko00020:Citrate cycle (TCA cycle);ko00630:Glyoxylate and dicarboxylate metabolism;ko01200:Carbon metabolism;ko01210:2-Oxocarboxylic acid metabolism;ko01230:Biosynthesis of amino acids
F01.PB38753	blue	K04421|8.67935e-32|hro:HELRODRAFT_102572|hypothetical protein; K04421 mitogen-activated protein kinase kinase kinase 3 [EC:2.7.11.25] (A)	--
F01.PB38826	blue	K13986|1.13293e-21|bacu:103016499|MAP3K15; mitogen-activated protein kinase kinase kinase 15; K13986 mitogen-activated protein kinase kinase kinase 15 [EC:2.7.11.25] (A)	--
F01.PB38890	blue	--	--
F01.PB3895	blue	K13126|7.53333e-51|mcc:708443|PABPC1; poly(A) binding protein, cytoplasmic 1; K13126 polyadenylate-binding protein (A)	ko03013:RNA transport;ko03015:mRNA surveillance pathway;ko03018:RNA degradation
F01.PB38981	blue	--	--
F01.PB39175	blue	--	--
F01.PB39262	blue	K03173|2.32599e-64|ola:101155367|TNF receptor-associated factor 2-like; K03173 TNF receptor-associated factor 2 (A)	ko04010:MAPK signaling pathway;ko04141:Protein processing in endoplasmic reticulum;ko04210:Apoptosis;ko04622:RIG-I-like receptor signaling pathway;ko04920:Adipocytokine signaling pathway;ko05168:Herpes simplex infection
F01.PB39316	blue	--	--
F01.PB39449	blue	--	--
F01.PB39495	blue	--	--
F01.PB39752	blue	--	--
F01.PB40009	blue	K06792|1.31308e-26|hsa:176|ACAN, AGC1, AGCAN, CSPG1, CSPGCP, MSK16, SEDK; aggrecan; K06792 aggrecan 1 (A)	--
F01.PB4020	blue	K02355|8.24266e-73|smm:Smp_075690|translation elongation factor G; K02355 elongation factor G (A)	--
F01.PB40369	blue	--	--
F01.PB40437	blue	K10369|3.45301e-64|lgi:LOTGIDRAFT_201948|hypothetical protein; K10369 supervillin (A)	--
F01.PB4054	blue	--	--
F01.PB40640	blue	K05203|3.85553e-81|smm:Smp_153780|glutamate receptor kainate; K05203 glutamate receptor, ionotropic kainate 3 (A)	ko04080:Neuroactive ligand-receptor interaction
F01.PB40778	blue	--	--
F01.PB40838	blue	K10382|0|pale:102889885|dystonin-like; K10382 dystonin (A)	--
F01.PB40972	blue	--	--
F01.PB41037	blue	K05038|8.51994e-113|smm:Smp_131890|sodium/chloride dependent transporter; K05038 solute carrier family 6 (neurotransmitter transporter, amino acid) member 5/7/9/14 (A)	--
F01.PB41200	blue	--	--
F01.PB41246	blue	--	--
F01.PB41387	blue	K10699|1.73727e-146|myd:102774902|UBA6; ubiquitin-like modifier activating enzyme 6; K10699 ubiquitin-activating enzyme E1-like protein 2 [EC:6.3.2.19] (A)	ko04120:Ubiquitin mediated proteolysis
F01.PB41426	blue	--	--
F01.PB41481	blue	K04406|8.08474e-122|smm:Smp_005190.2|mitogen-activated protein kinase kinase kinase 3 mapkkk3 mekk3; K04406 mitogen-activated protein kinase kinase kinase kinase 3 [EC:2.7.11.1] (A)	--
F01.PB41584	blue	K10408|0|lgi:LOTGIDRAFT_202460|hypothetical protein; K10408 dynein heavy chain, axonemal (A)	--
F01.PB41612	blue	--	--
F01.PB4164	blue	--	--
F01.PB41910	blue	K10380|1.31184e-38|lgi:LOTGIDRAFT_235987|hypothetical protein; K10380 ankyrin (A)	--
F01.PB41948	blue	--	--
F01.PB42059	blue	--	--
F01.PB42060	blue	--	--
F01.PB42193	blue	--	--
F01.PB42242	blue	--	--
F01.PB42265	blue	K04420|2.75285e-25|bmy:Bm1_11350|Protein kinase domain containing protein; K04420 mitogen-activated protein kinase kinase kinase 2 [EC:2.7.11.25] (A)	ko04010:MAPK signaling pathway
F01.PB42332	blue	--	--
F01.PB42436	blue	K10630|5.24539e-08|aga:AgaP_AGAP009239|AGAP009239-PA; K10630 RanBP-type and C3HC4-type zinc finger-containing protein 1 (A)	--
F01.PB42510	blue	K02105|1.38343e-127|smm:Smp_023550|beta-catenin; K02105 catenin beta 1 (A)	ko04310:Wnt signaling pathway
F01.PB4280	blue	--	--
F01.PB42957	blue	K06114|0|smm:Smp_170310|hypothetical protein; K06114 spectrin alpha (A)	--
F01.PB43159	blue	K07204|5.47777e-112|phu:Phum_PHUM444970|Regulatory-associated protein of mTOR, putative; K07204 regulatory associated protein of mTOR (A)	ko04150:mTOR signaling pathway
F01.PB43264	blue	K05203|5.32131e-81|smm:Smp_153780|glutamate receptor kainate; K05203 glutamate receptor, ionotropic kainate 3 (A)	ko04080:Neuroactive ligand-receptor interaction
F01.PB43485	blue	K03173|1.17911e-51|myb:102263277|TRAF2; TNF receptor-associated factor 2; K03173 TNF receptor-associated factor 2 (A)	ko04010:MAPK signaling pathway;ko04064:NF-kappa B signaling pathway;ko04071:Sphingolipid signaling pathway;ko04141:Protein processing in endoplasmic reticulum;ko04210:Apoptosis;ko04380:Osteoclast differentiation;ko04622:RIG-I-like receptor signaling pathway;ko04668:TNF signaling pathway;ko04920:Adipocytokine signaling pathway;ko04932:Non-alcoholic fatty liver disease (NAFLD);ko05160:Hepatitis C;k…
F01.PB43627	blue	K11433|2.34623e-92|pon:100447656|SETMAR; histone-lysine N-methyltransferase SETMAR; K11433 histone-lysine N-methyltransferase SETMAR [EC:2.1.1.43] (A)	ko00310:Lysine degradation
F01.PB43964	blue	K04043|0|hro:HELRODRAFT_185768|hypothetical protein; K04043 molecular chaperone DnaK (A)	ko03018:RNA degradation
F01.PB43992	blue	--	--
F01.PB44018	blue	K03283|0|dre:573376|hspa8, hsc70, wu:fb01g06, wu:fi48b06; heat shock protein 8; K03283 heat shock 70kDa protein 1/8 (A)	ko03040:Spliceosome;ko04010:MAPK signaling pathway;ko04141:Protein processing in endoplasmic reticulum;ko04144:Endocytosis
F01.PB44045	blue	K07418|4.35891e-27|ssc:100524750|CYP2J34; cytochrome P450, family 2, subfamily J, polypeptide 34; K07418 cytochrome P450, family 2, subfamily J [EC:1.14.14.1] (A)	ko00590:Arachidonic acid metabolism;ko00591:Linoleic acid metabolism;ko04726:Serotonergic synapse;ko04750:Inflammatory mediator regulation of TRP channels;ko04913:Ovarian steroidogenesis
F01.PB44130	blue	K10691|1.16137e-81|smm:Smp_162000|hypothetical protein; K10691 E3 ubiquitin-protein ligase UBR4 [EC:6.3.2.19] (A)	--
F01.PB44132	blue	K01596|3.162e-48|dan:Dana_GF11970|GF11970 gene product from transcript GF11970-RA; K01596 phosphoenolpyruvate carboxykinase (GTP) [EC:4.1.1.32] (A)	ko00010:Glycolysis / Gluconeogenesis;ko00020:Citrate cycle (TCA cycle);ko00620:Pyruvate metabolism;ko04068:FoxO signaling pathway
F01.PB44176	blue	--	--
F01.PB44221	blue	--	--
F01.PB44601	blue	K10408|0|smm:Smp_158760|dynein heavy chain; K10408 dynein heavy chain, axonemal (A)	--
F01.PB4468	blue	K10645|9.1972e-51|hmg:100204144|mib1; mindbomb E3 ubiquitin protein ligase 1; K10645 E3 ubiquitin-protein ligase mind-bomb [EC:6.3.2.19] (A)	--
F01.PB4511	blue	K11433|1.31686e-24|tup:102502765|histone-lysine N-methyltransferase SETMAR-like; K11433 histone-lysine N-methyltransferase SETMAR [EC:2.1.1.43] (A)	ko00310:Lysine degradation
F01.PB4554	blue	K00344|3.5066e-28|lgi:LOTGIDRAFT_232898|hypothetical protein; K00344 NADPH2:quinone reductase [EC:1.6.5.5] (A)	--
F01.PB4584	blue	--	--
F01.PB4588	blue	K11839|1.83631e-12|tad:TRIADDRAFT_19410|hypothetical protein; K11839 ubiquitin carboxyl-terminal hydrolase 8 [EC:3.4.19.12] (A)	ko04144:Endocytosis
F01.PB4654	blue	K00744|1.06652e-18|bacu:102997655|MGAT5; mannosyl (alpha-1,6-)-glycoprotein beta-1,6-N-acetyl-glucosaminyltransferase; K00744 alpha-1,3(6)-mannosylglycoprotein beta-1,6-N-acetyl-glucosaminyltransferase [EC:2.4.1.155] (A)	ko00510:N-Glycan biosynthesis
F01.PB4728	blue	K06236|9.95208e-55|smm:Smp_123830|Collagen alpha-1(V) chain precursor; K06236 collagen, type I/II/III/V/XI/XXIV/XXVII, alpha (A)	ko04512:ECM-receptor interaction
F01.PB4767	blue	K12818|2.29575e-152|nle:100591544|DHX8; DEAH (Asp-Glu-Ala-His) box polypeptide 8; K12818 ATP-dependent RNA helicase DHX8/PRP22 [EC:3.6.4.13] (A)	ko03040:Spliceosome
F01.PB4785	blue	K02156|2.02048e-154|bmor:100125337|Ago3, BmAGO3, Piwi, Siwi2; argonaute 3; K02156 aubergine (A)	ko04320:Dorso-ventral axis formation
F01.PB4953	blue	--	--
F01.PB4970	blue	--	--
F01.PB5056	blue	K16604|4.11378e-14|bfo:BRAFLDRAFT_86836|hypothetical protein; K16604 tubulin polyglutamylase TTLL11 [EC:6.-.-.-] (A)	--
F01.PB518	blue	--	--
F01.PB5285	blue	K01280|2.91284e-14|myb:102261518|TPP2; tripeptidyl peptidase II; K01280 tripeptidyl-peptidase II [EC:3.4.14.10] (A)	--
F01.PB5302	blue	--	--
F01.PB5350	blue	K13525|0|hro:HELRODRAFT_99560|hypothetical protein; K13525 transitional endoplasmic reticulum ATPase (A)	ko04141:Protein processing in endoplasmic reticulum
F01.PB540	blue	K04420|4.31493e-22|lgi:LOTGIDRAFT_139776|hypothetical protein; K04420 mitogen-activated protein kinase kinase kinase 2 [EC:2.7.11.25] (A)	--
F01.PB5405	blue	--	--
F01.PB5407	blue	--	--
F01.PB5585	blue	K05699|2.63468e-100|pbi:103054269|alpha-actinin-4-like; K05699 actinin alpha (A)	ko04510:Focal adhesion;ko04520:Adherens junction;ko04530:Tight junction;ko04810:Regulation of actin cytoskeleton
F01.PB5645	blue	--	--
F01.PB5738	blue	--	--
F01.PB5751	blue	--	--
F01.PB5781	blue	K12598|4.78002e-118|dwi:Dwil_GK24759|GK24759 gene product from transcript GK24759-RA; K12598 ATP-dependent RNA helicase DOB1 [EC:3.6.4.13] (A)	ko03018:RNA degradation
F01.PB5883	blue	K15009|3.19958e-22|tca:658349|SH3 and multiple ankyrin repeat domains protein 3; K15009 SH3 and multiple ankyrin repeat domains protein (A)	--
F01.PB5917	blue	K13094|8.78708e-51|acs:100561815|rbm5; RNA binding motif protein 5; K13094 RNA-binding protein 5/10 (A)	--
F01.PB5937	blue	K08027|1.94332e-11|tru:101078150|nuclear receptor subfamily 5 group A member 2-like; K08027 nuclear receptor subfamily 5 group A member 2 (A)	--
F01.PB6034	blue	--	--
F01.PB6063	blue	--	--
F01.PB6141	blue	--	--
F01.PB6192	blue	K17512|0|smm:Smp_027400|tyrosine kinase; K17512 tyrosine-protein kinase&#160;shark&#160; [EC:2.7.10.2] (A)	--
F01.PB6241	blue	--	--
F01.PB6268	blue	--	--
F01.PB6371	blue	K04420|2.18666e-32|nve:NEMVE_v1g104385|hypothetical protein; K04420 mitogen-activated protein kinase kinase kinase 2 [EC:2.7.11.25] (A)	--
F01.PB6410	blue	K12812|3.4731e-107|smm:Smp_003660|DEAD box ATP-dependent RNA helicase; K12812 ATP-dependent RNA helicase UAP56/SUB2 [EC:3.6.4.13] (A)	ko03013:RNA transport;ko03015:mRNA surveillance pathway;ko03040:Spliceosome
F01.PB6447	blue	K13510|4.44254e-48|smm:Smp_132850.1|acetyltransferase-related; K13510 lysophosphatidylcholine acyltransferase / lyso-PAF acetyltransferase [EC:2.3.1.23 2.3.1.67] (A)	ko00564:Glycerophospholipid metabolism;ko00565:Ether lipid metabolism
F01.PB661	blue	--	--
F01.PB667	blue	K03231|6.15215e-128|tsp:Tsp_06754|elongation factor 1-alpha; K03231 elongation factor 1-alpha (A)	ko03013:RNA transport
F01.PB6683	blue	--	--
F01.PB674	blue	--	--
F01.PB6746	blue	--	--
F01.PB6790	blue	--	--
F01.PB6796	blue	K08798|2.8929e-49|smm:Smp_013840.1|serine/threonine protein kinase; K08798 MAP/microtubule affinity-regulating kinase [EC:2.7.11.1] (A)	--
F01.PB6962	blue	K14026|2.69641e-159|isc:IscW_ISCW014219|SEL-1, putative (EC:3.5.2.6); K14026 SEL1 protein (A)	ko04141:Protein processing in endoplasmic reticulum
F01.PB70	blue	--	--
F01.PB7041	blue	K01965|0|smm:Smp_165400.3|acetyl-CoA carboxylase; methylcrotonyl-CoA carboxylase (EC:6.4.1.2 6.4.1.4); K01965 propionyl-CoA carboxylase alpha chain [EC:6.4.1.3] (A)	ko00280:Valine, leucine and isoleucine degradation;ko00630:Glyoxylate and dicarboxylate metabolism;ko00640:Propanoate metabolism
F01.PB7051	blue	--	--
F01.PB7141	blue	K05735|1.59807e-28|hmg:100200367|serine/threonine-protein kinase PAK 6-like; K05735 p21-activated kinase 6 [EC:2.7.11.1] (A)	--
F01.PB7186	blue	K10807|0|smm:Smp_009030|ribonucleoside-diphosphate reductase alpha subunit; K10807 ribonucleoside-diphosphate reductase subunit M1 [EC:1.17.4.1] (A)	ko00230:Purine metabolism;ko00240:Pyrimidine metabolism;ko00480:Glutathione metabolism
F01.PB7195	blue	K14286|9.10822e-21|lgi:LOTGIDRAFT_210543|hypothetical protein; K14286 ethanolamine-phosphate phospho-lyase [EC:4.2.3.2] (A)	ko00564:Glycerophospholipid metabolism
F01.PB7217	blue	K10408|0|spu:581088|dynein beta chain, ciliary-like; K10408 dynein heavy chain, axonemal (A)	--
F01.PB7278	blue	--	--
F01.PB7290	blue	K13525|0|myb:102250205|VCP; valosin containing protein; K13525 transitional endoplasmic reticulum ATPase (A)	ko04141:Protein processing in endoplasmic reticulum;ko05134:Legionellosis
F01.PB7324	blue	--	--
F01.PB7406	blue	--	--
F01.PB7565	blue	--	--
F01.PB7613	blue	--	--
F01.PB7835	blue	K04421|7.49717e-33|hro:HELRODRAFT_102572|hypothetical protein; K04421 mitogen-activated protein kinase kinase kinase 3 [EC:2.7.11.25] (A)	--
F01.PB7865	blue	K18932|1.74804e-33|fch:102054747|ZDHHC1; zinc finger, DHHC-type containing 1; K18932 palmitoyltransferase [EC:2.3.1.225] (A)	--
F01.PB7924	blue	K12391|9.79358e-150|mmu:11765|Ap1g1, AA409002, AU041323, AW551707, Adtg, D8Ertd374e; adaptor protein complex AP-1, gamma 1 subunit; K12391 AP-1 complex subunit gamma-1 (A)	ko04142:Lysosome
F01.PB793	blue	--	--
F01.PB7982	blue	K03141|2.40013e-65|bfo:BRAFLDRAFT_267775|hypothetical protein; K03141 transcription initiation factor TFIIH subunit 1 (A)	ko03022:Basal transcription factors;ko03420:Nucleotide excision repair
F01.PB8095	blue	--	--
F01.PB8273	blue	K06236|9.11637e-50|smm:Smp_164590|Collagen alpha-1(V) chain precursor; K06236 collagen, type I/II/III/V/XI/XXIV/XXVII, alpha (A)	ko04512:ECM-receptor interaction
F01.PB8286	blue	--	--
F01.PB8307	blue	--	--
F01.PB8379	blue	K05733|1.40165e-07|hro:HELRODRAFT_92246|hypothetical protein; K05733 p21-activated kinase 3 [EC:2.7.11.1] (A)	--
F01.PB8442	blue	--	--
F01.PB8551	blue	--	--
F01.PB8650	blue	K18695|9.23108e-34|cqu:CpipJ_CPIJ009059|hypothetical protein; K18695 glycerophosphocholine phosphodiesterase GPCPD1 [EC:3.1.4.2] (A)	ko00564:Glycerophospholipid metabolism
F01.PB8694	blue	--	--
F01.PB8798	blue	K04428|1.57315e-47|ssc:100154202|MAP3K4; mitogen-activated protein kinase kinase kinase 4; K04428 mitogen-activated protein kinase kinase kinase 4 [EC:2.7.11.25] (A)	ko04010:MAPK signaling pathway;ko04912:GnRH signaling pathway
F01.PB8966	blue	--	--
F01.PB8981	blue	--	--
F01.PB9031	blue	K04513|2.73794e-102|lve:103074732|RHOA; ras homolog family member A; K04513 Ras homolog gene family, member A (A)	ko04014:Ras signaling pathway;ko04015:Rap1 signaling pathway;ko04022:cGMP-PKG signaling pathway;ko04024:cAMP signaling pathway;ko04062:Chemokine signaling pathway;ko04071:Sphingolipid signaling pathway;ko04144:Endocytosis;ko04270:Vascular smooth muscle contraction;ko04310:Wnt signaling pathway;ko04350:TGF-beta signaling pathway;ko04360:Axon guidance;ko04510:Focal adhesion;ko04520:Adherens junctio…
F01.PB9043	blue	--	--
F01.PB9179	blue	K11862|4.78059e-97|tca:663735|ubiquitin thioesterase trabid; K11862 ubiquitin thioesterase ZRANB1 [EC:3.4.19.12] (A)	--
F01.PB926	blue	--	--
F01.PB94	blue	--	--
F01.PB9459	blue	--	--
F01.PB9464	blue	K09644|4.13134e-46|bfo:BRAFLDRAFT_90679|hypothetical protein; K09644 apolipoprotein(a) [EC:3.4.21.-] (A)	--
F01.PB9504	blue	K17266|0|lgi:LOTGIDRAFT_214098|hypothetical protein; K17266 major vault protein (A)	--
F01.PB9529	blue	--	--
F01.PB9578	blue	--	--
F01.PB964	blue	--	--
F01.PB9655	blue	--	--
F01.PB9701	blue	K10408|0|amj:102566489|DNAH1; dynein, axonemal, heavy chain 1; K10408 dynein heavy chain, axonemal (A)	--
F01.PB9718	blue	K12323|0|smm:Smp_142620|protein kinase; K12323 atrial natriuretic peptide receptor A [EC:4.6.1.2] (A)	ko00230:Purine metabolism
F01.PB9844	blue	K02256|8.6408e-140|mde:20358589|COX1, COI; cytochrome c oxidase subunit I; K02256 cytochrome c oxidase subunit 1 [EC:1.9.3.1] (A)	ko00190:Oxidative phosphorylation
F01.PB9976	blue	--	--
F01.PB10095	brown	--	--
F01.PB10142	brown	--	--
F01.PB10176	brown	K05679|0|hro:HELRODRAFT_99451|hypothetical protein; K05679 ATP-binding cassette, subfamily G (WHITE), member 1 (A)	ko02010:ABC transporters
F01.PB10353	brown	--	--
F01.PB10675	brown	K18078|3.51023e-70|spu:100890521|protein tyrosine phosphatase domain-containing protein 1-like; K18078 protein tyrosine phosphatase domain-containing protein 1 [EC:3.1.3.-] (A)	--
F01.PB10772	brown	K18595|0|lgi:LOTGIDRAFT_129615|hypothetical protein; K18595 echinoderm microtubule-associated protein-like 1/2 (A)	--
F01.PB10818	brown	--	--
F01.PB10869	brown	--	--
F01.PB11108	brown	--	--
F01.PB11164	brown	--	--
F01.PB11217	brown	K04421|2.42777e-29|hro:HELRODRAFT_102572|hypothetical protein; K04421 mitogen-activated protein kinase kinase kinase 3 [EC:2.7.11.25] (A)	--
F01.PB11356	brown	--	--
F01.PB11516	brown	--	--
F01.PB11524	brown	--	--
F01.PB11634	brown	--	--
F01.PB11673	brown	K03260|2.64203e-25|ame:725259|Eif4g, GB13213; eukaryotic translation initiation factor 4 gamma; K03260 translation initiation factor 4G (A)	ko03013:RNA transport
F01.PB11731	brown	--	--
F01.PB11814	brown	--	--
F01.PB11961	brown	K10692|8.15986e-61|lgi:LOTGIDRAFT_103997|hypothetical protein; K10692 ligand of Numb protein X 1/2 (A)	--
F01.PB12224	brown	K00727|1.82351e-52|lgi:LOTGIDRAFT_104647|hypothetical protein; K00727 beta-1,3-galactosyl-O-glycosyl-glycoprotein beta-1,6-N-acetylglucosaminyltransferase [EC:2.4.1.102] (A)	ko00512:Mucin type O-Glycan biosynthesis
F01.PB12231	brown	--	--
F01.PB12357	brown	K01469|1.48388e-117|cmk:103179687|oplah; 5-oxoprolinase (ATP-hydrolysing); K01469 5-oxoprolinase (ATP-hydrolysing) [EC:3.5.2.9] (A)	ko00480:Glutathione metabolism
F01.PB12359	brown	--	--
F01.PB12502	brown	--	--
F01.PB12571	brown	--	--
F01.PB12979	brown	K07520|5.68885e-27|dmo:Dmoj_GI21937|GI21937 gene product from transcript GI21937-RA; K07520 actin-binding LIM protein (A)	--
F01.PB13013	brown	--	--
F01.PB13097	brown	--	--
F01.PB13214	brown	--	--
F01.PB13277	brown	K18050|0|smm:Smp_131700|serine/threonine protein kinase; K18050 novel protein kinase C epsilon type [EC:2.7.11.13] (A)	--
F01.PB13405	brown	K07526|3.91417e-56|hro:HELRODRAFT_194472|hypothetical protein; K07526 SLIT-ROBO Rho GTPase activating protein (A)	--
F01.PB1350	brown	K03231|5.21042e-103|aqu:100641966|elongation factor 1-alpha-like; K03231 elongation factor 1-alpha (A)	ko03013:RNA transport
F01.PB13547	brown	K04534|0|smm:Smp_016630.1|trimeric G-protein alpha o subunit; K04534 guanine nucleotide-binding protein G(o) subunit alpha (A)	--
F01.PB13646	brown	K15370|4.70131e-127|lgi:LOTGIDRAFT_51557|hypothetical protein; K15370 inactive phospholipase C-like protein 2 (A)	--
F01.PB13698	brown	--	--
F01.PB13770	brown	--	--
F01.PB14036	brown	--	--
F01.PB14056	brown	K18695|3.06412e-67|tca:662257|glycerophosphocholine phosphodiesterase GPCPD1-like; K18695 glycerophosphocholine phosphodiesterase GPCPD1 [EC:3.1.4.2] (A)	ko00564:Glycerophospholipid metabolism
F01.PB14122	brown	--	--
F01.PB14334	brown	K04421|3.25151e-33|hro:HELRODRAFT_102572|hypothetical protein; K04421 mitogen-activated protein kinase kinase kinase 3 [EC:2.7.11.25] (A)	--
F01.PB1436	brown	--	--
F01.PB14384	brown	--	--
F01.PB14510	brown	K03038|2.47941e-16|hro:HELRODRAFT_98827|hypothetical protein; K03038 26S proteasome regulatory subunit N8 (A)	ko03050:Proteasome
F01.PB14564	brown	K07151|2.87989e-71|hro:HELRODRAFT_98643|hypothetical protein; K07151 dolichyl-diphosphooligosaccharide--protein glycosyltransferase [EC:2.4.99.18] (A)	ko00510:N-Glycan biosynthesis;ko04141:Protein processing in endoplasmic reticulum
F01.PB14600	brown	--	--
F01.PB14670	brown	K02154|0|mdo:100017370|ATP6V0A4; ATPase, H+ transporting, lysosomal V0 subunit a4; K02154 V-type H+-transporting ATPase subunit a (A)	ko00190:Oxidative phosphorylation;ko04142:Lysosome;ko04145:Phagosome;ko04721:Synaptic vesicle cycle;ko04966:Collecting duct acid secretion;ko05152:Tuberculosis;ko05323:Rheumatoid arthritis
F01.PB14806	brown	K05641|3.45937e-154|nve:NEMVE_v1g87844|hypothetical protein; K05641 ATP-binding cassette, subfamily A (ABC1), member 1 (A)	ko02010:ABC transporters
F01.PB14831	brown	--	--
F01.PB14900	brown	--	--
F01.PB14908	brown	K08852|7.04438e-64|lcm:102352244|ERN1; endoplasmic reticulum to nucleus signaling 1; K08852 serine/threonine-protein kinase/endoribonuclease IRE1 [EC:2.7.11.1 3.1.26.-] (A)	ko04141:Protein processing in endoplasmic reticulum
F01.PB14972	brown	--	--
F01.PB15047	brown	K01669|2.54659e-150|acs:100567162|deoxyribodipyrimidine photo-lyase-like; K01669 deoxyribodipyrimidine photo-lyase [EC:4.1.99.3] (A)	--
F01.PB15066	brown	K10754|2.46991e-22|aag:AaeL_AAEL001324|replication factor C large subunit, putative; K10754 replication factor C subunit 1 (A)	ko03030:DNA replication;ko03420:Nucleotide excision repair;ko03430:Mismatch repair
F01.PB15127	brown	K05038|1.35428e-175|smm:Smp_131890|sodium/chloride dependent transporter; K05038 solute carrier family 6 (neurotransmitter transporter, amino acid) member 5/7/9/14 (A)	--
F01.PB15236	brown	K06115|5.08231e-50|lgi:LOTGIDRAFT_127458|hypothetical protein; K06115 spectrin beta (A)	--
F01.PB15320	brown	--	--
F01.PB1539	brown	--	--
F01.PB15411	brown	--	--
F01.PB15443	brown	--	--
F01.PB15466	brown	--	--
F01.PB15704	brown	K16059|2.57642e-12|isc:IscW_ISCW017522|hypothetical protein; K16059 stromal interaction molecule 1 (A)	--
F01.PB1581	brown	K00569|3.52293e-22|bfo:BRAFLDRAFT_199016|hypothetical protein; K00569 thiopurine S-methyltransferase [EC:2.1.1.67] (A)	ko00983:Drug metabolism - other enzymes
F01.PB15993	brown	K00888|0|lgi:LOTGIDRAFT_103639|hypothetical protein; K00888 phosphatidylinositol 4-kinase [EC:2.7.1.67] (A)	ko00562:Inositol phosphate metabolism;ko04070:Phosphatidylinositol signaling system
F01.PB1611	brown	--	--
F01.PB16115	brown	--	--
F01.PB16280	brown	K06095|4.87039e-59|fpg:101918707|MPDZ; multiple PDZ domain protein; K06095 multiple PDZ domain protein (A)	ko04530:Tight junction
F01.PB16483	brown	--	--
F01.PB16539	brown	K04429|2.74816e-110|smm:Smp_068060.1|serine/threonine protein kinase; K04429 thousand and one amino acid protein kinase [EC:2.7.11.1] (A)	--
F01.PB16559	brown	--	--
F01.PB16594	brown	--	--
F01.PB16607	brown	K06059|4.53794e-69|api:100158671|ADAM 17-like protease; K06059 disintegrin and metalloproteinase domain-containing protein 17 [EC:3.4.24.86] (A)	ko04330:Notch signaling pathway
F01.PB16989	brown	--	--
F01.PB17018	brown	--	--
F01.PB17026	brown	--	--
F01.PB17044	brown	--	--
F01.PB17057	brown	K15013|0|xtr:100158533|acsbg2; acyl-CoA synthetase bubblegum family member 2 (EC:6.2.1.3); K15013 long-chain-fatty-acid--CoA ligase ACSBG [EC:6.2.1.3] (A)	ko00061:Fatty acid biosynthesis;ko00071:Fatty acid degradation;ko01212:Fatty acid metabolism;ko03320:PPAR signaling pathway;ko04920:Adipocytokine signaling pathway
F01.PB17087	brown	--	--
F01.PB17101	brown	--	--
F01.PB17112	brown	K04534|0|smm:Smp_016630.1|trimeric G-protein alpha o subunit; K04534 guanine nucleotide-binding protein G(o) subunit alpha (A)	--
F01.PB17169	brown	K08601|4.30456e-48|bmor:101741316|ubiquitin carboxyl-terminal hydrolase CYLD-like; K08601 ubiquitin thioesterase CYLD [EC:3.4.19.12] (A)	--
F01.PB17316	brown	K03128|0|ame:409906|Taf2, GB16704; transcription initiation factor TFIID subunit 2; K03128 transcription initiation factor TFIID subunit 2 (A)	ko03022:Basal transcription factors
F01.PB17428	brown	--	--
F01.PB17438	brown	--	--
F01.PB17450	brown	K05853|0|smm:Smp_136710.1|calcium-transporting atpase sarcoplasmic/endoplasmic reticulum type (calcium pump); K05853 Ca2+ transporting ATPase, sarcoplasmic/endoplasmic reticulum [EC:3.6.3.8] (A)	--
F01.PB17484	brown	--	--
F01.PB17501	brown	--	--
F01.PB17600	brown	K11997|1.38474e-93|hro:HELRODRAFT_111386|hypothetical protein; K11997 tripartite motif-containing protein 2/3 (A)	--
F01.PB17601	brown	--	--
F01.PB17656	brown	K04437|0|smm:Smp_000100|filamin; K04437 filamin (A)	--
F01.PB17660	brown	--	--
F01.PB17665	brown	K05850|0|hro:HELRODRAFT_187088|hypothetical protein; K05850 Ca2+ transporting ATPase, plasma membrane [EC:3.6.3.8] (A)	--
F01.PB17679	brown	K11824|0|smm:Smp_074020|alpha adaptin carboxyl-terminal domain; K11824 AP-2 complex subunit alpha (A)	ko04144:Endocytosis
F01.PB17875	brown	--	--
F01.PB17924	brown	K12169|6.98869e-91|ecb:100053010|RNF123; ring finger protein 123; K12169 Kip1 ubiquitination-promoting complex protein 1 [EC:6.3.2.19] (A)	--
F01.PB17934	brown	--	--
F01.PB17954	brown	K06777|0|xla:399155|ptprd, PTPD, ptpdelta, rptpdelta, xptp-d; protein tyrosine phosphatase, receptor type, D (EC:3.1.3.48); K06777 receptor-type tyrosine-protein phosphatase delta [EC:3.1.3.48] (A)	--
F01.PB18029	brown	K09533|0|cin:100180759|dnajc13; DnaJ (Hsp40) homolog, subfamily C, member 13; K09533 DnaJ homolog subfamily C member 13 (A)	--
F01.PB18273	brown	--	--
F01.PB18333	brown	K01539|0|smm:Smp_015020|SNaK1; Na+/K+ transporting ATPase subunit alpha; K01539 sodium/potassium-transporting ATPase subunit alpha [EC:3.6.3.9] (A)	--
F01.PB18353	brown	K12385|0|dre:553330|npc1, im:7149020, wu:fb53a12, wu:fc29a12; Niemann-Pick disease, type C1; K12385 Niemann-Pick C1 protein (A)	ko04142:Lysosome
F01.PB18437	brown	--	--
F01.PB18446	brown	K08802|2.21518e-127|smm:Smp_068990|serine/threonine protein kinase; K08802 SNF related kinase [EC:2.7.11.1] (A)	--
F01.PB1845	brown	--	--
F01.PB18528	brown	--	--
F01.PB18587	brown	--	--
F01.PB18721	brown	K11824|0|smm:Smp_074020|alpha adaptin carboxyl-terminal domain; K11824 AP-2 complex subunit alpha (A)	ko04144:Endocytosis
F01.PB18842	brown	K12392|0|lgi:LOTGIDRAFT_198868|hypothetical protein; K12392 AP-1 complex subunit beta-1 (A)	ko04142:Lysosome
F01.PB18953	brown	--	--
F01.PB19237	brown	--	--
F01.PB19276	brown	K14802|0|smm:Smp_104500|phospholipid-transporting atpase; K14802 phospholipid-transporting ATPase [EC:3.6.3.1] (A)	--
F01.PB19342	brown	K06237|5.06746e-53|smm:Smp_170340|Collagen alpha-1(V) chain precursor; K06237 collagen, type IV, alpha (A)	ko04512:ECM-receptor interaction
F01.PB19439	brown	--	--
F01.PB19491	brown	K14398|2.45941e-44|smm:Smp_120640.1|hypothetical protein; K14398 cleavage and polyadenylation specificity factor subunit 6/7 (A)	ko03015:mRNA surveillance pathway
F01.PB19677	brown	--	--
F01.PB19712	brown	K05735|1.52349e-29|hmg:100200367|serine/threonine-protein kinase PAK 6-like; K05735 p21-activated kinase 6 [EC:2.7.11.1] (A)	--
F01.PB1974	brown	--	--
F01.PB19789	brown	--	--
F01.PB19940	brown	K05750|0|smm:Smp_001390|hypothetical protein; K05750 NCK-associated protein 1 (A)	--
F01.PB20182	brown	K16803|1.80919e-116|smm:Smp_054790.1|microtubule associated protein xmap215; K16803 cytoskeleton-associated protein 5 (A)	--
F01.PB20259	brown	K06236|1.34656e-30|hro:HELRODRAFT_168029|hypothetical protein; K06236 collagen, type I/II/III/V/XI/XXIV/XXVII, alpha (A)	ko04512:ECM-receptor interaction
F01.PB2027	brown	K02941|9.68089e-94|bmy:Bm1_31485|60S acidic ribosomal protein P0; K02941 large subunit ribosomal protein LP0 (A)	ko03010:Ribosome
F01.PB2028	brown	K02262|4.3724e-07|cin:806120|COIII; cytochrome oxidase subunit III; K02262 cytochrome c oxidase subunit 3 (A)	ko00190:Oxidative phosphorylation
F01.PB20558	brown	K09644|7.21778e-41|bfo:BRAFLDRAFT_90679|hypothetical protein; K09644 apolipoprotein(a) [EC:3.4.21.-] (A)	--
F01.PB20677	brown	K03649|1.92653e-100|smm:Smp_149220|G/t mismatch-specific thymine DNA glycosylase; K03649 TDG/mug DNA glycosylase family protein [EC:3.2.2.-] (A)	ko03410:Base excision repair
F01.PB20695	brown	--	--
F01.PB21028	brown	--	--
F01.PB21306	brown	--	--
F01.PB21471	brown	--	--
F01.PB21522	brown	--	--
F01.PB2154	brown	K04421|3.52335e-30|hmg:100205297|mitogen-activated protein kinase kinase kinase 3-like; K04421 mitogen-activated protein kinase kinase kinase 3 [EC:2.7.11.25] (A)	--
F01.PB21572	brown	K00901|0|smm:Smp_036180|diacylglycerol kinase theta; K00901 diacylglycerol kinase (ATP) [EC:2.7.1.107] (A)	ko00561:Glycerolipid metabolism;ko00564:Glycerophospholipid metabolism;ko04070:Phosphatidylinositol signaling system
F01.PB21592	brown	--	--
F01.PB21616	brown	--	--
F01.PB21657	brown	K14951|0|lgi:LOTGIDRAFT_135940|hypothetical protein; K14951 cation-transporting ATPase 13A3/4/5 [EC:3.6.3.-] (A)	--
F01.PB21713	brown	--	--
F01.PB21764	brown	K04420|8.00762e-38|bfo:BRAFLDRAFT_221293|hypothetical protein; K04420 mitogen-activated protein kinase kinase kinase 2 [EC:2.7.11.25] (A)	--
F01.PB21793	brown	--	--
F01.PB21937	brown	K02256|3.63368e-115|bfo:COX1|cytochrome c oxidase subunit I; K02256 cytochrome c oxidase subunit 1 [EC:1.9.3.1] (A)	ko00190:Oxidative phosphorylation
F01.PB22007	brown	K14454|3.58154e-138|smm:Smp_049150|aspartate aminotransferase; K14454 aspartate aminotransferase, cytoplasmic [EC:2.6.1.1] (A)	ko00250:Alanine, aspartate and glutamate metabolism;ko00270:Cysteine and methionine metabolism;ko00330:Arginine and proline metabolism;ko00350:Tyrosine metabolism;ko00360:Phenylalanine metabolism;ko00400:Phenylalanine, tyrosine and tryptophan biosynthesis;ko01200:Carbon metabolism;ko01210:2-Oxocarboxylic acid metabolism;ko01230:Biosynthesis of amino acids
F01.PB22112	brown	K05850|0|hro:HELRODRAFT_187088|hypothetical protein; K05850 Ca2+ transporting ATPase, plasma membrane [EC:3.6.3.8] (A)	--
F01.PB22310	brown	K10408|0|lgi:LOTGIDRAFT_210379|hypothetical protein; K10408 dynein heavy chain, axonemal (A)	--
F01.PB22349	brown	--	--
F01.PB22503	brown	--	--
F01.PB22595	brown	--	--
F01.PB22620	brown	--	--
F01.PB22672	brown	--	--
F01.PB22722	brown	--	--
F01.PB22856	brown	K15181|1.90176e-59|smm:Smp_170060|hypothetical protein; K15181 negative elongation factor C/D (A)	--
F01.PB22877	brown	--	--
F01.PB23300	brown	K05850|0|hro:HELRODRAFT_187088|hypothetical protein; K05850 Ca2+ transporting ATPase, plasma membrane [EC:3.6.3.8] (A)	--
F01.PB23310	brown	--	--
F01.PB23523	brown	--	--
F01.PB23558	brown	K08339|4.05083e-44|isc:IscW_ISCW013143|autophagy protein, putative; K08339 autophagy-related protein 5 (A)	ko04140:Regulation of autophagy
F01.PB23620	brown	--	--
F01.PB23648	brown	--	--
F01.PB23661	brown	K15502|3.61689e-60|mdo:100030566|ANKRD28; ankyrin repeat domain 28; K15502 serine/threonine-protein phosphatase 6 regulatory ankyrin repeat subunit A (A)	--
F01.PB23662	brown	--	--
F01.PB23675	brown	--	--
F01.PB23702	brown	K01530|5.78527e-108|der:Dere_GG25354|GG25354 gene product from transcript GG25354-RA; K01530 phospholipid-translocating ATPase [EC:3.6.3.1] (A)	--
F01.PB23812	brown	--	--
F01.PB2384	brown	--	--
F01.PB23873	brown	K04426|0|ame:408533|GB14238; protein kinase at 92B ortholog; K04426 mitogen-activated protein kinase kinase kinase 5 [EC:2.7.11.25] (A)	ko04141:Protein processing in endoplasmic reticulum
F01.PB2418	brown	--	--
F01.PB2434	brown	K01464|0|lgi:LOTGIDRAFT_187839|hypothetical protein; K01464 dihydropyrimidinase [EC:3.5.2.2] (A)	ko00240:Pyrimidine metabolism;ko00410:beta-Alanine metabolism;ko00770:Pantothenate and CoA biosynthesis;ko00983:Drug metabolism - other enzymes
F01.PB24370	brown	K15503|0|aag:AaeL_AAEL014668|ankyrin 2,3/unc44; K15503 serine/threonine-protein phosphatase 6 regulatory ankyrin repeat subunit B (A)	--
F01.PB24377	brown	K18752|0|lgi:LOTGIDRAFT_112611|hypothetical protein; K18752 transportin-1 (A)	--
F01.PB24454	brown	K11262|0|tru:101061739|acetyl-CoA carboxylase 1-like; K11262 acetyl-CoA carboxylase / biotin carboxylase [EC:6.4.1.2 6.3.4.14] (A)	ko00061:Fatty acid biosynthesis;ko00620:Pyruvate metabolism;ko00640:Propanoate metabolism;ko01212:Fatty acid metabolism;ko04910:Insulin signaling pathway
F01.PB24481	brown	--	--
F01.PB24735	brown	--	--
F01.PB25026	brown	K18460|5.6049e-174|nve:NEMVE_v1g30364|hypothetical protein; K18460 exportin-7 (A)	--
F01.PB25075	brown	K14429|1.39441e-164|smm:Smp_153480|cation chloride cotransporter; K14429 solute carrier family 12 (potassium/chloride transporters), member 9 (A)	--
F01.PB25133	brown	--	--
F01.PB25161	brown	--	--
F01.PB25194	brown	--	--
F01.PB25315	brown	K13861|0|smm:Smp_127940|sodium bicarbonate cotransporter (nbc2 3); K13861 solute carrier family 4 (sodium bicarbonate transporter), member 10 (A)	--
F01.PB25878	brown	--	--
F01.PB25897	brown	--	--
F01.PB25990	brown	K10591|0|cin:100176211|nedd4l; E3 ubiquitin-protein ligase NEDD4-like; K10591 E3 ubiquitin-protein ligase NEDD4 [EC:6.3.2.19] (A)	ko04120:Ubiquitin mediated proteolysis;ko04144:Endocytosis
F01.PB26070	brown	K07190|0|smm:Smp_149040|phosphorylase B kinase alpha kpb1; K07190 phosphorylase kinase alpha/beta subunit (A)	--
F01.PB26126	brown	K13525|0|hro:HELRODRAFT_99560|hypothetical protein; K13525 transitional endoplasmic reticulum ATPase (A)	ko04141:Protein processing in endoplasmic reticulum
F01.PB2615	brown	--	--
F01.PB2621	brown	K01539|0|lgi:LOTGIDRAFT_169374|hypothetical protein; K01539 sodium/potassium-transporting ATPase subunit alpha [EC:3.6.3.9] (A)	--
F01.PB26219	brown	--	--
F01.PB26343	brown	--	--
F01.PB26373	brown	K08333|1.91355e-71|cmk:103176250|pik3r4; phosphoinositide-3-kinase, regulatory subunit 4; K08333 phosphoinositide-3-kinase, regulatory subunit 4 [EC:2.7.11.1] (A)	ko04140:Regulation of autophagy
F01.PB2642	brown	--	--
F01.PB26507	brown	K10408|0|lgi:LOTGIDRAFT_225521|hypothetical protein; K10408 dynein heavy chain, axonemal (A)	--
F01.PB26564	brown	--	--
F01.PB26764	brown	--	--
F01.PB26808	brown	--	--
F01.PB26900	brown	--	--
F01.PB27169	brown	--	--
F01.PB27197	brown	K12491|9.95384e-137|smm:Smp_052420|centaurin/arf-related; K12491 Arf-GAP with GTPase, ANK repeat and PH domain-containing protein 1/3 (A)	ko04144:Endocytosis
F01.PB27427	brown	--	--
F01.PB27469	brown	--	--
F01.PB27491	brown	--	--
F01.PB27505	brown	--	--
F01.PB27537	brown	--	--
F01.PB27585	brown	--	--
F01.PB27601	brown	--	--
F01.PB27696	brown	K17498|6.32507e-43|chx:100861142|IWS1; IWS1 homolog (S. cerevisiae); K17498 transcription factor SPN1 (A)	--
F01.PB27777	brown	--	--
F01.PB27845	brown	--	--
F01.PB27854	brown	--	--
F01.PB27867	brown	--	--
F01.PB27873	brown	--	--
F01.PB27875	brown	--	--
F01.PB27879	brown	--	--
F01.PB27887	brown	--	--
F01.PB27909	brown	--	--
F01.PB27923	brown	--	--
F01.PB27995	brown	--	--
F01.PB28028	brown	--	--
F01.PB28050	brown	--	--
F01.PB28054	brown	K13178|3.35751e-67|smm:Smp_133120.2|DEAD box ATP-dependent RNA helicase; K13178 ATP-dependent RNA helicase DDX17 [EC:3.6.4.13] (A)	--
F01.PB28074	brown	--	--
F01.PB28079	brown	--	--
F01.PB28090	brown	--	--
F01.PB28187	brown	--	--
F01.PB28189	brown	--	--
F01.PB28221	brown	--	--
F01.PB28268	brown	K18622|7.88364e-46|dan:Dana_GF12608|GF12608 gene product from transcript GF12608-RA; K18622 adducin (A)	--
F01.PB28369	brown	--	--
F01.PB28375	brown	--	--
F01.PB28450	brown	--	--
F01.PB28514	brown	--	--
F01.PB28815	brown	--	--
F01.PB28920	brown	--	--
F01.PB29024	brown	--	--
F01.PB29072	brown	--	--
F01.PB29075	brown	--	--
F01.PB29126	brown	--	--
F01.PB29135	brown	--	--
F01.PB29137	brown	--	--
F01.PB29152	brown	--	--
F01.PB29170	brown	--	--
F01.PB2918	brown	K00850|1.4272e-139|smm:Smp_043670.1|6-phosphofructokinase (EC:2.7.1.11); K00850 6-phosphofructokinase 1 [EC:2.7.1.11] (A)	ko00010:Glycolysis / Gluconeogenesis;ko00030:Pentose phosphate pathway;ko00051:Fructose and mannose metabolism;ko00052:Galactose metabolism;ko01200:Carbon metabolism;ko01230:Biosynthesis of amino acids;ko03018:RNA degradation
F01.PB29324	brown	K09489|0|mze:101467637|heat shock 70 kDa protein 4-like; K09489 heat shock 70kDa protein 4 (A)	--
F01.PB29477	brown	K17600|2.60658e-88|spu:585773|VPS54; vacuolar protein sorting 54 homolog (S. cerevisiae); K17600 vacuolar protein sorting-associated protein 54 (A)	--
F01.PB29536	brown	--	--
F01.PB29590	brown	K11433|1.6501e-47|pon:100447656|SETMAR; histone-lysine N-methyltransferase SETMAR; K11433 histone-lysine N-methyltransferase SETMAR [EC:2.1.1.43] (A)	ko00310:Lysine degradation
F01.PB29863	brown	--	--
F01.PB29905	brown	--	--
F01.PB29931	brown	--	--
F01.PB30033	brown	K10369|4.7069e-118|lgi:LOTGIDRAFT_201948|hypothetical protein; K10369 supervillin (A)	--
F01.PB30083	brown	K01530|1.18027e-151|dwi:Dwil_GK24790|GK24790 gene product from transcript GK24790-RA; K01530 phospholipid-translocating ATPase [EC:3.6.3.1] (A)	--
F01.PB30160	brown	--	--
F01.PB30277	brown	K13201|7.56219e-33|bfo:BRAFLDRAFT_124262|hypothetical protein; K19041 E3 ubiquitin-protein ligase RNF38/44 [EC:6.3.2.19] (A)	--
F01.PB3055	brown	--	--
F01.PB30574	brown	K00789|2.35533e-161|bfo:BRAFLDRAFT_57135|hypothetical protein; K00789 S-adenosylmethionine synthetase [EC:2.5.1.6] (A)	ko00270:Cysteine and methionine metabolism;ko01230:Biosynthesis of amino acids
F01.PB30597	brown	--	--
F01.PB30647	brown	K00789|3.44698e-156|bfo:BRAFLDRAFT_57135|hypothetical protein; K00789 S-adenosylmethionine synthetase [EC:2.5.1.6] (A)	ko00270:Cysteine and methionine metabolism;ko01230:Biosynthesis of amino acids
F01.PB30815	brown	--	--
F01.PB30822	brown	K10807|0|smm:Smp_009030|ribonucleoside-diphosphate reductase alpha subunit; K10807 ribonucleoside-diphosphate reductase subunit M1 [EC:1.17.4.1] (A)	ko00230:Purine metabolism;ko00240:Pyrimidine metabolism;ko00480:Glutathione metabolism
F01.PB31079	brown	--	--
F01.PB31141	brown	--	--
F01.PB31218	brown	--	--
F01.PB31641	brown	--	--
F01.PB317	brown	--	--
F01.PB31790	brown	K04420|1.26141e-40|nve:NEMVE_v1g104385|hypothetical protein; K04420 mitogen-activated protein kinase kinase kinase 2 [EC:2.7.11.25] (A)	--
F01.PB31811	brown	--	--
F01.PB31912	brown	K00850|6.51984e-87|hro:HELRODRAFT_186529|hypothetical protein; K00850 6-phosphofructokinase 1 [EC:2.7.1.11] (A)	ko00010:Glycolysis / Gluconeogenesis;ko00030:Pentose phosphate pathway;ko00051:Fructose and mannose metabolism;ko00052:Galactose metabolism;ko01200:Carbon metabolism;ko01230:Biosynthesis of amino acids;ko03018:RNA degradation
F01.PB32048	brown	K00789|1.81009e-143|xma:102235192|S-adenosylmethionine synthase isoform type-2-like; K00789 S-adenosylmethionine synthetase [EC:2.5.1.6] (A)	ko00270:Cysteine and methionine metabolism;ko01230:Biosynthesis of amino acids
F01.PB32222	brown	--	--
F01.PB32293	brown	--	--
F01.PB32503	brown	--	--
F01.PB32620	brown	--	--
F01.PB32724	brown	--	--
F01.PB32786	brown	K06678|1.08111e-58|smm:Smp_078920|hypothetical protein; K06678 condensin complex subunit 3 (A)	--
F01.PB32860	brown	--	--
F01.PB33006	brown	--	--
F01.PB33140	brown	--	--
F01.PB33149	brown	--	--
F01.PB33154	brown	--	--
F01.PB33162	brown	--	--
F01.PB33167	brown	--	--
F01.PB33173	brown	--	--
F01.PB33216	brown	--	--
F01.PB33250	brown	K05692|1.37016e-27|oaa:100085078|actin-like; K05692 actin beta/gamma 1 (A)	ko04015:Rap1 signaling pathway;ko04145:Phagosome;ko04390:Hippo signaling pathway;ko04510:Focal adhesion;ko04520:Adherens junction;ko04530:Tight junction;ko04611:Platelet activation;ko04670:Leukocyte transendothelial migration;ko04810:Regulation of actin cytoskeleton;ko04919:Thyroid hormone signaling pathway;ko04921:Oxytocin signaling pathway;ko05100:Bacterial invasion of epithelial cells;ko05132:…
F01.PB33424	brown	K07374|3.44502e-159|phd:102326017|tubulin alpha-3 chain-like; K07374 tubulin alpha (A)	ko04145:Phagosome;ko04540:Gap junction
F01.PB33730	brown	K05702|1.40869e-55|bfo:BRAFLDRAFT_208117|hypothetical protein; K05702 afadin (A)	--
F01.PB3383	brown	K07198|3.51235e-64|smm:Smp_142990|serine/threonine protein kinase; K07198 5'-AMP-activated protein kinase, catalytic alpha subunit [EC:2.7.11.11] (A)	ko04068:FoxO signaling pathway;ko04140:Regulation of autophagy;ko04150:mTOR signaling pathway
F01.PB33887	brown	--	--
F01.PB34049	brown	--	--
F01.PB34242	brown	--	--
F01.PB3426	brown	--	--
F01.PB34264	brown	K08770|4.27449e-71|api:100165459|polyubiquitin-C; K08770 ubiquitin C (A)	--
F01.PB34320	brown	--	--
F01.PB34486	brown	K07203|0|smm:Smp_122910|ataxia telangiectasia mutated (atm)-related; K07203 FKBP12-rapamycin complex-associated protein (A)	ko04150:mTOR signaling pathway
F01.PB34550	brown	--	--
F01.PB3462	brown	--	--
F01.PB34626	brown	K00901|0|smm:Smp_036180|diacylglycerol kinase theta; K00901 diacylglycerol kinase (ATP) [EC:2.7.1.107] (A)	ko00561:Glycerolipid metabolism;ko00564:Glycerophospholipid metabolism;ko04070:Phosphatidylinositol signaling system
F01.PB34671	brown	--	--
F01.PB34815	brown	--	--
F01.PB34945	brown	--	--
F01.PB35082	brown	--	--
F01.PB35187	brown	--	--
F01.PB35444	brown	K10369|1.02361e-147|dre:30112|svila, sb:cb867, svil, wu:fd05a09; supervillin a; K10369 supervillin (A)	--
F01.PB35451	brown	K06237|2.43746e-50|smm:Smp_170340|Collagen alpha-1(V) chain precursor; K06237 collagen, type IV, alpha (A)	ko04512:ECM-receptor interaction
F01.PB35455	brown	--	--
F01.PB35469	brown	--	--
F01.PB35522	brown	K09624|5.57282e-39|amj:102565189|neurotrypsin-like; K09624 protease, serine, 12 (neurotrypsin, motopsin) [EC:3.4.21.-] (A)	--
F01.PB35673	brown	--	--
F01.PB35826	brown	--	--
F01.PB3584	brown	K06630|1.62678e-75|hro:HELRODRAFT_64550|hypothetical protein; K06630 14-3-3 protein epsilon (A)	--
F01.PB35888	brown	K12599|1.93899e-179|lgi:LOTGIDRAFT_232926|hypothetical protein; K12599 antiviral helicase SKI2 [EC:3.6.4.-] (A)	ko03018:RNA degradation
F01.PB3590	brown	--	--
F01.PB36162	brown	--	--
F01.PB36191	brown	--	--
F01.PB36249	brown	K09624|8.7883e-32|mgp:100540896|PRSS12; protease, serine, 12 (neurotrypsin, motopsin); K09624 protease, serine, 12 (neurotrypsin, motopsin) [EC:3.4.21.-] (A)	--
F01.PB36346	brown	K00654|1.09023e-143|smm:Smp_079380|lcb2; serine palmitoyltransferase 2; K00654 serine palmitoyltransferase [EC:2.3.1.50] (A)	ko00600:Sphingolipid metabolism
F01.PB36536	brown	--	--
F01.PB36567	brown	--	--
F01.PB36703	brown	--	--
F01.PB3681	brown	--	--
F01.PB36973	brown	K14951|0|lgi:LOTGIDRAFT_135940|hypothetical protein; K14951 cation-transporting ATPase 13A3/4/5 [EC:3.6.3.-] (A)	--
F01.PB37543	brown	K03255|3.4542e-144|dsi:Dsim_GD11169|GD11169 gene product from transcript GD11169-RA; K03255 protein TIF31 (A)	--
F01.PB37663	brown	--	--
F01.PB37744	brown	K15503|3.06255e-133|aag:AaeL_AAEL014668|ankyrin 2,3/unc44; K15503 serine/threonine-protein phosphatase 6 regulatory ankyrin repeat subunit B (A)	--
F01.PB37798	brown	K14951|0|lgi:LOTGIDRAFT_135940|hypothetical protein; K14951 cation-transporting ATPase 13A3/4/5 [EC:3.6.3.-] (A)	--
F01.PB37867	brown	--	--
F01.PB37896	brown	--	--
F01.PB382	brown	--	--
F01.PB38309	brown	K01539|0|smm:Smp_015020|SNaK1; Na+/K+ transporting ATPase subunit alpha; K01539 sodium/potassium-transporting ATPase subunit alpha [EC:3.6.3.9] (A)	--
F01.PB38329	brown	K15292|0|smm:Smp_131870|syntaxin binding protein-123; K15292 syntaxin-binding protein 1 (A)	--
F01.PB38427	brown	--	--
F01.PB38581	brown	--	--
F01.PB3867	brown	K17584|2.55687e-11|shr:100924269|PCIF1; PDX1 C-terminal inhibiting factor 1; K17584 phosphorylated CTD-interacting factor 1 (A)	--
F01.PB39072	brown	K15503|0|aag:AaeL_AAEL014668|ankyrin 2,3/unc44; K15503 serine/threonine-protein phosphatase 6 regulatory ankyrin repeat subunit B (A)	--
F01.PB39544	brown	K10369|3.02887e-179|lgi:LOTGIDRAFT_201948|hypothetical protein; K10369 supervillin (A)	--
F01.PB39562	brown	--	--
F01.PB39566	brown	K11433|2.89451e-18|hsa:6419|SETMAR, HsMar1, METNASE, Mar1; SET domain and mariner transposase fusion gene (EC:2.1.1.43); K11433 histone-lysine N-methyltransferase SETMAR [EC:2.1.1.43] (A)	ko00310:Lysine degradation
F01.PB39741	brown	--	--
F01.PB40443	brown	--	--
F01.PB4065	brown	--	--
F01.PB40650	brown	--	--
F01.PB40724	brown	--	--
F01.PB40738	brown	K00548|0|aqu:100642068|methionine synthase-like; K00548 5-methyltetrahydrofolate--homocysteine methyltransferase [EC:2.1.1.13] (A)	ko00270:Cysteine and methionine metabolism;ko00450:Selenocompound metabolism;ko00670:One carbon pool by folate;ko01230:Biosynthesis of amino acids
F01.PB4085	brown	K03254|1.13741e-06|ecb:100066047|EIF3A; eukaryotic translation initiation factor 3, subunit A; K03254 translation initiation factor 3 subunit A (A)	ko03013:RNA transport
F01.PB40943	brown	--	--
F01.PB41032	brown	--	--
F01.PB4104	brown	K13098|7.03389e-32|smm:Smp_000240.2|fusion; K13098 RNA-binding protein FUS (A)	--
F01.PB41052	brown	--	--
F01.PB41125	brown	--	--
F01.PB41637	brown	--	--
F01.PB417	brown	--	--
F01.PB41804	brown	--	--
F01.PB41832	brown	--	--
F01.PB42430	brown	--	--
F01.PB42541	brown	--	--
F01.PB42590	brown	--	--
F01.PB42610	brown	--	--
F01.PB42630	brown	--	--
F01.PB42637	brown	--	--
F01.PB42950	brown	--	--
F01.PB43045	brown	K00327|0|tca:659809|NADPH--cytochrome P450 reductase-like; K00327 NADPH-ferrihemoprotein reductase [EC:1.6.2.4] (A)	--
F01.PB43064	brown	--	--
F01.PB43113	brown	--	--
F01.PB43146	brown	--	--
F01.PB43361	brown	--	--
F01.PB43475	brown	K15181|1.30849e-67|smm:Smp_170060|hypothetical protein; K15181 negative elongation factor C/D (A)	--
F01.PB43531	brown	--	--
F01.PB43646	brown	--	--
F01.PB437	brown	K07897|8.57341e-18|lgi:LOTGIDRAFT_223383|hypothetical protein; K07897 Ras-related protein Rab-7A (A)	ko04144:Endocytosis;ko04145:Phagosome
F01.PB43758	brown	--	--
F01.PB43773	brown	--	--
F01.PB43798	brown	--	--
F01.PB43799	brown	--	--
F01.PB43835	brown	--	--
F01.PB43880	brown	--	--
F01.PB43889	brown	--	--
F01.PB44090	brown	K03283|0|hro:HELRODRAFT_186840|hypothetical protein; K03283 heat shock 70kDa protein 1/8 (A)	ko03040:Spliceosome;ko04141:Protein processing in endoplasmic reticulum;ko04144:Endocytosis
F01.PB44140	brown	--	--
F01.PB44222	brown	--	--
F01.PB44346	brown	--	--
F01.PB4453	brown	--	--
F01.PB44592	brown	--	--
F01.PB44624	brown	--	--
F01.PB4653	brown	--	--
F01.PB481	brown	K08496|1.20955e-37|hro:HELRODRAFT_76554|hypothetical protein; K08496 golgi SNAP receptor complex member 2 (A)	ko04130:SNARE interactions in vesicular transport
F01.PB4881	brown	--	--
F01.PB4995	brown	--	--
F01.PB5032	brown	--	--
F01.PB5671	brown	--	--
F01.PB5674	brown	K18734|1.98346e-44|lgi:LOTGIDRAFT_228810|hypothetical protein; K18734 protein SMG8 (A)	--
F01.PB5679	brown	--	--
F01.PB5776	brown	--	--
F01.PB5943	brown	--	--
F01.PB6114	brown	--	--
F01.PB6171	brown	K13091|1.4869e-98|smm:Smp_064590.1|splicing factor; K13091 RNA-binding protein 39 (A)	--
F01.PB6360	brown	K17533|6.06697e-39|lgi:LOTGIDRAFT_64389|hypothetical protein; K17533 mitogen-activated protein kinase kinase kinase 19 [EC:2.7.11.1] (A)	--
F01.PB6366	brown	K04361|5.11464e-17|smm:Smp_093930.2|tyrosine kinase; K04361 epidermal growth factor receptor [EC:2.7.10.1] (A)	ko04068:FoxO signaling pathway;ko04144:Endocytosis;ko04320:Dorso-ventral axis formation
F01.PB6464	brown	--	--
F01.PB6715	brown	--	--
F01.PB6856	brown	--	--
F01.PB6886	brown	--	--
F01.PB6950	brown	K00649|2.0656e-101|lgi:LOTGIDRAFT_159917|hypothetical protein; K00649 glyceronephosphate O-acyltransferase [EC:2.3.1.42] (A)	ko00564:Glycerophospholipid metabolism;ko04146:Peroxisome
F01.PB7029	brown	K08601|4.95301e-46|bmor:101741316|ubiquitin carboxyl-terminal hydrolase CYLD-like; K08601 ubiquitin thioesterase CYLD [EC:3.4.19.12] (A)	--
F01.PB7079	brown	--	--
F01.PB7095	brown	K01895|0|lgi:LOTGIDRAFT_128665|hypothetical protein; K01895 acetyl-CoA synthetase [EC:6.2.1.1] (A)	ko00010:Glycolysis / Gluconeogenesis;ko00620:Pyruvate metabolism;ko00640:Propanoate metabolism;ko01200:Carbon metabolism
F01.PB7097	brown	K01596|0|smm:Smp_005880|phosphoenolpyruvate carboxykinase; K01596 phosphoenolpyruvate carboxykinase (GTP) [EC:4.1.1.32] (A)	ko00010:Glycolysis / Gluconeogenesis;ko00020:Citrate cycle (TCA cycle);ko00620:Pyruvate metabolism;ko04068:FoxO signaling pathway
F01.PB7205	brown	K08585|2.36915e-10|smm:Smp_089460.2|family C2 unassigned peptidase (C02 family); K08585 calpain, invertebrate [EC:3.4.22.-] (A)	--
F01.PB7263	brown	K10380|1.13248e-94|pbi:103052995|ANK3; ankyrin 3, node of Ranvier (ankyrin G); K10380 ankyrin (A)	--
F01.PB7315	brown	--	--
F01.PB7316	brown	K16570|2.47114e-122|bfo:BRAFLDRAFT_278559|hypothetical protein; K16570 gamma-tubulin complex component 3 (A)	--
F01.PB742	brown	--	--
F01.PB7539	brown	--	--
F01.PB7606	brown	K06236|3.81129e-14|mdo:100028445|COL5A2; collagen, type V, alpha 2; K06236 collagen, type I/II/III/V/XI/XXIV/XXVII, alpha (A)	ko04151:PI3K-Akt signaling pathway;ko04510:Focal adhesion;ko04512:ECM-receptor interaction;ko04611:Platelet activation;ko04974:Protein digestion and absorption;ko05146:Amoebiasis
F01.PB7880	brown	K05038|3.05882e-95|smm:Smp_131890|sodium/chloride dependent transporter; K05038 solute carrier family 6 (neurotransmitter transporter, amino acid) member 5/7/9/14 (A)	--
F01.PB7984	brown	K08857|6.29042e-144|lgi:LOTGIDRAFT_114237|hypothetical protein; K08857 NIMA (never in mitosis gene a)-related kinase [EC:2.7.11.1] (A)	--
F01.PB8055	brown	--	--
F01.PB8143	brown	--	--
F01.PB8211	brown	--	--
F01.PB8309	brown	--	--
F01.PB832	brown	K02155|3.57505e-59|dre:192336|atp6v0ca, CHUNP6904, atp6l, atp6v0c, cb993, fb57d09, wu:fb57d09; ATPase, H+ transporting, lysosomal, V0 subunit ca (EC:3.6.3.14); K02155 V-type H+-transporting ATPase 16kDa proteolipid subunit (A)	ko00190:Oxidative phosphorylation;ko04142:Lysosome;ko04145:Phagosome
F01.PB8321	brown	K09540|2.29219e-146|bfo:BRAFLDRAFT_284846|hypothetical protein; K09540 translocation protein SEC63 (A)	ko03060:Protein export;ko04141:Protein processing in endoplasmic reticulum
F01.PB847	brown	--	--
F01.PB8955	brown	K15500|8.36358e-12|acs:103281746|ppp6r2; protein phosphatase 6, regulatory subunit 2; K15500 serine/threonine-protein phosphatase 6 regulatory subunit 2 (A)	--
F01.PB9131	brown	K04348|1.42075e-164|lgi:LOTGIDRAFT_183550|hypothetical protein; K04348 serine/threonine-protein phosphatase 2B catalytic subunit [EC:3.1.3.16] (A)	ko04310:Wnt signaling pathway
F01.PB9132	brown	--	--
F01.PB915	brown	--	--
F01.PB9297	brown	K00314|0|clv:102089708|SARDH; sarcosine dehydrogenase; K00314 sarcosine dehydrogenase [EC:1.5.8.3] (A)	ko00260:Glycine, serine and threonine metabolism
F01.PB9440	brown	--	--
F01.PB9491	brown	--	--
F01.PB9568	brown	K17608|1.66771e-72|lgi:LOTGIDRAFT_231798|hypothetical protein; K17608 striatin 1/3/4 (A)	--
F01.PB9576	brown	--	--
F01.PB9739	brown	--	--
F01.PB9772	brown	--	--
F01.PB9842	brown	K04420|8.69114e-22|bfo:BRAFLDRAFT_221293|hypothetical protein; K04420 mitogen-activated protein kinase kinase kinase 2 [EC:2.7.11.25] (A)	--
F01.PB10012	green	--	--
F01.PB10104	green	--	--
F01.PB10132	green	K13165|2.36505e-21|smm:Smp_035310|SFRS11 protein; K13165 splicing factor, arginine/serine-rich 12 (A)	--
F01.PB10184	green	--	--
F01.PB10263	green	K03173|2.20569e-65|xma:102227944|TNF receptor-associated factor 2-like; K03173 TNF receptor-associated factor 2 (A)	ko04010:MAPK signaling pathway;ko04141:Protein processing in endoplasmic reticulum;ko04210:Apoptosis;ko04622:RIG-I-like receptor signaling pathway;ko04920:Adipocytokine signaling pathway;ko05168:Herpes simplex infection
F01.PB10311	green	--	--
F01.PB10473	green	--	--
F01.PB10668	green	K00232|0|lcm:102347012|ACOX3; acyl-CoA oxidase 3, pristanoyl; K00232 acyl-CoA oxidase [EC:1.3.3.6] (A)	ko00071:Fatty acid degradation;ko00592:alpha-Linolenic acid metabolism;ko01040:Biosynthesis of unsaturated fatty acids;ko01212:Fatty acid metabolism;ko03320:PPAR signaling pathway;ko04146:Peroxisome
F01.PB1088	green	--	--
F01.PB10916	green	K10630|3.60362e-37|cin:100169995|zf(ring/rbz)-1, Ci-ZF(RING/RBZ)-1; Zn-finger (RING/Ran-binding)-1; K10630 RanBP-type and C3HC4-type zinc finger-containing protein 1 (A)	--
F01.PB10922	green	K11647|0|smm:Smp_158050|helicase; K11647 SWI/SNF-related matrix-associated actin-dependent regulator of chromatin subfamily A member 2/4 [EC:3.6.4.-] (A)	--
F01.PB1111	green	--	--
F01.PB11179	green	K01464|0|lgi:LOTGIDRAFT_187839|hypothetical protein; K01464 dihydropyrimidinase [EC:3.5.2.2] (A)	ko00240:Pyrimidine metabolism;ko00410:beta-Alanine metabolism;ko00770:Pantothenate and CoA biosynthesis;ko00983:Drug metabolism - other enzymes
F01.PB11409	green	--	--
F01.PB11513	green	--	--
F01.PB11625	green	K04534|0|smm:Smp_016630.1|trimeric G-protein alpha o subunit; K04534 guanine nucleotide-binding protein G(o) subunit alpha (A)	--
F01.PB11746	green	--	--
F01.PB11861	green	--	--
F01.PB12047	green	--	--
F01.PB12257	green	--	--
F01.PB12299	green	--	--
F01.PB12405	green	--	--
F01.PB12454	green	--	--
F01.PB12621	green	K05095|6.46581e-11|bacu:103013305|FGFR4; fibroblast growth factor receptor 4; K05095 fibroblast growth factor receptor 4 [EC:2.7.10.1] (A)	ko04010:MAPK signaling pathway;ko04014:Ras signaling pathway;ko04015:Rap1 signaling pathway;ko04144:Endocytosis;ko04151:PI3K-Akt signaling pathway;ko04550:Signaling pathways regulating pluripotency of stem cells;ko04810:Regulation of actin cytoskeleton
F01.PB12641	green	--	--
F01.PB12685	green	K13126|3.19243e-74|nve:NEMVE_v1g230864|hypothetical protein; K13126 polyadenylate-binding protein (A)	ko03013:RNA transport;ko03015:mRNA surveillance pathway;ko03018:RNA degradation
F01.PB12854	green	K03283|3.53792e-75|nve:NEMVE_v1g189485|hypothetical protein; K03283 heat shock 70kDa protein 1/8 (A)	ko03040:Spliceosome;ko04141:Protein processing in endoplasmic reticulum;ko04144:Endocytosis
F01.PB12912	green	K14163|0|pale:102881818|EPRS; glutamyl-prolyl-tRNA synthetase; K14163 bifunctional glutamyl/prolyl-tRNA synthetase [EC:6.1.1.17 6.1.1.15] (A)	ko00860:Porphyrin and chlorophyll metabolism;ko00970:Aminoacyl-tRNA biosynthesis
F01.PB12938	green	K13982|4.59489e-79|ola:100049226|olvas, glh-1; VASA; K13982 probable ATP-dependent RNA helicase DDX4 [EC:3.6.4.13] (A)	--
F01.PB13220	green	--	--
F01.PB13439	green	--	--
F01.PB13670	green	K12323|0|smm:Smp_142620|protein kinase; K12323 atrial natriuretic peptide receptor A [EC:4.6.1.2] (A)	ko00230:Purine metabolism
F01.PB13853	green	--	--
F01.PB14034	green	--	--
F01.PB14082	green	K13525|0|myd:102770935|VCP; valosin containing protein; K13525 transitional endoplasmic reticulum ATPase (A)	ko04141:Protein processing in endoplasmic reticulum;ko05134:Legionellosis
F01.PB14357	green	K11851|3.68687e-09|cge:100772643|Usp30; ubiquitin specific peptidase 30; K11851 ubiquitin carboxyl-terminal hydrolase 30 [EC:3.4.19.12] (A)	--
F01.PB1439	green	K04397|1.94629e-26|cmk:103187405|casp3, Caspase-3; caspase 3, apoptosis-related cysteine peptidase; K04397 caspase 7 [EC:3.4.22.60] (A)	ko04210:Apoptosis
F01.PB14539	green	K01596|0|tca:661705|phosphoenolpyruvate carboxykinase [GTP]; K01596 phosphoenolpyruvate carboxykinase (GTP) [EC:4.1.1.32] (A)	ko00010:Glycolysis / Gluconeogenesis;ko00020:Citrate cycle (TCA cycle);ko00620:Pyruvate metabolism;ko04068:FoxO signaling pathway
F01.PB14707	green	K04421|2.99174e-33|hmg:100205297|mitogen-activated protein kinase kinase kinase 3-like; K04421 mitogen-activated protein kinase kinase kinase 3 [EC:2.7.11.25] (A)	--
F01.PB14954	green	--	--
F01.PB1522	green	K04421|1.00803e-36|hro:HELRODRAFT_102572|hypothetical protein; K04421 mitogen-activated protein kinase kinase kinase 3 [EC:2.7.11.25] (A)	--
F01.PB15415	green	--	--
F01.PB15448	green	--	--
F01.PB15527	green	--	--
F01.PB15754	green	K03178|1.38622e-171|nle:100600288|UBA1; ubiquitin-like modifier activating enzyme 1; K03178 ubiquitin-activating enzyme E1 [EC:6.3.2.19] (A)	ko04120:Ubiquitin mediated proteolysis;ko05012:Parkinson's disease
F01.PB15798	green	K03260|8.35744e-13|cmk:103181383|eif4g3; eukaryotic translation initiation factor 4 gamma, 3; K03260 translation initiation factor 4G (A)	ko03013:RNA transport
F01.PB15977	green	--	--
F01.PB16110	green	K01490|0|dre:571355|ampd2, wu:fb72d11; adenosine monophosphate deaminase 2 (isoform L); K01490 AMP deaminase [EC:3.5.4.6] (A)	ko00230:Purine metabolism
F01.PB16232	green	--	--
F01.PB16518	green	--	--
F01.PB16567	green	--	--
F01.PB16581	green	K08585|0|smm:Smp_089460.2|family C2 unassigned peptidase (C02 family); K08585 calpain, invertebrate [EC:3.4.22.-] (A)	--
F01.PB16877	green	K13218|6.26143e-58|smm:Smp_036590.2|polypyrimidine tract binding protein; K13218 polypyrimidine tract-binding protein 1 (A)	--
F01.PB16885	green	--	--
F01.PB17089	green	--	--
F01.PB17153	green	--	--
F01.PB17192	green	K01895|0|lgi:LOTGIDRAFT_128665|hypothetical protein; K01895 acetyl-CoA synthetase [EC:6.2.1.1] (A)	ko00010:Glycolysis / Gluconeogenesis;ko00620:Pyruvate metabolism;ko00640:Propanoate metabolism;ko01200:Carbon metabolism
F01.PB17194	green	K11262|0|ola:101155873|acetyl-CoA carboxylase 1-like; K11262 acetyl-CoA carboxylase / biotin carboxylase [EC:6.4.1.2 6.3.4.14] (A)	ko00061:Fatty acid biosynthesis;ko00620:Pyruvate metabolism;ko00640:Propanoate metabolism;ko01212:Fatty acid metabolism;ko04910:Insulin signaling pathway
F01.PB17199	green	--	--
F01.PB17303	green	--	--
F01.PB17334	green	--	--
F01.PB17432	green	--	--
F01.PB17550	green	--	--
F01.PB17634	green	K06820|1.06212e-25|dre:558065|plxna1b, plxna1; plexin A1b; K06820 plexin A (A)	--
F01.PB17877	green	--	--
F01.PB18084	green	K06236|4.15342e-29|myb:102253918|COL1A2; collagen, type I, alpha 2; K06236 collagen, type I/II/III/V/XI/XXIV/XXVII, alpha (A)	ko04151:PI3K-Akt signaling pathway;ko04510:Focal adhesion;ko04512:ECM-receptor interaction;ko04611:Platelet activation;ko04974:Protein digestion and absorption;ko05146:Amoebiasis
F01.PB18208	green	--	--
F01.PB18243	green	K04348|0|lgi:LOTGIDRAFT_183550|hypothetical protein; K04348 serine/threonine-protein phosphatase 2B catalytic subunit [EC:3.1.3.16] (A)	ko04310:Wnt signaling pathway
F01.PB18561	green	--	--
F01.PB18588	green	K04860|2.55915e-56|smm:Smp_134050|dihydropyridine-sensitive l-type calcium channel; K04860 voltage-dependent calcium channel alpha-2/delta-3 (A)	--
F01.PB18595	green	K10380|9.85241e-64|lgi:LOTGIDRAFT_235987|hypothetical protein; K10380 ankyrin (A)	--
F01.PB18693	green	--	--
F01.PB18701	green	K03178|0|nve:NEMVE_v1g129964|hypothetical protein; K03178 ubiquitin-activating enzyme E1 [EC:6.3.2.19] (A)	ko04120:Ubiquitin mediated proteolysis
F01.PB18718	green	K08770|5.47884e-107|api:100165459|polyubiquitin-C; K08770 ubiquitin C (A)	--
F01.PB18763	green	--	--
F01.PB18845	green	--	--
F01.PB18905	green	--	--
F01.PB18967	green	K04437|0|smm:Smp_000100|filamin; K04437 filamin (A)	--
F01.PB19017	green	K08601|2.01352e-22|lcm:102365523|ubiquitin carboxyl-terminal hydrolase CYLD-like; K08601 ubiquitin thioesterase CYLD [EC:3.4.19.12] (A)	ko04622:RIG-I-like receptor signaling pathway
F01.PB1907	green	--	--
F01.PB19734	green	K10408|1.56265e-147|lgi:LOTGIDRAFT_229063|hypothetical protein; K10408 dynein heavy chain, axonemal (A)	--
F01.PB19873	green	K11713|1.04729e-58|smm:Smp_066960.2|geranylgeranyl transferase type I beta subunit; K11713 geranylgeranyl transferase type-1 subunit beta [EC:2.5.1.59] (A)	--
F01.PB20034	green	K18622|3.09427e-43|ame:409713|GB15113; uncharacterized LOC409713; K18622 adducin (A)	--
F01.PB20216	green	--	--
F01.PB20688	green	--	--
F01.PB20725	green	K05849|0|spu:575892|slc8a3; solute carrier family 8 (sodium/calcium exchanger), member 3; K05849 solute carrier family 8 (sodium/calcium exchanger) (A)	--
F01.PB20825	green	--	--
F01.PB21014	green	K05658|0|lgi:LOTGIDRAFT_145119|hypothetical protein; K05658 ATP-binding cassette, subfamily B (MDR/TAP), member 1 [EC:3.6.3.44] (A)	ko02010:ABC transporters
F01.PB21305	green	--	--
F01.PB2147	green	--	--
F01.PB21596	green	K01870|0|clv:102089693|IARS; isoleucyl-tRNA synthetase; K01870 isoleucyl-tRNA synthetase [EC:6.1.1.5] (A)	ko00970:Aminoacyl-tRNA biosynthesis
F01.PB21813	green	--	--
F01.PB21828	green	K12824|5.74706e-32|dgr:Dgri_GH18087|GH18087 gene product from transcript GH18087-RA; K12824 transcription elongation regulator 1 (A)	ko03040:Spliceosome
F01.PB21891	green	K11433|2.16101e-17|hmg:101236419|histone-lysine N-methyltransferase SETMAR-like; K11433 histone-lysine N-methyltransferase SETMAR [EC:2.1.1.43] (A)	ko00310:Lysine degradation
F01.PB22055	green	K08018|1.02064e-87|phu:Phum_PHUM596850|pdz domain containing guanine nucleotide exchange factor, pdz-gef, putative; K08018 Rap guanine nucleotide exchange factor 2 (A)	--
F01.PB22093	green	K10408|0|lgi:LOTGIDRAFT_122204|hypothetical protein; K10408 dynein heavy chain, axonemal (A)	--
F01.PB22135	green	K08131|8.46695e-14|mze:101478931|collagen alpha-3(IX) chain-like; K08131 collagen, type IX, alpha (A)	--
F01.PB2247	green	K05863|2.43698e-96|nve:NEMVE_v1g239511|hypothetical protein; K05863 solute carrier family 25 (mitochondrial adenine nucleotide translocator), member 4/5/6/31 (A)	--
F01.PB22612	green	--	--
F01.PB22653	green	K08798|8.58099e-23|cjc:103795961|MARK3; MAP/microtubule affinity-regulating kinase 3; K08798 MAP/microtubule affinity-regulating kinase [EC:2.7.11.1] (A)	--
F01.PB22982	green	--	--
F01.PB23441	green	--	--
F01.PB23548	green	--	--
F01.PB23626	green	K14303|2.77862e-24|cmk:103190439|nup160; nucleoporin 160kDa; K14303 nuclear pore complex protein Nup160 (A)	ko03013:RNA transport
F01.PB23650	green	--	--
F01.PB23840	green	K10380|1.03529e-48|lgi:LOTGIDRAFT_235987|hypothetical protein; K10380 ankyrin (A)	--
F01.PB24073	green	--	--
F01.PB24077	green	K11407|0|lgi:LOTGIDRAFT_137337|hypothetical protein; K11407 histone deacetylase 6 [EC:3.5.1.98] (A)	--
F01.PB24166	green	--	--
F01.PB24524	green	K18584|4.47351e-95|smm:Smp_130310|prolyl oligopeptidase (S09 family); K18584 actin-related protein 3 (A)	--
F01.PB24710	green	K08027|2.17928e-34|cmk:103174768|nr5a2; nuclear receptor subfamily 5, group A, member 2; K08027 nuclear receptor subfamily 5 group A member 2 (A)	--
F01.PB24793	green	--	--
F01.PB24917	green	K04437|0|smm:Smp_000100|filamin; K04437 filamin (A)	--
F01.PB25433	green	--	--
F01.PB25587	green	K12599|7.45153e-152|lgi:LOTGIDRAFT_232926|hypothetical protein; K12599 antiviral helicase SKI2 [EC:3.6.4.-] (A)	ko03018:RNA degradation
F01.PB25790	green	--	--
F01.PB25945	green	K03164|0|smm:Smp_065840|DNA topoisomerase II; K03164 DNA topoisomerase II [EC:5.99.1.3] (A)	--
F01.PB25951	green	--	--
F01.PB26007	green	K14772|2.20087e-16|hmg:100197818|utp20; UTP20, small subunit (SSU) processome component, homolog (yeast); K14772 U3 small nucleolar RNA-associated protein 20 (A)	--
F01.PB26379	green	--	--
F01.PB26472	green	--	--
F01.PB26593	green	--	--
F01.PB26604	green	K18757|1.90988e-67|smm:Smp_122800|lupus la ribonucleoprotein; K18757 la-related protein 1 (A)	--
F01.PB26796	green	--	--
F01.PB26938	green	--	--
F01.PB26990	green	--	--
F01.PB26994	green	--	--
F01.PB27045	green	--	--
F01.PB27159	green	--	--
F01.PB27303	green	--	--
F01.PB27360	green	--	--
F01.PB2737	green	--	--
F01.PB2739	green	K12825|1.17661e-116|dya:Dyak_GE26116|GE26116 gene product from transcript GE26116-RA; K12825 splicing factor 3A subunit 1 (A)	ko03040:Spliceosome
F01.PB27571	green	--	--
F01.PB27697	green	--	--
F01.PB27897	green	--	--
F01.PB27920	green	--	--
F01.PB28085	green	--	--
F01.PB28573	green	K06571|2.08485e-17|xma:102235131|tetraspanin-7-like; K06571 tetraspanin-7 (A)	--
F01.PB29233	green	K18622|2.93721e-111|smm:Smp_071140|adducin related protein; K18622 adducin (A)	--
F01.PB29382	green	K03083|2.03299e-158|lgi:LOTGIDRAFT_185982|hypothetical protein; K03083 glycogen synthase kinase 3 beta [EC:2.7.11.26] (A)	ko04310:Wnt signaling pathway;ko04340:Hedgehog signaling pathway
F01.PB29407	green	K12305|1.18279e-67|lgi:LOTGIDRAFT_123541|hypothetical protein; K12305 ectonucleoside triphosphate diphosphohydrolase 4 [EC:3.6.1.6] (A)	ko00230:Purine metabolism;ko00240:Pyrimidine metabolism;ko04142:Lysosome
F01.PB29476	green	K04420|2.17802e-47|nve:NEMVE_v1g104385|hypothetical protein; K04420 mitogen-activated protein kinase kinase kinase 2 [EC:2.7.11.25] (A)	--
F01.PB30316	green	K03164|0|myb:102247329|TOP2A; topoisomerase (DNA) II alpha 170kDa; K03164 DNA topoisomerase II [EC:5.99.1.3] (A)	--
F01.PB30551	green	K03173|2.90506e-65|xma:102227944|TNF receptor-associated factor 2-like; K03173 TNF receptor-associated factor 2 (A)	ko04010:MAPK signaling pathway;ko04141:Protein processing in endoplasmic reticulum;ko04210:Apoptosis;ko04622:RIG-I-like receptor signaling pathway;ko04920:Adipocytokine signaling pathway;ko05168:Herpes simplex infection
F01.PB31126	green	--	--
F01.PB31269	green	K00025|5.63721e-105|tru:101073761|malate dehydrogenase, cytoplasmic-like; K00025 malate dehydrogenase [EC:1.1.1.37] (A)	ko00020:Citrate cycle (TCA cycle);ko00270:Cysteine and methionine metabolism;ko00620:Pyruvate metabolism;ko00630:Glyoxylate and dicarboxylate metabolism;ko01200:Carbon metabolism
F01.PB31571	green	--	--
F01.PB31694	green	--	--
F01.PB3268	green	K17751|2.11221e-140|lgi:LOTGIDRAFT_65952|hypothetical protein; K17751 myosin heavy chain 6/7 (A)	--
F01.PB3282	green	K08863|4.09204e-18|tsp:Tsp_04548|cell cycle serine/threonine-protein kinase CDC5/MSD2; K08863 polo-like kinase 4 [EC:2.7.11.21] (A)	ko04068:FoxO signaling pathway
F01.PB33159	green	K11290|2.54891e-48|hro:HELRODRAFT_157043|hypothetical protein; K11290 template-activating factor I (A)	--
F01.PB33224	green	--	--
F01.PB33255	green	K02991|5.40809e-60|myd:102760161|RPS6; ribosomal protein S6; K02991 small subunit ribosomal protein S6e (A)	ko03010:Ribosome;ko04066:HIF-1 signaling pathway;ko04150:mTOR signaling pathway;ko04151:PI3K-Akt signaling pathway;ko04910:Insulin signaling pathway;ko05205:Proteoglycans in cancer
F01.PB33434	green	--	--
F01.PB33652	green	K02156|1.43706e-20|aqu:100638450|piwi-like protein 1-like; K02156 aubergine (A)	ko04320:Dorso-ventral axis formation
F01.PB33691	green	K03010|0|smm:Smp_130680|DNA-directed rna polymerase II subunit; K03010 DNA-directed RNA polymerase II subunit RPB2 [EC:2.7.7.6] (A)	ko00230:Purine metabolism;ko00240:Pyrimidine metabolism;ko03020:RNA polymerase
F01.PB34085	green	K14077|7.14298e-28|lgi:LOTGIDRAFT_229618|hypothetical protein; K14077 two pore calcium channel protein 2 (A)	--
F01.PB34299	green	--	--
F01.PB35474	green	K05125|1.20581e-37|aag:AaeL_AAEL002640|discoidin domain receptor; K05125 discoidin domain receptor family member 2 [EC:2.7.10.1] (A)	--
F01.PB35813	green	K15503|1.39236e-155|aag:AaeL_AAEL014668|ankyrin 2,3/unc44; K15503 serine/threonine-protein phosphatase 6 regulatory ankyrin repeat subunit B (A)	--
F01.PB35967	green	K14157|0|nvi:100123521|alpha-aminoadipic semialdehyde synthase, mitochondrial; K14157 alpha-aminoadipic semialdehyde synthase [EC:1.5.1.8 1.5.1.9] (A)	ko00310:Lysine degradation
F01.PB36355	green	K01596|2.65391e-162|lcm:102345191|PCK1; phosphoenolpyruvate carboxykinase 1 (soluble); K01596 phosphoenolpyruvate carboxykinase (GTP) [EC:4.1.1.32] (A)	ko00010:Glycolysis / Gluconeogenesis;ko00020:Citrate cycle (TCA cycle);ko00620:Pyruvate metabolism;ko03320:PPAR signaling pathway;ko04068:FoxO signaling pathway;ko04910:Insulin signaling pathway;ko04920:Adipocytokine signaling pathway
F01.PB36811	green	--	--
F01.PB37506	green	--	--
F01.PB3761	green	--	--
F01.PB40425	green	--	--
F01.PB40453	green	K03173|5.59577e-64|tru:101064444|TNF receptor-associated factor 2-like; K03173 TNF receptor-associated factor 2 (A)	ko04010:MAPK signaling pathway;ko04141:Protein processing in endoplasmic reticulum;ko04210:Apoptosis;ko04622:RIG-I-like receptor signaling pathway;ko04920:Adipocytokine signaling pathway;ko05168:Herpes simplex infection
F01.PB40533	green	--	--
F01.PB40555	green	--	--
F01.PB40718	green	--	--
F01.PB4114	green	K03173|6.81317e-52|tru:101064444|TNF receptor-associated factor 2-like; K03173 TNF receptor-associated factor 2 (A)	ko04010:MAPK signaling pathway;ko04141:Protein processing in endoplasmic reticulum;ko04210:Apoptosis;ko04622:RIG-I-like receptor signaling pathway;ko04920:Adipocytokine signaling pathway;ko05168:Herpes simplex infection
F01.PB41271	green	K03164|0|smm:Smp_065840|DNA topoisomerase II; K03164 DNA topoisomerase II [EC:5.99.1.3] (A)	--
F01.PB4150	green	K18078|4.08842e-47|lgi:LOTGIDRAFT_174628|hypothetical protein; K18078 protein tyrosine phosphatase domain-containing protein 1 [EC:3.1.3.-] (A)	--
F01.PB41649	green	--	--
F01.PB41758	green	K11407|0|lgi:LOTGIDRAFT_137337|hypothetical protein; K11407 histone deacetylase 6 [EC:3.5.1.98] (A)	--
F01.PB41856	green	--	--
F01.PB42172	green	--	--
F01.PB4220	green	--	--
F01.PB42578	green	--	--
F01.PB42791	green	--	--
F01.PB42834	green	--	--
F01.PB42959	green	--	--
F01.PB4298	green	K13525|0|xtr:448177|vcp, p97; valosin containing protein (EC:3.6.4.6); K13525 transitional endoplasmic reticulum ATPase (A)	ko04141:Protein processing in endoplasmic reticulum
F01.PB4300	green	K10352|0|smm:Smp_085540.6|myosin heavy chain; K10352 myosin heavy chain (A)	--
F01.PB43354	green	--	--
F01.PB43642	green	K11433|2.18523e-153|hsa:6419|SETMAR, HsMar1, METNASE, Mar1; SET domain and mariner transposase fusion gene (EC:2.1.1.43); K11433 histone-lysine N-methyltransferase SETMAR [EC:2.1.1.43] (A)	ko00310:Lysine degradation
F01.PB4413	green	K11578|1.06655e-19|aml:100468284|ZW10; ZW10, kinetochore associated, homolog (Drosophila); K11578 centromere/kinetochore protein ZW10 (A)	--
F01.PB44603	green	--	--
F01.PB4499	green	--	--
F01.PB46	green	--	--
F01.PB4627	green	--	--
F01.PB5127	green	K00384|0|amj:102575789|TXNRD2; thioredoxin reductase 2; K00384 thioredoxin reductase (NADPH) [EC:1.8.1.9] (A)	ko00240:Pyrimidine metabolism;ko00450:Selenocompound metabolism
F01.PB5213	green	K15528|4.07275e-75|lcm:102366776|fatty-acid amide hydrolase 1-like; K15528 fatty acid amide hydrolase [EC:3.5.1.99] (A)	--
F01.PB5236	green	--	--
F01.PB5682	green	K04421|2.32649e-25|hmg:100205297|mitogen-activated protein kinase kinase kinase 3-like; K04421 mitogen-activated protein kinase kinase kinase 3 [EC:2.7.11.25] (A)	--
F01.PB5894	green	K10637|4.25811e-57|lcm:102350901|MYLIP; myosin regulatory light chain interacting protein; K10637 E3 ubiquitin-protein ligase MYLIP [EC:6.3.2.19] (A)	--
F01.PB6010	green	--	--
F01.PB6075	green	--	--
F01.PB6139	green	K07440|1.93285e-81|clv:102086481|cholesterol 24-hydroxylase-like; K07440 cholesterol 24(S)-hydroxylase [EC:1.14.13.98] (A)	ko00120:Primary bile acid biosynthesis
F01.PB6266	green	--	--
F01.PB6611	green	K04420|8.31052e-31|lgi:LOTGIDRAFT_139776|hypothetical protein; K04420 mitogen-activated protein kinase kinase kinase 2 [EC:2.7.11.25] (A)	--
F01.PB6903	green	--	--
F01.PB7044	green	--	--
F01.PB7066	green	K08956|0|lgi:LOTGIDRAFT_127065|hypothetical protein; K08956 AFG3 family protein [EC:3.4.24.-] (A)	--
F01.PB708	green	--	--
F01.PB7099	green	--	--
F01.PB7174	green	K03456|0|tup:102480902|serine/threonine-protein phosphatase 2A 65 kDa regulatory subunit A alpha isoform-like; K03456 serine/threonine-protein phosphatase 2A regulatory subunit A (A)	ko03015:mRNA surveillance pathway;ko04071:Sphingolipid signaling pathway;ko04114:Oocyte meiosis;ko04151:PI3K-Akt signaling pathway;ko04152:AMPK signaling pathway;ko04261:Adrenergic signaling in cardiomyocytes;ko04350:TGF-beta signaling pathway;ko04390:Hippo signaling pathway;ko04530:Tight junction;ko04728:Dopaminergic synapse;ko04730:Long-term depression;ko05142:Chagas disease (American trypanoso…
F01.PB7560	green	K05038|1.35873e-169|smm:Smp_131890|sodium/chloride dependent transporter; K05038 solute carrier family 6 (neurotransmitter transporter, amino acid) member 5/7/9/14 (A)	--
F01.PB7915	green	K14157|0|lgi:LOTGIDRAFT_218445|hypothetical protein; K14157 alpha-aminoadipic semialdehyde synthase [EC:1.5.1.8 1.5.1.9] (A)	ko00310:Lysine degradation
F01.PB8165	green	--	--
F01.PB8215	green	K06071|1.46288e-96|xma:102223726|serine/threonine-protein kinase N2-like; K06071 protein kinase N [EC:2.7.11.13] (A)	ko05132:Salmonella infection
F01.PB8586	green	K09680|1.16273e-124|smm:Smp_064750.1|pantothenate kinase; K09680 type II pantothenate kinase [EC:2.7.1.33] (A)	ko00770:Pantothenate and CoA biosynthesis
F01.PB9403	green	--	--
F01.PB9516	green	--	--
F01.PB9836	green	K17584|9.06225e-09|isc:IscW_ISCW007765|phosphorylated CTD-interacting factor, putative; K17584 phosphorylated CTD-interacting factor 1 (A)	--
F01.PB10160	greenyellow	--	--
F01.PB10699	greenyellow	--	--
F01.PB10894	greenyellow	K16507|1.24367e-48|ame:408767|GB16221; protein dachsous-like; K16507 protocadherin-16/23 (A)	ko04391:Hippo signaling pathway - fly
F01.PB10915	greenyellow	--	--
F01.PB12825	greenyellow	--	--
F01.PB12998	greenyellow	K09582|1.23866e-120|lgi:LOTGIDRAFT_139785|hypothetical protein; K09582 protein disulfide-isomerase A4 [EC:5.3.4.1] (A)	ko04141:Protein processing in endoplasmic reticulum
F01.PB1331	greenyellow	--	--
F01.PB14194	greenyellow	K01202|7.49443e-111|lgi:LOTGIDRAFT_218637|hypothetical protein; K01202 galactosylceramidase [EC:3.2.1.46] (A)	ko00600:Sphingolipid metabolism;ko04142:Lysosome
F01.PB15929	greenyellow	K17584|3.40213e-116|dre:553360|pcif1; PDX1 C-terminal inhibiting factor 1; K17584 phosphorylated CTD-interacting factor 1 (A)	--
F01.PB16216	greenyellow	--	--
F01.PB16788	greenyellow	K10408|0|lgi:LOTGIDRAFT_192667|hypothetical protein; K10408 dynein heavy chain, axonemal (A)	--
F01.PB17148	greenyellow	K12820|0|hro:HELRODRAFT_191960|hypothetical protein; K12820 pre-mRNA-splicing factor ATP-dependent RNA helicase DHX15/PRP43 [EC:3.6.4.13] (A)	ko03040:Spliceosome
F01.PB17381	greenyellow	--	--
F01.PB17594	greenyellow	K01104|1.65681e-172|smm:Smp_152750|receptor protein tyrosine phosphatase; K01104 protein-tyrosine phosphatase [EC:3.1.3.48] (A)	--
F01.PB18977	greenyellow	K04962|5.71358e-145|lgi:LOTGIDRAFT_123762|hypothetical protein; K04962 ryanodine receptor 2 (A)	--
F01.PB19117	greenyellow	--	--
F01.PB1939	greenyellow	K09571|2.1857e-24|pss:102456874|FKBP4; FK506 binding protein 4, 59kDa; K09571 FK506-binding protein 4/5 [EC:5.2.1.8] (A)	--
F01.PB20295	greenyellow	K06816|7.12449e-172|lgi:LOTGIDRAFT_114272|hypothetical protein; K06816 golgi apparatus protein 1 (A)	--
F01.PB20316	greenyellow	--	--
F01.PB21867	greenyellow	K04361|2.98362e-124|smm:Smp_165470|tyrosine kinase; K04361 epidermal growth factor receptor [EC:2.7.10.1] (A)	ko04068:FoxO signaling pathway;ko04144:Endocytosis;ko04320:Dorso-ventral axis formation
F01.PB22590	greenyellow	K10592|0|smm:Smp_167690|ubiquitin-protein ligase; K10592 E3 ubiquitin-protein ligase HUWE1 [EC:6.3.2.19] (A)	ko04120:Ubiquitin mediated proteolysis
F01.PB22609	greenyellow	K10691|1.76829e-59|mde:101891628|protein purity of essence-like; K10691 E3 ubiquitin-protein ligase UBR4 [EC:6.3.2.19] (A)	--
F01.PB22989	greenyellow	K17545|1.97274e-105|lgi:LOTGIDRAFT_220770|hypothetical protein; K17545 serine/threonine-protein kinase ULK4 [EC:2.7.11.1] (A)	--
F01.PB23205	greenyellow	K05749|0|smm:Smp_150980.1|P53 inducible protein-related; K05749 cytoplasmic FMR1 interacting protein (A)	ko03013:RNA transport
F01.PB23239	greenyellow	--	--
F01.PB23705	greenyellow	K00789|0|bfo:BRAFLDRAFT_57135|hypothetical protein; K00789 S-adenosylmethionine synthetase [EC:2.5.1.6] (A)	ko00270:Cysteine and methionine metabolism;ko01230:Biosynthesis of amino acids
F01.PB24192	greenyellow	K05853|0|smm:Smp_136710.1|calcium-transporting atpase sarcoplasmic/endoplasmic reticulum type (calcium pump); K05853 Ca2+ transporting ATPase, sarcoplasmic/endoplasmic reticulum [EC:3.6.3.8] (A)	--
F01.PB24717	greenyellow	K15201|1.78437e-25|bfo:BRAFLDRAFT_113732|hypothetical protein; K15201 general transcription factor 3C polypeptide 3 (transcription factor C subunit 4) (A)	--
F01.PB25070	greenyellow	--	--
F01.PB255	greenyellow	--	--
F01.PB25881	greenyellow	K10408|0|lgi:LOTGIDRAFT_202460|hypothetical protein; K10408 dynein heavy chain, axonemal (A)	--
F01.PB26065	greenyellow	--	--
F01.PB26668	greenyellow	K12837|4.25732e-119|lgi:LOTGIDRAFT_190527|hypothetical protein; K12837 splicing factor U2AF 65 kDa subunit (A)	ko03040:Spliceosome
F01.PB27039	greenyellow	K12385|0|lgi:LOTGIDRAFT_199271|hypothetical protein; K12385 Niemann-Pick C1 protein (A)	ko04142:Lysosome
F01.PB27503	greenyellow	--	--
F01.PB27727	greenyellow	--	--
F01.PB28080	greenyellow	--	--
F01.PB28254	greenyellow	K09250|4.45161e-07|tru:101078594|cellular nucleic acid-binding protein-like; K09250 cellular nucleic acid-binding protein (A)	--
F01.PB29217	greenyellow	--	--
F01.PB30696	greenyellow	--	--
F01.PB32433	greenyellow	--	--
F01.PB3304	greenyellow	--	--
F01.PB33203	greenyellow	--	--
F01.PB3343	greenyellow	--	--
F01.PB3478	greenyellow	K17277|5.19438e-15|asn:102388725|EPS8L1; EPS8-like 1; K17277 epidermal growth factor receptor kinase substrate 8 (A)	--
F01.PB34874	greenyellow	--	--
F01.PB35737	greenyellow	--	--
F01.PB35984	greenyellow	--	--
F01.PB36084	greenyellow	--	--
F01.PB36156	greenyellow	--	--
F01.PB36785	greenyellow	--	--
F01.PB36983	greenyellow	K06642|2.77913e-47|acs:100562493|prkdc; protein kinase, DNA-activated, catalytic polypeptide; K06642 DNA-dependent protein kinase catalytic subunit [EC:2.7.11.1] (A)	ko03450:Non-homologous end-joining;ko04110:Cell cycle
F01.PB37152	greenyellow	--	--
F01.PB38460	greenyellow	--	--
F01.PB38622	greenyellow	K10408|0|smm:Smp_153140|ciliary outer arm dynein beta heavy chain-related; K10408 dynein heavy chain, axonemal (A)	--
F01.PB39217	greenyellow	K10691|4.72478e-29|isc:IscW_ISCW016136|hypothetical protein; K10691 E3 ubiquitin-protein ligase UBR4 [EC:6.3.2.19] (A)	--
F01.PB39503	greenyellow	--	--
F01.PB40081	greenyellow	K03164|0|smm:Smp_065840|DNA topoisomerase II; K03164 DNA topoisomerase II [EC:5.99.1.3] (A)	--
F01.PB40098	greenyellow	--	--
F01.PB41280	greenyellow	K10362|6.48403e-19|hmg:101236736|unconventional myosin-XVIIIa-like; K10362 myosin XVIII (A)	--
F01.PB4211	greenyellow	--	--
F01.PB4249	greenyellow	--	--
F01.PB42547	greenyellow	--	--
F01.PB42754	greenyellow	--	--
F01.PB4757	greenyellow	K02327|2.80137e-126|smm:Smp_087010|DNA polymerase delta catalytic subunit; K02327 DNA polymerase delta subunit 1 [EC:2.7.7.7] (A)	ko00230:Purine metabolism;ko00240:Pyrimidine metabolism;ko03030:DNA replication;ko03410:Base excision repair;ko03420:Nucleotide excision repair;ko03430:Mismatch repair;ko03440:Homologous recombination
F01.PB5666	greenyellow	--	--
F01.PB5968	greenyellow	K01008|1.75688e-67|phd:102319374|selenide, water dikinase 1-like; K01008 selenide, water dikinase [EC:2.7.9.3] (A)	ko00450:Selenocompound metabolism
F01.PB6013	greenyellow	K10414|0|lgi:LOTGIDRAFT_209197|hypothetical protein; K10414 dynein heavy chain 2, cytosolic (A)	ko04145:Phagosome
F01.PB6744	greenyellow	--	--
F01.PB7484	greenyellow	--	--
F01.PB8567	greenyellow	K06027|4.22618e-156|dmo:Dmoj_GI24416|GI24416 gene product from transcript GI24416-RA; K06027 vesicle-fusing ATPase [EC:3.6.4.6] (A)	--
F01.PB8709	greenyellow	--	--
F01.PB8973	greenyellow	K14077|1.05586e-90|bfo:BRAFLDRAFT_247958|hypothetical protein; K14077 two pore calcium channel protein 2 (A)	--
F01.PB8979	greenyellow	K04962|0|smm:Smp_163570|ryanodine receptor related; K04962 ryanodine receptor 2 (A)	--
F01.PB9989	greenyellow	K11433|8.69731e-149|tup:102502765|histone-lysine N-methyltransferase SETMAR-like; K11433 histone-lysine N-methyltransferase SETMAR [EC:2.1.1.43] (A)	ko00310:Lysine degradation
F01.PB10023	midnightblue	--	--
F01.PB10635	midnightblue	K01202|6.21218e-140|lgi:LOTGIDRAFT_218637|hypothetical protein; K01202 galactosylceramidase [EC:3.2.1.46] (A)	ko00600:Sphingolipid metabolism;ko04142:Lysosome
F01.PB11490	midnightblue	K11446|3.67004e-12|smm:Smp_156290|jumonji/arid domain-containing protein; K11446 histone demethylase JARID1 [EC:1.14.11.-] (A)	--
F01.PB15216	midnightblue	--	--
F01.PB15247	midnightblue	K03178|1.5559e-145|tca:657621|ubiquitin-like modifier-activating enzyme 1; K03178 ubiquitin-activating enzyme E1 [EC:6.3.2.19] (A)	ko04120:Ubiquitin mediated proteolysis
F01.PB15331	midnightblue	--	--
F01.PB17625	midnightblue	K10645|4.04142e-07|cmy:102938720|MIB2; mindbomb E3 ubiquitin protein ligase 2; K10645 E3 ubiquitin-protein ligase mind-bomb [EC:6.3.2.19] (A)	--
F01.PB17768	midnightblue	--	--
F01.PB18112	midnightblue	--	--
F01.PB25117	midnightblue	K09667|0|smm:Smp_046930|o-linked n-acetylglucosamine transferase ogt; K09667 protein O-GlcNAc transferase [EC:2.4.1.255] (A)	ko00514:Other types of O-glycan biosynthesis
F01.PB25457	midnightblue	K01870|0|apla:101798328|IARS; isoleucyl-tRNA synthetase; K01870 isoleucyl-tRNA synthetase [EC:6.1.1.5] (A)	ko00970:Aminoacyl-tRNA biosynthesis
F01.PB25773	midnightblue	K08601|2.76153e-43|dan:Dana_GF14119|GF14119 gene product from transcript GF14119-RA; K08601 ubiquitin thioesterase CYLD [EC:3.4.19.12] (A)	--
F01.PB25896	midnightblue	K07380|1.37704e-142|lgi:LOTGIDRAFT_118711|hypothetical protein; K07380 contactin associated protein-like 2 (A)	--
F01.PB2628	midnightblue	K13886|8.4252e-110|smm:Smp_012720|coronin; K13886 coronin-1B/1C/6 (A)	--
F01.PB27678	midnightblue	--	--
F01.PB28072	midnightblue	--	--
F01.PB30106	midnightblue	--	--
F01.PB31348	midnightblue	K17925|1.1224e-70|bfo:BRAFLDRAFT_67769|hypothetical protein; K17925 sorting nexin-13 (A)	--
F01.PB36937	midnightblue	K09272|3.20053e-36|apla:101802867|SSRP1; structure specific recognition protein 1; K09272 structure-specific recognition protein 1 (A)	--
F01.PB37046	midnightblue	K06236|4.84291e-63|smm:Smp_123830|Collagen alpha-1(V) chain precursor; K06236 collagen, type I/II/III/V/XI/XXIV/XXVII, alpha (A)	ko04512:ECM-receptor interaction
F01.PB38206	midnightblue	--	--
F01.PB39122	midnightblue	--	--
F01.PB44182	midnightblue	--	--
F01.PB4506	midnightblue	K11259|0|bfo:BRAFLDRAFT_279682|hypothetical protein; K11259 acetolactate synthase-like protein [EC:2.2.1.-] (A)	--
F01.PB4827	midnightblue	K04420|2.59471e-32|lgi:LOTGIDRAFT_139776|hypothetical protein; K04420 mitogen-activated protein kinase kinase kinase 2 [EC:2.7.11.25] (A)	--
F01.PB6206	midnightblue	K11660|8.22507e-135|mze:101481965|metastasis-associated protein MTA3-like; K11660 metastasis-associated protein MTA (A)	--
F01.PB6478	midnightblue	--	--
F01.PB7418	midnightblue	--	--
F01.PB7638	midnightblue	--	--
F01.PB8775	midnightblue	--	--
F01.PB9208	midnightblue	K03283|0|xma:102232609|hsc70; heat shock cognate 70; K03283 heat shock 70kDa protein 1/8 (A)	ko03040:Spliceosome;ko04010:MAPK signaling pathway;ko04141:Protein processing in endoplasmic reticulum;ko04144:Endocytosis
F01.PB9615	midnightblue	--	--
F01.PB9773	midnightblue	--	--
F01.PB10501	pink	--	--
F01.PB11215	pink	K03260|1.59953e-21|nve:NEMVE_v1g218869|hypothetical protein; K03260 translation initiation factor 4G (A)	ko03013:RNA transport
F01.PB11777	pink	--	--
F01.PB12158	pink	--	--
F01.PB12409	pink	--	--
F01.PB12592	pink	--	--
F01.PB12763	pink	--	--
F01.PB13000	pink	K13177|0|smm:Smp_163110|DEAD box ATP-dependent RNA helicase; K13177 ATP-dependent RNA helicase DDX1 [EC:3.6.4.13] (A)	--
F01.PB14080	pink	--	--
F01.PB14672	pink	K13203|8.82304e-07|xma:102222409|zinc finger RNA-binding protein-like; K13203 zinc finger RNA-binding protein (A)	--
F01.PB15360	pink	--	--
F01.PB15419	pink	--	--
F01.PB15982	pink	--	--
F01.PB16108	pink	K14376|5.49604e-130|smm:Smp_178850|poly(A) polymerase; K14376 poly(A) polymerase [EC:2.7.7.19] (A)	ko03015:mRNA surveillance pathway
F01.PB16633	pink	--	--
F01.PB17081	pink	K04421|3.77906e-30|hro:HELRODRAFT_102572|hypothetical protein; K04421 mitogen-activated protein kinase kinase kinase 3 [EC:2.7.11.25] (A)	--
F01.PB1733	pink	K07889|1.8773e-67|tca:100141572|Rab5; Rab-protein 5; K07889 Ras-related protein Rab-5C (A)	ko04144:Endocytosis;ko04145:Phagosome
F01.PB17606	pink	K17943|9.41558e-171|smm:Smp_180910.1|pumilio; K17943 pumilio RNA-binding family (A)	--
F01.PB17887	pink	K01648|0|mde:101891858|ATP-citrate synthase-like; K01648 ATP citrate (pro-S)-lyase [EC:2.3.3.8] (A)	ko00020:Citrate cycle (TCA cycle)
F01.PB17978	pink	K01847|0|lgi:LOTGIDRAFT_227052|hypothetical protein; K01847 methylmalonyl-CoA mutase [EC:5.4.99.2] (A)	ko00280:Valine, leucine and isoleucine degradation;ko00630:Glyoxylate and dicarboxylate metabolism;ko00640:Propanoate metabolism;ko01200:Carbon metabolism
F01.PB1802	pink	--	--
F01.PB18094	pink	K05125|4.4397e-37|aag:AaeL_AAEL002640|discoidin domain receptor; K05125 discoidin domain receptor family member 2 [EC:2.7.10.1] (A)	--
F01.PB18474	pink	K03173|1.97311e-06|pbi:103066991|TRAF2; TNF receptor-associated factor 2; K03173 TNF receptor-associated factor 2 (A)	ko04010:MAPK signaling pathway;ko04141:Protein processing in endoplasmic reticulum;ko04210:Apoptosis;ko04622:RIG-I-like receptor signaling pathway;ko04920:Adipocytokine signaling pathway;ko05168:Herpes simplex infection
F01.PB18628	pink	K05853|0|smm:Smp_136710.2|calcium-transporting atpase sarcoplasmic/endoplasmic reticulum type (calcium pump); K05853 Ca2+ transporting ATPase, sarcoplasmic/endoplasmic reticulum [EC:3.6.3.8] (A)	--
F01.PB19208	pink	--	--
F01.PB19640	pink	K09272|5.86003e-36|apla:101802867|SSRP1; structure specific recognition protein 1; K09272 structure-specific recognition protein 1 (A)	--
F01.PB19765	pink	--	--
F01.PB19902	pink	K13986|2.73463e-20|ola:101156777|mitogen-activated protein kinase kinase kinase 15-like; K13986 mitogen-activated protein kinase kinase kinase 15 [EC:2.7.11.25] (A)	--
F01.PB19988	pink	--	--
F01.PB20283	pink	K01897|1.6776e-146|smm:Smp_103160.1|faa3; long-chain-fatty-acid--CoA ligase (EC:6.2.1.3); K01897 long-chain acyl-CoA synthetase [EC:6.2.1.3] (A)	ko00061:Fatty acid biosynthesis;ko00071:Fatty acid degradation;ko01212:Fatty acid metabolism;ko04146:Peroxisome
F01.PB20557	pink	K14429|0|lgi:LOTGIDRAFT_207292|hypothetical protein; K14429 solute carrier family 12 (potassium/chloride transporters), member 9 (A)	--
F01.PB20655	pink	K11838|2.28002e-177|oaa:100074824|USP7; ubiquitin specific peptidase 7 (herpes virus-associated); K11838 ubiquitin carboxyl-terminal hydrolase 7 [EC:3.4.19.12] (A)	ko04068:FoxO signaling pathway;ko05168:Herpes simplex infection;ko05169:Epstein-Barr virus infection;ko05203:Viral carcinogenesis
F01.PB21300	pink	K07752|2.26594e-107|lgi:LOTGIDRAFT_226642|hypothetical protein; K07752 carboxypeptidase D [EC:3.4.17.22] (A)	--
F01.PB22918	pink	--	--
F01.PB2292	pink	--	--
F01.PB23232	pink	K03010|0|smm:Smp_130680|DNA-directed rna polymerase II subunit; K03010 DNA-directed RNA polymerase II subunit RPB2 [EC:2.7.7.6] (A)	ko00230:Purine metabolism;ko00240:Pyrimidine metabolism;ko03020:RNA polymerase
F01.PB23480	pink	K08789|1.54832e-154|pon:100449587|microtubule-associated serine/threonine-protein kinase 1-like; K08789 microtubule-associated serine/threonine kinase [EC:2.7.11.1] (A)	--
F01.PB23604	pink	K06236|1.22739e-49|smm:Smp_123830|Collagen alpha-1(V) chain precursor; K06236 collagen, type I/II/III/V/XI/XXIV/XXVII, alpha (A)	ko04512:ECM-receptor interaction
F01.PB24861	pink	K06236|7.58364e-53|dre:336471|col1a2, alpha2(I), hm:zehn2357, wu:fa98d05, wu:fa99g10, wu:fb04c08, wu:fb11d06, zehn2357; collagen, type I, alpha 2; K06236 collagen, type I/II/III/V/XI/XXIV/XXVII, alpha (A)	ko04510:Focal adhesion;ko04512:ECM-receptor interaction
F01.PB24925	pink	--	--
F01.PB2536	pink	--	--
F01.PB25393	pink	--	--
F01.PB25463	pink	--	--
F01.PB25508	pink	--	--
F01.PB25521	pink	--	--
F01.PB25617	pink	--	--
F01.PB26110	pink	--	--
F01.PB26253	pink	--	--
F01.PB26260	pink	K06095|1.27586e-47|hgl:101706793|Mpdz; multiple PDZ domain protein; K06095 multiple PDZ domain protein (A)	ko04530:Tight junction
F01.PB26755	pink	--	--
F01.PB26779	pink	K09644|2.79085e-77|bfo:BRAFLDRAFT_90679|hypothetical protein; K09644 apolipoprotein(a) [EC:3.4.21.-] (A)	--
F01.PB26991	pink	K16175|8.9725e-84|mdo:100016936|SCRIB; scribbled planar cell polarity protein; K16175 protein scribble (A)	ko04390:Hippo signaling pathway;ko05203:Viral carcinogenesis
F01.PB27056	pink	--	--
F01.PB27311	pink	K05641|0|lgi:LOTGIDRAFT_212836|hypothetical protein; K05641 ATP-binding cassette, subfamily A (ABC1), member 1 (A)	ko02010:ABC transporters
F01.PB2784	pink	--	--
F01.PB2832	pink	--	--
F01.PB28975	pink	K12812|3.57331e-107|smm:Smp_003660|DEAD box ATP-dependent RNA helicase; K12812 ATP-dependent RNA helicase UAP56/SUB2 [EC:3.6.4.13] (A)	ko03013:RNA transport;ko03015:mRNA surveillance pathway;ko03040:Spliceosome
F01.PB29113	pink	--	--
F01.PB29118	pink	--	--
F01.PB29197	pink	K04441|1.31663e-85|loa:LOAG_06056|CMGC/MAPK/P38 protein kinase; K04441 p38 MAP kinase [EC:2.7.11.24] (A)	ko04010:MAPK signaling pathway;ko04068:FoxO signaling pathway
F01.PB30251	pink	K00850|0|smm:Smp_043670.1|6-phosphofructokinase (EC:2.7.1.11); K00850 6-phosphofructokinase 1 [EC:2.7.1.11] (A)	ko00010:Glycolysis / Gluconeogenesis;ko00030:Pentose phosphate pathway;ko00051:Fructose and mannose metabolism;ko00052:Galactose metabolism;ko01200:Carbon metabolism;ko01230:Biosynthesis of amino acids;ko03018:RNA degradation
F01.PB30828	pink	--	--
F01.PB31198	pink	K06236|4.73506e-29|bmor:101746136|collagen alpha-1(II) chain-like; K06236 collagen, type I/II/III/V/XI/XXIV/XXVII, alpha (A)	ko04512:ECM-receptor interaction
F01.PB31386	pink	K04536|0|smm:Smp_010230.2|guanine nucleotide-binding protein beta 1 4 (G protein beta1 4); K04536 guanine nucleotide-binding protein G(I)/G(S)/G(T) subunit beta-1 (A)	--
F01.PB3161	pink	K02156|7.15921e-36|aqu:100638450|piwi-like protein 1-like; K02156 aubergine (A)	ko04320:Dorso-ventral axis formation
F01.PB32903	pink	--	--
F01.PB3311	pink	--	--
F01.PB33338	pink	--	--
F01.PB33444	pink	--	--
F01.PB33592	pink	K07151|4.04156e-111|isc:IscW_ISCW022325|oligosaccharyl transferase, putative (EC:2.4.1.119); K07151 dolichyl-diphosphooligosaccharide--protein glycosyltransferase [EC:2.4.99.18] (A)	ko00510:N-Glycan biosynthesis;ko04141:Protein processing in endoplasmic reticulum
F01.PB34047	pink	K08624|1.49303e-100|tca:660604|ADAMTS9; A disintegrin and metalloproteinase with thrombospondin motifs 9; K08624 a disintegrin and metalloproteinase with thrombospondin motifs 9 [EC:3.4.24.-] (A)	--
F01.PB36909	pink	--	--
F01.PB37452	pink	--	--
F01.PB3829	pink	K02150|1.86253e-21|phu:Phum_PHUM598510|vacuolar ATP synthase subunit E, putative (EC:3.6.3.14); K02150 V-type H+-transporting ATPase subunit E (A)	ko00190:Oxidative phosphorylation;ko04145:Phagosome
F01.PB38970	pink	--	--
F01.PB39138	pink	K10594|4.35574e-167|mdo:100017074|HERC1; HECT and RLD domain containing E3 ubiquitin protein ligase family member 1; K10594 E3 ubiquitin-protein ligase HERC1 [EC:6.3.2.19] (A)	ko04120:Ubiquitin mediated proteolysis
F01.PB39431	pink	--	--
F01.PB3952	pink	K06630|6.9906e-64|hro:HELRODRAFT_153934|hypothetical protein; K06630 14-3-3 protein epsilon (A)	--
F01.PB3967	pink	K08957|4.9204e-91|loa:LOAG_01274|CK1/CK1/CK1-A protein kinase; K08957 casein kinase 1, alpha [EC:2.7.11.1] (A)	ko04310:Wnt signaling pathway;ko04340:Hedgehog signaling pathway
F01.PB4025	pink	K01052|1.81784e-83|smm:Smp_011000|yeh1; lipase 1; sterol esterase 1; sterol esterase 2; K01052 lysosomal acid lipase/cholesteryl ester hydrolase [EC:3.1.1.13] (A)	ko00100:Steroid biosynthesis;ko04142:Lysosome
F01.PB406	pink	K07374|1.32122e-75|lcm:102352240|tubulin alpha chain, testis-specific-like; K07374 tubulin alpha (A)	ko04145:Phagosome;ko04540:Gap junction
F01.PB41049	pink	K09272|3.01961e-36|apla:101802867|SSRP1; structure specific recognition protein 1; K09272 structure-specific recognition protein 1 (A)	--
F01.PB41072	pink	--	--
F01.PB4113	pink	--	--
F01.PB41803	pink	K11647|0|smm:Smp_158050|helicase; K11647 SWI/SNF-related matrix-associated actin-dependent regulator of chromatin subfamily A member 2/4 [EC:3.6.4.-] (A)	--
F01.PB42263	pink	--	--
F01.PB42572	pink	--	--
F01.PB42923	pink	K11433|2.54636e-17|hmg:101236419|histone-lysine N-methyltransferase SETMAR-like; K11433 histone-lysine N-methyltransferase SETMAR [EC:2.1.1.43] (A)	ko00310:Lysine degradation
F01.PB42961	pink	K04860|1.02219e-36|cfa:476585|CACNA2D3; calcium channel, voltage-dependent, alpha 2/delta subunit 3; K04860 voltage-dependent calcium channel alpha-2/delta-3 (A)	ko04010:MAPK signaling pathway;ko04260:Cardiac muscle contraction;ko04261:Adrenergic signaling in cardiomyocytes;ko04921:Oxytocin signaling pathway;ko05410:Hypertrophic cardiomyopathy (HCM);ko05412:Arrhythmogenic right ventricular cardiomyopathy (ARVC);ko05414:Dilated cardiomyopathy
F01.PB43008	pink	--	--
F01.PB43118	pink	--	--
F01.PB43121	pink	K13863|1.38737e-67|rno:25648|Slc7a1, Atrc1, CAT1, Cat-1; solute carrier family 7 (cationic amino acid transporter, y+ system), member 1; K13863 solute carrier family 7 (cationic amino acid transporter), member 1 (A)	ko05206:MicroRNAs in cancer
F01.PB43583	pink	--	--
F01.PB43648	pink	--	--
F01.PB44397	pink	K11433|1.1325e-92|hsa:6419|SETMAR, HsMar1, METNASE, Mar1; SET domain and mariner transposase fusion gene (EC:2.1.1.43); K11433 histone-lysine N-methyltransferase SETMAR [EC:2.1.1.43] (A)	ko00310:Lysine degradation
F01.PB4870	pink	--	--
F01.PB4954	pink	K01202|2.82185e-138|lgi:LOTGIDRAFT_218637|hypothetical protein; K01202 galactosylceramidase [EC:3.2.1.46] (A)	ko00600:Sphingolipid metabolism;ko04142:Lysosome
F01.PB6275	pink	--	--
F01.PB7000	pink	K00029|0|ame:411813|Men, GB16951; malic enzyme; K00029 malate dehydrogenase (oxaloacetate-decarboxylating)(NADP+) [EC:1.1.1.40] (A)	ko00620:Pyruvate metabolism;ko01200:Carbon metabolism
F01.PB7076	pink	--	--
F01.PB7200	pink	--	--
F01.PB7823	pink	--	--
F01.PB8545	pink	--	--
F01.PB87	pink	--	--
F01.PB891	pink	--	--
F01.PB9079	pink	K05735|4.04409e-35|hmg:100200367|serine/threonine-protein kinase PAK 6-like; K05735 p21-activated kinase 6 [EC:2.7.11.1] (A)	--
F01.PB9099	pink	K10149|2.19524e-28|smm:Smp_139530|cellular tumor antigen P53; K10149 tumor protein p63 (A)	--
F01.PB9108	pink	K04421|1.3076e-30|hro:HELRODRAFT_102572|hypothetical protein; K04421 mitogen-activated protein kinase kinase kinase 3 [EC:2.7.11.25] (A)	--
F01.PB9500	pink	K00297|0|lgi:LOTGIDRAFT_214878|hypothetical protein; K00297 methylenetetrahydrofolate reductase (NADPH) [EC:1.5.1.20] (A)	ko00670:One carbon pool by folate;ko01200:Carbon metabolism
F01.PB9634	pink	K06236|1.3327e-12|hgl:101710034|Col24a1; collagen, type XXIV, alpha 1; K06236 collagen, type I/II/III/V/XI/XXIV/XXVII, alpha (A)	ko04151:PI3K-Akt signaling pathway;ko04510:Focal adhesion;ko04512:ECM-receptor interaction;ko04611:Platelet activation;ko04974:Protein digestion and absorption;ko05146:Amoebiasis
F01.PB9694	pink	K04409|1.59376e-145|dpe:Dper_GL21741|GL21741 gene product from transcript GL21741-RA; K04409 p21-activated kinase 1 [EC:2.7.11.1] (A)	--
F01.PB9790	pink	--	--
F01.PB9986	pink	K18757|3.79172e-55|smm:Smp_122800|lupus la ribonucleoprotein; K18757 la-related protein 1 (A)	--
F01.PB10468	purple	--	--
F01.PB10786	purple	--	--
F01.PB10976	purple	K15501|1.67531e-06|lgi:LOTGIDRAFT_106669|hypothetical protein; K15501 serine/threonine-protein phosphatase 6 regulatory subunit 3 (A)	--
F01.PB11297	purple	K00761|1.26936e-10|pbi:103052979|uncharacterized LOC103052979; K00761 uracil phosphoribosyltransferase [EC:2.4.2.9] (A)	ko00240:Pyrimidine metabolism
F01.PB11342	purple	--	--
F01.PB11822	purple	--	--
F01.PB11960	purple	--	--
F01.PB12200	purple	K16469|1.65777e-06|spu:589622|crocc; ciliary rootlet coiled-coil, rootletin; K16469 rootletin (A)	--
F01.PB13	purple	--	--
F01.PB13515	purple	--	--
F01.PB13956	purple	K14692|9.16287e-135|acs:100557079|slc30a5; solute carrier family 30 (zinc transporter), member 5; K14692 solute carrier family 30 (zinc transporter), member 5/7 (A)	--
F01.PB14621	purple	K00649|1.83313e-79|lgi:LOTGIDRAFT_159917|hypothetical protein; K00649 glyceronephosphate O-acyltransferase [EC:2.3.1.42] (A)	ko00564:Glycerophospholipid metabolism;ko04146:Peroxisome
F01.PB14660	purple	--	--
F01.PB1474	purple	K00953|1.76904e-62|lgi:LOTGIDRAFT_106425|hypothetical protein; K00953 FAD synthetase [EC:2.7.7.2] (A)	ko00740:Riboflavin metabolism
F01.PB14879	purple	--	--
F01.PB14953	purple	K01411|1.72916e-73|ola:101160369|nardilysin-like; K01411 nardilysin [EC:3.4.24.61] (A)	--
F01.PB15605	purple	--	--
F01.PB15969	purple	K00850|0|smm:Smp_043670.1|6-phosphofructokinase (EC:2.7.1.11); K00850 6-phosphofructokinase 1 [EC:2.7.1.11] (A)	ko00010:Glycolysis / Gluconeogenesis;ko00030:Pentose phosphate pathway;ko00051:Fructose and mannose metabolism;ko00052:Galactose metabolism;ko01200:Carbon metabolism;ko01230:Biosynthesis of amino acids;ko03018:RNA degradation
F01.PB16273	purple	K04674|4.65752e-105|pps:100984463|TGFBR1; transforming growth factor, beta receptor 1; K04674 TGF-beta receptor type-1 [EC:2.7.11.30] (A)	ko04010:MAPK signaling pathway;ko04060:Cytokine-cytokine receptor interaction;ko04068:FoxO signaling pathway;ko04144:Endocytosis;ko04350:TGF-beta signaling pathway;ko04380:Osteoclast differentiation;ko04390:Hippo signaling pathway;ko04520:Adherens junction;ko05142:Chagas disease (American trypanosomiasis);ko05161:Hepatitis B;ko05166:HTLV-I infection;ko05200:Pathways in cancer;ko05210:Colorectal c…
F01.PB16385	purple	K04421|7.73121e-36|hro:HELRODRAFT_102572|hypothetical protein; K04421 mitogen-activated protein kinase kinase kinase 3 [EC:2.7.11.25] (A)	--
F01.PB16779	purple	K01411|1.90857e-108|ola:101160369|nardilysin-like; K01411 nardilysin [EC:3.4.24.61] (A)	--
F01.PB17296	purple	K07203|0|smm:Smp_122910|ataxia telangiectasia mutated (atm)-related; K07203 FKBP12-rapamycin complex-associated protein (A)	ko04150:mTOR signaling pathway
F01.PB17344	purple	--	--
F01.PB17442	purple	--	--
F01.PB17726	purple	K06236|1.71141e-29|hro:HELRODRAFT_168029|hypothetical protein; K06236 collagen, type I/II/III/V/XI/XXIV/XXVII, alpha (A)	ko04512:ECM-receptor interaction
F01.PB18898	purple	--	--
F01.PB19228	purple	--	--
F01.PB22109	purple	--	--
F01.PB22448	purple	K10408|0|lgi:LOTGIDRAFT_210054|hypothetical protein; K10408 dynein heavy chain, axonemal (A)	--
F01.PB22631	purple	--	--
F01.PB22903	purple	K09272|5.30414e-59|smm:Smp_148930|structure specific recognition protein; K09272 structure-specific recognition protein 1 (A)	--
F01.PB23359	purple	K01847|0|lgi:LOTGIDRAFT_227052|hypothetical protein; K01847 methylmalonyl-CoA mutase [EC:5.4.99.2] (A)	ko00280:Valine, leucine and isoleucine degradation;ko00630:Glyoxylate and dicarboxylate metabolism;ko00640:Propanoate metabolism;ko01200:Carbon metabolism
F01.PB24509	purple	K11433|1.30435e-26|ptr:470738|SETMAR; histone-lysine N-methyltransferase SETMAR; K11433 histone-lysine N-methyltransferase SETMAR [EC:2.1.1.43] (A)	ko00310:Lysine degradation
F01.PB25047	purple	K04468|7.95926e-91|hro:HELRODRAFT_107531|hypothetical protein; K04468 nemo like kinase [EC:2.7.11.24] (A)	ko04068:FoxO signaling pathway;ko04310:Wnt signaling pathway
F01.PB26050	purple	--	--
F01.PB26995	purple	--	--
F01.PB27106	purple	K18757|1.15138e-70|asn:102375689|LARP1; La ribonucleoprotein domain family, member 1; K18757 la-related protein 1 (A)	--
F01.PB27651	purple	--	--
F01.PB28306	purple	K02206|7.47256e-17|tru:101062041|cyclin-dependent kinase 2-like; K02206 cyclin-dependent kinase 2 [EC:2.7.11.22] (A)	ko04068:FoxO signaling pathway;ko04110:Cell cycle;ko04114:Oocyte meiosis;ko04115:p53 signaling pathway;ko04914:Progesterone-mediated oocyte maturation;ko05168:Herpes simplex infection
F01.PB28623	purple	--	--
F01.PB28875	purple	--	--
F01.PB2950	purple	K16469|3.00054e-44|spu:589622|crocc; ciliary rootlet coiled-coil, rootletin; K16469 rootletin (A)	--
F01.PB29509	purple	--	--
F01.PB29527	purple	K04437|0|smm:Smp_000100|filamin; K04437 filamin (A)	--
F01.PB29681	purple	--	--
F01.PB29934	purple	K01099|1.00536e-124|smm:Smp_064190|ocrl type II inositol 5-phosphatase; K01099 phosphatidylinositol-bisphosphatase [EC:3.1.3.36] (A)	ko00562:Inositol phosphate metabolism;ko04070:Phosphatidylinositol signaling system
F01.PB30679	purple	--	--
F01.PB31047	purple	--	--
F01.PB31100	purple	--	--
F01.PB3121	purple	--	--
F01.PB31691	purple	--	--
F01.PB31852	purple	K11262|0|xma:102219234|acetyl-CoA carboxylase-like; K11262 acetyl-CoA carboxylase / biotin carboxylase [EC:6.4.1.2 6.3.4.14] (A)	ko00061:Fatty acid biosynthesis;ko00620:Pyruvate metabolism;ko00640:Propanoate metabolism;ko01212:Fatty acid metabolism;ko04910:Insulin signaling pathway
F01.PB33077	purple	--	--
F01.PB33262	purple	--	--
F01.PB33264	purple	--	--
F01.PB33283	purple	--	--
F01.PB33628	purple	K02256|2.00123e-39|spu:2652718|COX1; cytochrome c oxidase subunit I; K02256 cytochrome c oxidase subunit 1 [EC:1.9.3.1] (A)	ko00190:Oxidative phosphorylation
F01.PB35591	purple	--	--
F01.PB3599	purple	K11594|1.55508e-92|rno:317335|Ddx3x; DEAD (Asp-Glu-Ala-Asp) box helicase 3, X-linked (EC:3.6.4.13); K11594 ATP-dependent RNA helicase DDX3X [EC:3.6.4.13] (A)	ko04622:RIG-I-like receptor signaling pathway;ko05161:Hepatitis B;ko05203:Viral carcinogenesis
F01.PB38870	purple	--	--
F01.PB39196	purple	K00901|0|smm:Smp_036180|diacylglycerol kinase theta; K00901 diacylglycerol kinase (ATP) [EC:2.7.1.107] (A)	ko00561:Glycerolipid metabolism;ko00564:Glycerophospholipid metabolism;ko04070:Phosphatidylinositol signaling system
F01.PB39981	purple	K11433|3.01419e-89|pon:100447656|SETMAR; histone-lysine N-methyltransferase SETMAR; K11433 histone-lysine N-methyltransferase SETMAR [EC:2.1.1.43] (A)	ko00310:Lysine degradation
F01.PB40048	purple	K01847|0|bfo:BRAFLDRAFT_245763|hypothetical protein; K01847 methylmalonyl-CoA mutase [EC:5.4.99.2] (A)	ko00280:Valine, leucine and isoleucine degradation;ko00630:Glyoxylate and dicarboxylate metabolism;ko00640:Propanoate metabolism;ko01200:Carbon metabolism
F01.PB40296	purple	--	--
F01.PB4118	purple	--	--
F01.PB41228	purple	--	--
F01.PB42458	purple	--	--
F01.PB42651	purple	--	--
F01.PB4281	purple	--	--
F01.PB42835	purple	K10413|0|smm:Smp_157410|hypothetical protein; K10413 dynein heavy chain 1, cytosolic (A)	ko04145:Phagosome
F01.PB43727	purple	--	--
F01.PB4480	purple	--	--
F01.PB4513	purple	K01593|2.14032e-37|smm:Smp_171580|alcohol dehydrogenase; phenylalanine decarboxylase (EC:1.1.1.1 4.1.1.53); K01593 aromatic-L-amino-acid decarboxylase [EC:4.1.1.28] (A)	ko00340:Histidine metabolism;ko00350:Tyrosine metabolism;ko00360:Phenylalanine metabolism;ko00380:Tryptophan metabolism
F01.PB4748	purple	K06115|1.12204e-23|der:Dere_GG15134|GG15134 gene product from transcript GG15134-RA; K06115 spectrin beta (A)	--
F01.PB5328	purple	K04534|2.42572e-64|smm:Smp_016630.1|trimeric G-protein alpha o subunit; K04534 guanine nucleotide-binding protein G(o) subunit alpha (A)	--
F01.PB5411	purple	--	--
F01.PB5822	purple	--	--
F01.PB699	purple	K17255|8.90379e-17|tad:TRIADDRAFT_35792|expressed hypothetical protein; K17255 Rab GDP dissociation inhibitor (A)	--
F01.PB7164	purple	K10407|1.56548e-104|mze:101468719|kinesin light chain 1-like; K10407 kinesin light chain (A)	ko05132:Salmonella infection
F01.PB7566	purple	--	--
F01.PB7971	purple	--	--
F01.PB8181	purple	K18734|4.43867e-44|lgi:LOTGIDRAFT_228810|hypothetical protein; K18734 protein SMG8 (A)	--
F01.PB8963	purple	--	--
F01.PB9116	purple	--	--
F01.PB9127	purple	K05633|6.67537e-180|hro:HELRODRAFT_62284|hypothetical protein; K05633 atrophin-1 interacting protein 5 (WW domain containing E3 ubiquitin protein ligase 1) [EC:6.3.2.19] (A)	ko04120:Ubiquitin mediated proteolysis;ko04144:Endocytosis
F01.PB9808	purple	--	--
F01.PB10347	salmon	--	--
F01.PB10355	salmon	--	--
F01.PB11006	salmon	K05093|8.1712e-90|hro:HELRODRAFT_70474|hypothetical protein; K05093 fibroblast growth factor receptor 2 [EC:2.7.10.1] (A)	ko04144:Endocytosis
F01.PB11748	salmon	K09114|2.18674e-09|smm:Smp_021340.1|Mxi neural development protein; K09114 MAX dimerization protein (A)	--
F01.PB1265	salmon	K05692|6.76006e-158|pps:100987691|actin, cytoplasmic 1-like; K05692 actin beta/gamma 1 (A)	ko04015:Rap1 signaling pathway;ko04145:Phagosome;ko04390:Hippo signaling pathway;ko04510:Focal adhesion;ko04520:Adherens junction;ko04530:Tight junction;ko04611:Platelet activation;ko04670:Leukocyte transendothelial migration;ko04810:Regulation of actin cytoskeleton;ko04919:Thyroid hormone signaling pathway;ko04921:Oxytocin signaling pathway;ko05100:Bacterial invasion of epithelial cells;ko05132:…
F01.PB12714	salmon	K02156|9.61554e-71|aqu:100638450|piwi-like protein 1-like; K02156 aubergine (A)	ko04320:Dorso-ventral axis formation
F01.PB13664	salmon	--	--
F01.PB13703	salmon	K04429|1.9723e-133|smm:Smp_068060.1|serine/threonine protein kinase; K04429 thousand and one amino acid protein kinase [EC:2.7.11.1] (A)	--
F01.PB15347	salmon	K18757|1.7551e-12|smm:Smp_122800|lupus la ribonucleoprotein; K18757 la-related protein 1 (A)	--
F01.PB17973	salmon	K17943|1.36735e-150|smm:Smp_180910.1|pumilio; K17943 pumilio RNA-binding family (A)	--
F01.PB18135	salmon	K09228|7.37569e-09|shr:100914040|zinc finger protein 420-like; K09228 KRAB domain-containing zinc finger protein (A)	--
F01.PB18556	salmon	--	--
F01.PB18927	salmon	--	--
F01.PB20100	salmon	--	--
F01.PB20692	salmon	K04441|6.91232e-138|phi:102109820|MAPK11; mitogen-activated protein kinase 11; K04441 p38 MAP kinase [EC:2.7.11.24] (A)	ko04010:MAPK signaling pathway;ko04068:FoxO signaling pathway;ko04261:Adrenergic signaling in cardiomyocytes;ko04370:VEGF signaling pathway;ko04620:Toll-like receptor signaling pathway;ko04621:NOD-like receptor signaling pathway;ko04622:RIG-I-like receptor signaling pathway;ko04912:GnRH signaling pathway;ko04914:Progesterone-mediated oocyte maturation;ko05132:Salmonella infection;ko05164:Influenz…
F01.PB20947	salmon	K03173|2.24578e-54|ola:101155367|TNF receptor-associated factor 2-like; K03173 TNF receptor-associated factor 2 (A)	ko04010:MAPK signaling pathway;ko04141:Protein processing in endoplasmic reticulum;ko04210:Apoptosis;ko04622:RIG-I-like receptor signaling pathway;ko04920:Adipocytokine signaling pathway;ko05168:Herpes simplex infection
F01.PB21482	salmon	K15503|1.22847e-44|aag:AaeL_AAEL014668|ankyrin 2,3/unc44; K15503 serine/threonine-protein phosphatase 6 regulatory ankyrin repeat subunit B (A)	--
F01.PB22299	salmon	K11446|9.02538e-06|loa:LOAG_01817|jmjC domain-containing protein; K11446 histone demethylase JARID1 [EC:1.14.11.-] (A)	--
F01.PB23340	salmon	K08601|5.30421e-40|myb:102247016|CYLD; cylindromatosis (turban tumor syndrome); K08601 ubiquitin thioesterase CYLD [EC:3.4.19.12] (A)	ko04380:Osteoclast differentiation;ko04622:RIG-I-like receptor signaling pathway
F01.PB24553	salmon	--	--
F01.PB24723	salmon	--	--
F01.PB25003	salmon	K11322|5.04e-58|smm:Smp_014400.3|enhancer of polycomb; K11322 enhancer of polycomb-like protein (A)	--
F01.PB25022	salmon	--	--
F01.PB25815	salmon	K05633|0|lcm:102360416|WWP1; WW domain containing E3 ubiquitin protein ligase 1; K05633 atrophin-1 interacting protein 5 (WW domain containing E3 ubiquitin protein ligase 1) [EC:6.3.2.19] (A)	ko04120:Ubiquitin mediated proteolysis;ko04144:Endocytosis
F01.PB25852	salmon	--	--
F01.PB26152	salmon	K18752|0|lgi:LOTGIDRAFT_112611|hypothetical protein; K18752 transportin-1 (A)	--
F01.PB26781	salmon	K08601|1.07236e-47|dan:Dana_GF14119|GF14119 gene product from transcript GF14119-RA; K08601 ubiquitin thioesterase CYLD [EC:3.4.19.12] (A)	--
F01.PB26798	salmon	--	--
F01.PB29935	salmon	--	--
F01.PB31057	salmon	K05692|2.63017e-109|loa:LOAG_12610|hypothetical protein; K05692 actin beta/gamma 1 (A)	ko04145:Phagosome
F01.PB32281	salmon	K01581|9.57797e-86|tad:TRIADDRAFT_27475|hypothetical protein; K01581 ornithine decarboxylase [EC:4.1.1.17] (A)	ko00330:Arginine and proline metabolism;ko00480:Glutathione metabolism
F01.PB32719	salmon	--	--
F01.PB33057	salmon	K01530|0|lgi:LOTGIDRAFT_136856|hypothetical protein; K01530 phospholipid-translocating ATPase [EC:3.6.3.1] (A)	--
F01.PB35900	salmon	--	--
F01.PB38667	salmon	--	--
F01.PB40246	salmon	--	--
F01.PB4368	salmon	--	--
F01.PB5151	salmon	K10645|2.82612e-07|cmy:102938720|MIB2; mindbomb E3 ubiquitin protein ligase 2; K10645 E3 ubiquitin-protein ligase mind-bomb [EC:6.3.2.19] (A)	--
F01.PB5488	salmon	K08857|5.7685e-37|cin:100175739|serine/threonine-protein kinase Nek11-like; K08857 NIMA (never in mitosis gene a)-related kinase [EC:2.7.11.1] (A)	--
F01.PB5735	salmon	K05735|4.54379e-30|hmg:100200367|serine/threonine-protein kinase PAK 6-like; K05735 p21-activated kinase 6 [EC:2.7.11.1] (A)	--
F01.PB7893	salmon	K08765|0|hmg:100206022|cpt1a; carnitine palmitoyltransferase 1A (liver); K08765 carnitine O-palmitoyltransferase 1 [EC:2.3.1.21] (A)	ko00071:Fatty acid degradation;ko01212:Fatty acid metabolism
F01.PB803	salmon	K02187|3.19966e-24|oaa:100087105|CASP3; caspase 3, apoptosis-related cysteine peptidase; K02187 caspase 3 [EC:3.4.22.56] (A)	ko04010:MAPK signaling pathway;ko04115:p53 signaling pathway;ko04210:Apoptosis;ko04650:Natural killer cell mediated cytotoxicity;ko04668:TNF signaling pathway;ko04726:Serotonergic synapse;ko04932:Non-alcoholic fatty liver disease (NAFLD);ko05010:Alzheimer's disease;ko05012:Parkinson's disease;ko05014:Amyotrophic lateral sclerosis (ALS);ko05016:Huntington's disease;ko05133:Pertussis;ko05134:Legion…
F01.PB8531	salmon	K02132|0|amj:102576672|ATP5A1; ATP synthase, H+ transporting, mitochondrial F1 complex, alpha subunit 1, cardiac muscle; K02132 F-type H+-transporting ATPase subunit alpha (A)	ko00190:Oxidative phosphorylation
F01.PB9000	salmon	K04420|2.07691e-23|nve:NEMVE_v1g104385|hypothetical protein; K04420 mitogen-activated protein kinase kinase kinase 2 [EC:2.7.11.25] (A)	--
F01.PB9228	salmon	--	--
F01.PB10013	turquoise	K05038|0|smm:Smp_131890|sodium/chloride dependent transporter; K05038 solute carrier family 6 (neurotransmitter transporter, amino acid) member 5/7/9/14 (A)	--
F01.PB1007	turquoise	K08863|1.7071e-22|dgr:Dgri_GH16744|GH16744 gene product from transcript GH16744-RA; K08863 polo-like kinase 4 [EC:2.7.11.21] (A)	ko04068:FoxO signaling pathway
F01.PB10090	turquoise	K10885|4.55975e-41|nve:NEMVE_v1g245417|hypothetical protein; K10885 ATP-dependent DNA helicase 2 subunit 2 (A)	ko03450:Non-homologous end-joining
F01.PB10112	turquoise	K08765|0|lgi:LOTGIDRAFT_189988|hypothetical protein; K08765 carnitine O-palmitoyltransferase 1 [EC:2.3.1.21] (A)	ko00071:Fatty acid degradation;ko01212:Fatty acid metabolism
F01.PB10115	turquoise	K12317|8.57429e-116|pss:102449540|GANC; glucosidase, alpha; neutral C; K12317 neutral alpha-glucosidase C [EC:3.2.1.20] (A)	ko00052:Galactose metabolism;ko00500:Starch and sucrose metabolism
F01.PB10135	turquoise	K03021|2.49154e-138|cin:100175086|polr3b; DNA-directed RNA polymerase III subunit RPC2; K03021 DNA-directed RNA polymerase III subunit RPC2 [EC:2.7.7.6] (A)	ko00230:Purine metabolism;ko00240:Pyrimidine metabolism;ko03020:RNA polymerase
F01.PB10139	turquoise	--	--
F01.PB10146	turquoise	K11594|2.6122e-153|smm:Smp_033710|DEAD box ATP-dependent RNA helicase; K11594 ATP-dependent RNA helicase DDX3X [EC:3.6.4.13] (A)	--
F01.PB10154	turquoise	--	--
F01.PB1017	turquoise	--	--
F01.PB10175	turquoise	K04420|3.7281e-41|hro:HELRODRAFT_74186|hypothetical protein; K04420 mitogen-activated protein kinase kinase kinase 2 [EC:2.7.11.25] (A)	--
F01.PB10191	turquoise	--	--
F01.PB10193	turquoise	--	--
F01.PB10194	turquoise	--	--
F01.PB10279	turquoise	K01596|0|hro:HELRODRAFT_106117|hypothetical protein; K01596 phosphoenolpyruvate carboxykinase (GTP) [EC:4.1.1.32] (A)	ko00010:Glycolysis / Gluconeogenesis;ko00020:Citrate cycle (TCA cycle);ko00620:Pyruvate metabolism;ko04068:FoxO signaling pathway
F01.PB10284	turquoise	K17907|9.49802e-55|dwi:Dwil_GK20903|GK20903 gene product from transcript GK20903-RA; K17907 autophagy-related protein 9 (A)	--
F01.PB10297	turquoise	--	--
F01.PB10322	turquoise	--	--
F01.PB10382	turquoise	--	--
F01.PB10394	turquoise	--	--
F01.PB10396	turquoise	K05633|0|lcm:102360416|WWP1; WW domain containing E3 ubiquitin protein ligase 1; K05633 atrophin-1 interacting protein 5 (WW domain containing E3 ubiquitin protein ligase 1) [EC:6.3.2.19] (A)	ko04120:Ubiquitin mediated proteolysis;ko04144:Endocytosis
F01.PB10450	turquoise	K17533|3.21314e-26|bfo:BRAFLDRAFT_210593|hypothetical protein; K17533 mitogen-activated protein kinase kinase kinase 19 [EC:2.7.11.1] (A)	--
F01.PB10532	turquoise	K05733|1.5786e-22|fab:101810521|serine/threonine-protein kinase PAK 3-like; K05733 p21-activated kinase 3 [EC:2.7.11.1] (A)	ko04012:ErbB signaling pathway;ko04510:Focal adhesion;ko04810:Regulation of actin cytoskeleton
F01.PB10544	turquoise	--	--
F01.PB10569	turquoise	--	--
F01.PB10575	turquoise	--	--
F01.PB10577	turquoise	K04420|1.14392e-39|hro:HELRODRAFT_74186|hypothetical protein; K04420 mitogen-activated protein kinase kinase kinase 2 [EC:2.7.11.25] (A)	--
F01.PB1058	turquoise	--	--
F01.PB10600	turquoise	K16197|3.19874e-75|xtr:496529|ywhab, 14-3-3beta, gw128, hs1, kcip-1; tyrosine 3-monooxygenase/tryptophan 5-monooxygenase activation protein, beta; K16197 14-3-3 protein beta/theta/zeta (A)	ko04110:Cell cycle;ko04114:Oocyte meiosis
F01.PB10605	turquoise	--	--
F01.PB10624	turquoise	K04380|6.01526e-17|oaa:100088033|MAPT; microtubule-associated protein tau; K04380 microtubule-associated protein tau (A)	ko04010:MAPK signaling pathway;ko05010:Alzheimer's disease
F01.PB10642	turquoise	--	--
F01.PB10657	turquoise	K14007|1.52334e-180|xma:102223221|protein transport protein Sec24A-like; K14007 protein transport protein SEC24 (A)	ko04141:Protein processing in endoplasmic reticulum
F01.PB10678	turquoise	--	--
F01.PB10684	turquoise	K01490|0|dre:571355|ampd2, wu:fb72d11; adenosine monophosphate deaminase 2 (isoform L); K01490 AMP deaminase [EC:3.5.4.6] (A)	ko00230:Purine metabolism
F01.PB10685	turquoise	K09490|0|fpg:101913530|HSPA5; heat shock 70kDa protein 5 (glucose-regulated protein, 78kDa); K09490 heat shock 70kDa protein 5 (A)	ko03060:Protein export;ko04141:Protein processing in endoplasmic reticulum
F01.PB10693	turquoise	K08131|7.45813e-11|pbi:103059142|COL9A2; collagen, type IX, alpha 2; K08131 collagen, type IX, alpha (A)	--
F01.PB10716	turquoise	K07374|0|xtr:100144986|tubal3; tubulin, alpha-like 3; K07374 tubulin alpha (A)	ko04145:Phagosome;ko04540:Gap junction
F01.PB10723	turquoise	--	--
F01.PB1074	turquoise	K08957|3.6604e-90|cin:100177660|casein kinase I isoform alpha; K08957 casein kinase 1, alpha [EC:2.7.11.1] (A)	ko04310:Wnt signaling pathway;ko04340:Hedgehog signaling pathway
F01.PB10790	turquoise	K10406|9.02729e-37|bfo:BRAFLDRAFT_118210|hypothetical protein; K10406 kinesin family member C2/C3 (A)	--
F01.PB10871	turquoise	--	--
F01.PB10907	turquoise	--	--
F01.PB10910	turquoise	--	--
F01.PB10939	turquoise	--	--
F01.PB1094	turquoise	--	--
F01.PB10940	turquoise	--	--
F01.PB10968	turquoise	--	--
F01.PB10985	turquoise	--	--
F01.PB11005	turquoise	--	--
F01.PB11057	turquoise	--	--
F01.PB11123	turquoise	K11430|3.24456e-74|smm:Smp_078900|enhancer of zeste ezh; K11430 histone-lysine N-methyltransferase EZH2 [EC:2.1.1.43] (A)	--
F01.PB11134	turquoise	K01099|1.54332e-57|ola:101162611|inositol polyphosphate 5-phosphatase OCRL-1-like; K01099 phosphatidylinositol-bisphosphatase [EC:3.1.3.36] (A)	ko00562:Inositol phosphate metabolism;ko04070:Phosphatidylinositol signaling system
F01.PB11210	turquoise	--	--
F01.PB1122	turquoise	--	--
F01.PB11220	turquoise	--	--
F01.PB11227	turquoise	--	--
F01.PB11253	turquoise	--	--
F01.PB113	turquoise	--	--
F01.PB11336	turquoise	K14807|2.89924e-56|shr:100933373|DDX51; DEAD (Asp-Glu-Ala-Asp) box polypeptide 51; K14807 ATP-dependent RNA helicase DDX51/DBP6 [EC:3.6.4.13] (A)	--
F01.PB11359	turquoise	K04421|1.5713e-33|hro:HELRODRAFT_102572|hypothetical protein; K04421 mitogen-activated protein kinase kinase kinase 3 [EC:2.7.11.25] (A)	--
F01.PB11411	turquoise	K13126|4.79934e-15|tca:657776|polyadenylate-binding protein 1; K13126 polyadenylate-binding protein (A)	ko03013:RNA transport;ko03015:mRNA surveillance pathway;ko03018:RNA degradation
F01.PB11420	turquoise	K04420|8.39945e-26|hro:HELRODRAFT_74186|hypothetical protein; K04420 mitogen-activated protein kinase kinase kinase 2 [EC:2.7.11.25] (A)	--
F01.PB11445	turquoise	K16897|1.56313e-85|mgp:100545311|two pore calcium channel protein 2-like; K16897 two pore calcium channel protein 3 (A)	--
F01.PB11449	turquoise	--	--
F01.PB11485	turquoise	K17603|8.51694e-115|cfr:102507784|ZFYVE1; zinc finger, FYVE domain containing 1; K17603 zinc finger FYVE domain-containing protein 1 (A)	--
F01.PB11498	turquoise	K10147|3.3793e-31|lgi:LOTGIDRAFT_205518|hypothetical protein; K10147 protein phosphatase 1D [EC:3.1.3.16] (A)	--
F01.PB1151	turquoise	K04739|3.41583e-35|aga:AgaP_AGAP004940|AGAP004940-PA; K04739 cAMP-dependent protein kinase regulator (A)	--
F01.PB11526	turquoise	K14356|2.24293e-91|mze:101469054|solute carrier organic anion transporter family member 5A1-like; K14356 solute carrier organic anion transporter family, member 5A (A)	--
F01.PB11527	turquoise	K13986|3.70914e-25|phi:102113721|MAP3K15; mitogen-activated protein kinase kinase kinase 15; K13986 mitogen-activated protein kinase kinase kinase 15 [EC:2.7.11.25] (A)	--
F01.PB11573	turquoise	--	--
F01.PB11616	turquoise	--	--
F01.PB11617	turquoise	K06237|3.61058e-50|smm:Smp_170340|Collagen alpha-1(V) chain precursor; K06237 collagen, type IV, alpha (A)	ko04512:ECM-receptor interaction
F01.PB11632	turquoise	K13133|2.07869e-59|lgi:LOTGIDRAFT_234283|hypothetical protein; K13133 gem associated protein 5 (A)	ko03013:RNA transport
F01.PB11633	turquoise	--	--
F01.PB11635	turquoise	K02209|1.19693e-145|xla:380587|mcm5-a, cdc46, mcm5, xmcm5; minichromosome maintenance complex component 5 (EC:3.6.4.12); K02209 DNA replication licensing factor MCM5 [EC:3.6.4.12] (A)	ko03030:DNA replication;ko04110:Cell cycle
F01.PB11640	turquoise	K17336|1.47161e-152|nvi:100120265|plastin-1; K17336 plastin-3 (A)	--
F01.PB11662	turquoise	K13862|1.24239e-150|isc:IscW_ISCW009278|anion exchange protein, putative; K13862 solute carrier family 4 (sodium borate transporter), member 11 (A)	--
F01.PB1169	turquoise	--	--
F01.PB11703	turquoise	K13126|0|aga:AgaP_AGAP011092|AGAP011092-PA; K13126 polyadenylate-binding protein (A)	ko03013:RNA transport;ko03015:mRNA surveillance pathway;ko03018:RNA degradation
F01.PB11713	turquoise	K08811|2.63081e-26|phu:Phum_PHUM451230|cAMP-dependent protein kinase catalytic subunit, putative (EC:2.7.11.17); K08811 testis-specific serine kinase [EC:2.7.11.1] (A)	--
F01.PB11750	turquoise	K04958|4.88775e-178|lgi:LOTGIDRAFT_163525|hypothetical protein; K04958 inositol 1,4,5-triphosphate receptor type 1 (A)	ko04070:Phosphatidylinositol signaling system
F01.PB11766	turquoise	K07359|3.21968e-88|xma:102216953|calcium/calmodulin-dependent protein kinase kinase 1-like; K07359 calcium/calmodulin-dependent protein kinase kinase [EC:2.7.11.17] (A)	ko04920:Adipocytokine signaling pathway
F01.PB11793	turquoise	--	--
F01.PB11797	turquoise	K10645|1.9716e-44|hmg:100204144|mib1; mindbomb E3 ubiquitin protein ligase 1; K10645 E3 ubiquitin-protein ligase mind-bomb [EC:6.3.2.19] (A)	--
F01.PB11886	turquoise	K09624|5.15889e-43|mgp:100540896|PRSS12; protease, serine, 12 (neurotrypsin, motopsin); K09624 protease, serine, 12 (neurotrypsin, motopsin) [EC:3.4.21.-] (A)	--
F01.PB11899	turquoise	--	--
F01.PB11916	turquoise	--	--
F01.PB11937	turquoise	--	--
F01.PB11954	turquoise	K15731|5.01291e-68|phi:102109191|CTDSPL; CTD (carboxy-terminal domain, RNA polymerase II, polypeptide A) small phosphatase-like; K15731 carboxy-terminal domain RNA polymerase II polypeptide A small phosphatase [EC:3.1.3.16] (A)	--
F01.PB11966	turquoise	K09173|5.10546e-34|smm:Smp_170910|rfx transcription factor; K09173 regulatory factor X 1/2/3 (A)	--
F01.PB1197	turquoise	--	--
F01.PB11978	turquoise	K08585|0|smm:Smp_089460.2|family C2 unassigned peptidase (C02 family); K08585 calpain, invertebrate [EC:3.4.22.-] (A)	--
F01.PB11980	turquoise	K11721|2.11554e-22|smm:Smp_147950|bromodomain-containing protein 3 brd3; K11721 bromodomain-containing protein 3 (A)	--
F01.PB11987	turquoise	K08585|1.25459e-142|api:100166784|calpain-A; K08585 calpain, invertebrate [EC:3.4.22.-] (A)	--
F01.PB11999	turquoise	--	--
F01.PB12038	turquoise	--	--
F01.PB12054	turquoise	K13539|5.73905e-21|aga:AgaP_AGAP002955|AGAP002955-PA; K13539 leishmanolysin-like peptidase [EC:3.4.24.-] (A)	--
F01.PB12082	turquoise	K03255|1.10002e-91|smm:Smp_161480|eukaryotic translation initiation factor 3 subunit (eif-3); K03255 protein TIF31 (A)	--
F01.PB12097	turquoise	K13094|2.39808e-60|smm:Smp_126850.1|RNA binding protein; K13094 RNA-binding protein 5/10 (A)	--
F01.PB12098	turquoise	--	--
F01.PB12143	turquoise	--	--
F01.PB12165	turquoise	--	--
F01.PB12169	turquoise	--	--
F01.PB12198	turquoise	--	--
F01.PB12209	turquoise	K10477|1.38548e-161|bfo:BRAFLDRAFT_62836|hypothetical protein; K10477 BTB/POZ domain-containing protein 1/2 (A)	--
F01.PB12254	turquoise	K04409|5.79538e-26|dpe:Dper_GL22239|GL22239 gene product from transcript GL22239-RA; K04409 p21-activated kinase 1 [EC:2.7.11.1] (A)	--
F01.PB12262	turquoise	--	--
F01.PB1230	turquoise	K07375|1.69601e-40|fpg:101910728|tubulin beta-2A chain-like; K07375 tubulin beta (A)	ko04145:Phagosome;ko04540:Gap junction
F01.PB12301	turquoise	--	--
F01.PB12302	turquoise	--	--
F01.PB1235	turquoise	--	--
F01.PB12365	turquoise	--	--
F01.PB12384	turquoise	K08765|0|lgi:LOTGIDRAFT_189988|hypothetical protein; K08765 carnitine O-palmitoyltransferase 1 [EC:2.3.1.21] (A)	ko00071:Fatty acid degradation;ko01212:Fatty acid metabolism
F01.PB12428	turquoise	K12483|0|tsp:Tsp_02879|EH domain-containing protein; K12483 EH domain-containing protein 1 (A)	ko04144:Endocytosis
F01.PB12445	turquoise	--	--
F01.PB1246	turquoise	--	--
F01.PB12493	turquoise	K18200|2.80514e-51|cin:100186640|peptidyl-glycine alpha-amidating monooxygenase A; K00504 peptidylglycine monooxygenase [EC:1.14.17.3] K18200 peptidylamidoglycolate lyase [EC:4.3.2.5] (A)	--
F01.PB12495	turquoise	--	--
F01.PB1254	turquoise	K17579|5.7489e-52|lgi:LOTGIDRAFT_120476|hypothetical protein; K17579 protein phosphatase 1 regulatory subunit 42 (A)	--
F01.PB12624	turquoise	--	--
F01.PB12672	turquoise	K10268|2.28627e-06|pss:102447672|FBXL2; F-box and leucine-rich repeat protein 2; K10268 F-box and leucine-rich repeat protein 2/20 (A)	--
F01.PB12708	turquoise	K06532|3.07534e-18|lgi:LOTGIDRAFT_156479|hypothetical protein; K06532 prominin 1 (A)	--
F01.PB12726	turquoise	--	--
F01.PB12733	turquoise	K16307|1.20528e-13|oaa:100082535|CDC42BPA; CDC42 binding protein kinase alpha (DMPK-like); K16307 serine/threonine-protein kinase MRCK [EC:2.7.11.1] (A)	--
F01.PB12744	turquoise	--	--
F01.PB1276	turquoise	--	--
F01.PB12792	turquoise	--	--
F01.PB12814	turquoise	K03178|0|bfo:BRAFLDRAFT_255626|hypothetical protein; K03178 ubiquitin-activating enzyme E1 [EC:6.3.2.19] (A)	ko04120:Ubiquitin mediated proteolysis
F01.PB1287	turquoise	--	--
F01.PB12878	turquoise	K08840|8.74925e-35|xla:443633|tnik; TRAF2 and NCK interacting kinase; K08840 TRAF2 and NCK interacting kinase [EC:2.7.11.1] (A)	--
F01.PB1288	turquoise	--	--
F01.PB12888	turquoise	--	--
F01.PB12893	turquoise	--	--
F01.PB12896	turquoise	K04890|2.0354e-39|xma:102216657|potassium voltage-gated channel subfamily C member 4-like; K04890 potassium voltage-gated channel Shaw-related subfamily C member 4 (A)	--
F01.PB129	turquoise	K07198|3.96232e-22|tsp:Tsp_11780|5'-AMP-activated protein kinase catalytic subunit alpha-2; K07198 5'-AMP-activated protein kinase, catalytic alpha subunit [EC:2.7.11.11] (A)	ko04068:FoxO signaling pathway;ko04140:Regulation of autophagy;ko04150:mTOR signaling pathway
F01.PB12949	turquoise	K13098|4.99453e-16|smm:Smp_000240.2|fusion; K13098 RNA-binding protein FUS (A)	--
F01.PB12951	turquoise	--	--
F01.PB12970	turquoise	K04361|8.12106e-54|bmor:101741679|epidermal growth factor receptor-like; K04361 epidermal growth factor receptor [EC:2.7.10.1] (A)	ko04013:MAPK signaling pathway - fly;ko04068:FoxO signaling pathway;ko04144:Endocytosis;ko04320:Dorso-ventral axis formation
F01.PB13045	turquoise	K13278|1.31576e-122|bmy:Bm1_50405|L-asparaginase; K13278 60kDa lysophospholipase [EC:3.1.1.5 3.1.1.47 3.5.1.1] (A)	--
F01.PB13059	turquoise	K04409|1.35406e-23|hro:HELRODRAFT_63652|hypothetical protein; K04409 p21-activated kinase 1 [EC:2.7.11.1] (A)	--
F01.PB13109	turquoise	--	--
F01.PB13142	turquoise	--	--
F01.PB13180	turquoise	--	--
F01.PB13202	turquoise	--	--
F01.PB13219	turquoise	K00693|0|smm:Smp_018260|glycogen synthase (EC:2.4.1.11); K00693 glycogen(starch) synthase [EC:2.4.1.11] (A)	ko00500:Starch and sucrose metabolism
F01.PB13263	turquoise	--	--
F01.PB13279	turquoise	--	--
F01.PB13281	turquoise	--	--
F01.PB13292	turquoise	--	--
F01.PB13304	turquoise	--	--
F01.PB13324	turquoise	--	--
F01.PB13343	turquoise	--	--
F01.PB13466	turquoise	K00784|9.05293e-61|smm:Smp_031040.1|zinc phosphodiesterase; K00784 ribonuclease Z [EC:3.1.26.11] (A)	ko03013:RNA transport
F01.PB13478	turquoise	K05038|1.33552e-78|bom:102285048|SLC6A5; solute carrier family 6 (neurotransmitter transporter), member 5; K05038 solute carrier family 6 (neurotransmitter transporter, amino acid) member 5/7/9/14 (A)	--
F01.PB13491	turquoise	K10481|1.29462e-159|bfo:BRAFLDRAFT_93002|hypothetical protein; K10481 BTB/POZ domain-containing protein 9 (A)	--
F01.PB13525	turquoise	K05665|1.30764e-117|pps:100969990|multidrug resistance-associated protein 1; K05665 ATP-binding cassette, subfamily C (CFTR/MRP), member 1 (A)	ko02010:ABC transporters;ko04071:Sphingolipid signaling pathway;ko04977:Vitamin digestion and absorption;ko05206:MicroRNAs in cancer
F01.PB13531	turquoise	--	--
F01.PB1354	turquoise	K14395|2.63159e-15|fpg:101915682|ACP6; acid phosphatase 6, lysophosphatidic; K14395 lysophosphatidic acid phosphatase type 6 [EC:3.1.3.2] (A)	ko00740:Riboflavin metabolism
F01.PB13581	turquoise	K04828|4.35959e-17|lgi:LOTGIDRAFT_111045|hypothetical protein; K04828 acid-sensing ion channel 2 (A)	--
F01.PB13582	turquoise	K14556|1.35349e-52|smm:Smp_136010|hypothetical protein; K14556 U3 small nucleolar RNA-associated protein 12 (A)	ko03008:Ribosome biogenesis in eukaryotes
F01.PB13584	turquoise	K07374|1.88168e-119|asn:102376560|tubulin alpha-1D chain-like; K07374 tubulin alpha (A)	ko04145:Phagosome;ko04540:Gap junction
F01.PB1361	turquoise	--	--
F01.PB13645	turquoise	K14724|7.12614e-144|bfo:BRAFLDRAFT_275513|hypothetical protein; K14724 solute carrier family 9 (sodium/hydrogen exchanger), member 8 (A)	--
F01.PB13684	turquoise	--	--
F01.PB13693	turquoise	--	--
F01.PB13704	turquoise	K07200|3.25516e-11|aqu:100639517|5'-AMP-activated protein kinase subunit gamma-2-like; K07200 5'-AMP-activated protein kinase, regulatory gamma subunit (A)	ko04068:FoxO signaling pathway
F01.PB13715	turquoise	K01596|0|acs:100557794|pck2; phosphoenolpyruvate carboxykinase 2 (mitochondrial); K01596 phosphoenolpyruvate carboxykinase (GTP) [EC:4.1.1.32] (A)	ko00010:Glycolysis / Gluconeogenesis;ko00020:Citrate cycle (TCA cycle);ko00620:Pyruvate metabolism;ko03320:PPAR signaling pathway;ko04068:FoxO signaling pathway;ko04910:Insulin signaling pathway;ko04920:Adipocytokine signaling pathway
F01.PB13719	turquoise	K05850|0|ame:551261|PMCA; plasma membrane calcium ATPase; K05850 Ca2+ transporting ATPase, plasma membrane [EC:3.6.3.8] (A)	--
F01.PB13749	turquoise	--	--
F01.PB13758	turquoise	K11433|1.10002e-17|oas:101122242|histone-lysine N-methyltransferase SETMAR-like; K11433 histone-lysine N-methyltransferase SETMAR [EC:2.1.1.43] (A)	ko00310:Lysine degradation
F01.PB1376	turquoise	K00108|1.39945e-96|gga:415993|CHDH; choline dehydrogenase; K00108 choline dehydrogenase [EC:1.1.99.1] (A)	ko00260:Glycine, serine and threonine metabolism
F01.PB1378	turquoise	--	--
F01.PB13796	turquoise	--	--
F01.PB1384	turquoise	K11851|1.05668e-06|aqu:100636574|ubiquitin carboxyl-terminal hydrolase 30-like; K11851 ubiquitin carboxyl-terminal hydrolase 30 [EC:3.4.19.12] (A)	--
F01.PB13864	turquoise	--	--
F01.PB13931	turquoise	--	--
F01.PB13937	turquoise	--	--
F01.PB13941	turquoise	--	--
F01.PB13972	turquoise	--	--
F01.PB13980	turquoise	K04420|5.10332e-43|nve:NEMVE_v1g104385|hypothetical protein; K04420 mitogen-activated protein kinase kinase kinase 2 [EC:2.7.11.25] (A)	--
F01.PB13994	turquoise	--	--
F01.PB14010	turquoise	--	--
F01.PB14016	turquoise	--	--
F01.PB14039	turquoise	K01539|0|smm:Smp_015020|SNaK1; Na+/K+ transporting ATPase subunit alpha; K01539 sodium/potassium-transporting ATPase subunit alpha [EC:3.6.3.9] (A)	--
F01.PB14061	turquoise	--	--
F01.PB14070	turquoise	--	--
F01.PB14075	turquoise	--	--
F01.PB14129	turquoise	K05038|7.94231e-106|xtr:100487063|slc6a7; solute carrier family 6 (neurotransmitter transporter, L-proline), member 7; K05038 solute carrier family 6 (neurotransmitter transporter, amino acid) member 5/7/9/14 (A)	--
F01.PB14148	turquoise	--	--
F01.PB1419	turquoise	--	--
F01.PB14191	turquoise	--	--
F01.PB14294	turquoise	--	--
F01.PB14329	turquoise	K06821|1.49299e-31|cin:100181254|plxnb1; plexin-B1; K06821 plexin B (A)	--
F01.PB14359	turquoise	K01443|3.53671e-38|lgi:LOTGIDRAFT_213201|hypothetical protein; K01443 N-acetylglucosamine-6-phosphate deacetylase [EC:3.5.1.25] (A)	ko00520:Amino sugar and nucleotide sugar metabolism
F01.PB14363	turquoise	K16803|7.58987e-79|aag:AaeL_AAEL005712|microtubule associated protein xmap215; K16803 cytoskeleton-associated protein 5 (A)	--
F01.PB14372	turquoise	K08803|4.74817e-103|lgi:LOTGIDRAFT_216599|hypothetical protein; K08803 death-associated protein kinase [EC:2.7.11.1] (A)	--
F01.PB1440	turquoise	K08694|1.53691e-43|smm:Smp_170320|hypothetical protein; K08694 speedy (A)	--
F01.PB14422	turquoise	K04887|8.99976e-30|pbi:103055424|KCNC1; potassium voltage-gated channel, Shaw-related subfamily, member 1; K04887 potassium voltage-gated channel Shaw-related subfamily C member 1 (A)	--
F01.PB14433	turquoise	K09624|2.59714e-34|cfa:100687821|PRSS12; protease, serine, 12 (neurotrypsin, motopsin); K09624 protease, serine, 12 (neurotrypsin, motopsin) [EC:3.4.21.-] (A)	--
F01.PB14461	turquoise	--	--
F01.PB1449	turquoise	K01365|3.0697e-79|hmg:100201420|cathepsin L-like; K01365 cathepsin L [EC:3.4.22.15] (A)	ko04142:Lysosome;ko04145:Phagosome
F01.PB14518	turquoise	K00560|9.19454e-120|tca:659164|thymidylate synthase-like; K00560 thymidylate synthase [EC:2.1.1.45] (A)	ko00240:Pyrimidine metabolism;ko00670:One carbon pool by folate
F01.PB14519	turquoise	K01866|1.64589e-59|smm:Smp_129210|tyrosyl-tRNA synthetase; K01866 tyrosyl-tRNA synthetase [EC:6.1.1.1] (A)	ko00970:Aminoacyl-tRNA biosynthesis
F01.PB1452	turquoise	--	--
F01.PB14542	turquoise	K17458|1.58201e-97|smm:Smp_058450|protein phosphatase 1 regulatory inhibitor subunit 16a; K17458 protein phosphatase 1 regulatory subunit 16A (A)	--
F01.PB14546	turquoise	K18622|4.4807e-57|smm:Smp_071140|adducin related protein; K18622 adducin (A)	--
F01.PB1456	turquoise	--	--
F01.PB14560	turquoise	--	--
F01.PB14599	turquoise	K10369|4.4727e-114|lgi:LOTGIDRAFT_201948|hypothetical protein; K10369 supervillin (A)	--
F01.PB14627	turquoise	--	--
F01.PB14647	turquoise	K08765|3.16366e-116|hmg:100206022|cpt1a; carnitine palmitoyltransferase 1A (liver); K08765 carnitine O-palmitoyltransferase 1 [EC:2.3.1.21] (A)	ko00071:Fatty acid degradation;ko01212:Fatty acid metabolism
F01.PB14656	turquoise	K04420|1.51965e-24|bmy:Bm1_11350|Protein kinase domain containing protein; K04420 mitogen-activated protein kinase kinase kinase 2 [EC:2.7.11.25] (A)	ko04010:MAPK signaling pathway
F01.PB14717	turquoise	--	--
F01.PB14729	turquoise	K01092|2.58264e-31|tca:657527|inositol monophosphatase 1; K01092 myo-inositol-1(or 4)-monophosphatase [EC:3.1.3.25] (A)	ko00562:Inositol phosphate metabolism;ko04070:Phosphatidylinositol signaling system
F01.PB14730	turquoise	K01793|2.65858e-83|bmor:101736603|D-glucuronyl C5-epimerase-like; K01793 heparosan-N-sulfate-glucuronate 5-epimerase [EC:5.1.3.17] (A)	ko00534:Glycosaminoglycan biosynthesis - heparan sulfate / heparin
F01.PB14745	turquoise	--	--
F01.PB1477	turquoise	K04420|1.42888e-43|nve:NEMVE_v1g104385|hypothetical protein; K04420 mitogen-activated protein kinase kinase kinase 2 [EC:2.7.11.25] (A)	--
F01.PB1478	turquoise	--	--
F01.PB14789	turquoise	--	--
F01.PB14793	turquoise	--	--
F01.PB14798	turquoise	--	--
[truncated: 1,384 more rows]
