# Supplementary material for: Screening of Potential Key Transcripts Involved in Planarian Regeneration and Analysis of Its Regeneration Patterns by PacBio Long-Read Sequencing
Source: Front Genet. 2020 Jun 16;11:580. doi: 10.3389/fgene.2020.00580 (PMC7308552; doi:10.3389/fgene.2020.00580)
Supplement: Supplementary file 5 [file Table_5.XLS]

## Sheet: turquoise
Table S9. Hub genes list in the four specific modules.(transcript highlighted in red represents it was annotated into the KEGG pathway and was screened out as potential key transcript for regeneration.)
weight	F01.PB10678	F01.PB1288	F01.PB1484	F01.PB15965	F01.PB17295	F01.PB17297	F01.PB17744	F01.PB22818	F01.PB2725	F01.PB28445	F01.PB28977	F01.PB29666	F01.PB3042	F01.PB30581	F01.PB3127	F01.PB32989	F01.PB33051	F01.PB34676	F01.PB3601	F01.PB3994	F01.PB42054	F01.PB43156	F01.PB4659	F01.PB4872	F01.PB5969	F01.PB6587	F01.PB6879	F01.PB7530	F01.PB7673	F01.PB9897
F01.PB10678	1	0.73253	0.732538	0.732794	0.733028	0.733501	0.732506	0.73299	0.732884	0.732471	0.733332	0.732602	0.732972	0.73257	0.732724	0.732536	0.732417	0.733434	0.732499	0.732711	0.732883	0.73288	0.732975	0.733005	0.73248	0.732359	0.732597	0.732575	0.732921	0.732945
F01.PB1288	0.73253	1	0.732547	0.732848	0.732994	0.733507	0.732529	0.733032	0.73293	0.732481	0.73339	0.732648	0.733002	0.732615	0.732784	0.732533	0.732437	0.733454	0.732525	0.732759	0.732894	0.732902	0.733016	0.733104	0.732518	0.732351	0.732645	0.732604	0.732877	0.733034
F01.PB1484	0.732538	0.732547	1	0.732848	0.732871	0.73336	0.73255	0.732846	0.73291	0.732468	0.733166	0.732656	0.732994	0.732603	0.732766	0.7324	0.732445	0.733291	0.732496	0.732758	0.732911	0.732758	0.732801	0.732931	0.732531	0.73236	0.732623	0.732443	0.732755	0.732757
F01.PB15965	0.732794	0.732848	0.732848	1	0.733286	0.73377	0.732726	0.733292	0.732626	0.732777	0.733633	0.732773	0.732678	0.732783	0.732658	0.732831	0.732691	0.733724	0.732814	0.732696	0.732581	0.733202	0.733272	0.733409	0.732754	0.73266	0.732774	0.732893	0.733163	0.733273
F01.PB17295	0.733028	0.732994	0.732871	0.733286	1	0.729944	0.733049	0.729412	0.733294	0.732921	0.730126	0.73313	0.733439	0.733046	0.733199	0.732891	0.732909	0.730573	0.732933	0.73323	0.733386	0.729882	0.73089	0.729723	0.733011	0.732843	0.733075	0.732917	0.729402	0.729142
F01.PB17297	0.733501	0.733507	0.73336	0.73377	0.729944	1	0.733503	0.729375	0.733713	0.733433	0.730705	0.733616	0.733873	0.733557	0.733692	0.733383	0.7334	0.731238	0.733456	0.733685	0.733813	0.730357	0.731361	0.730405	0.733484	0.733315	0.733567	0.733412	0.729382	0.72948
F01.PB17744	0.732506	0.732529	0.73255	0.732726	0.733049	0.733503	1	0.733007	0.732806	0.732468	0.733319	0.732533	0.732888	0.732482	0.732644	0.732538	0.732391	0.733436	0.732493	0.73264	0.732804	0.73292	0.732972	0.733057	0.732448	0.732367	0.732504	0.732582	0.732933	0.732912
F01.PB22818	0.73299	0.733032	0.732846	0.733292	0.729412	0.729375	0.733007	1	0.733293	0.732885	0.73026	0.73313	0.733443	0.733047	0.733237	0.73284	0.732851	0.730512	0.732939	0.73325	0.733331	0.729891	0.730996	0.729726	0.733003	0.732771	0.733119	0.732951	0.728879	0.729016
F01.PB2725	0.732884	0.73293	0.73291	0.732626	0.733294	0.733713	0.732806	0.733293	1	0.732866	0.733637	0.732843	0.732444	0.732876	0.732754	0.732905	0.732788	0.73369	0.732903	0.732783	0.732465	0.733194	0.733314	0.733356	0.732824	0.732746	0.732868	0.732957	0.73317	0.733343
F01.PB28445	0.732471	0.732481	0.732468	0.732777	0.732921	0.733433	0.732468	0.732885	0.732866	1	0.733252	0.732574	0.732932	0.732547	0.732701	0.732465	0.73239	0.733395	0.732442	0.732675	0.732842	0.732794	0.732874	0.733017	0.732449	0.732292	0.732559	0.732503	0.732798	0.732896
F01.PB28977	0.733332	0.73339	0.733166	0.733633	0.730126	0.730705	0.733319	0.73026	0.733637	0.733252	1	0.733457	0.733764	0.733418	0.733593	0.733178	0.733208	0.730908	0.733319	0.733572	0.733641	0.730145	0.731329	0.730268	0.733325	0.7331	0.733476	0.733286	0.730018	0.730242
F01.PB29666	0.732602	0.732648	0.732656	0.732773	0.73313	0.733616	0.732533	0.73313	0.732843	0.732574	0.733457	1	0.732918	0.73258	0.732694	0.732638	0.732489	0.733554	0.73261	0.732682	0.732826	0.733035	0.733095	0.733219	0.732558	0.732463	0.732575	0.7327	0.73301	0.733067
F01.PB3042	0.732972	0.733002	0.732994	0.732678	0.733439	0.733873	0.732888	0.733443	0.732444	0.732932	0.733764	0.732918	1	0.732942	0.732812	0.732988	0.732858	0.733814	0.732966	0.732856	0.732531	0.733319	0.733435	0.733414	0.732898	0.732821	0.732946	0.733042	0.733336	0.73341
F01.PB30581	0.73257	0.732615	0.732603	0.732783	0.733046	0.733557	0.732482	0.733047	0.732876	0.732547	0.733418	0.73258	0.732942	1	0.732716	0.732597	0.732462	0.733515	0.732586	0.732687	0.73284	0.732934	0.733044	0.733146	0.732505	0.732419	0.732576	0.732651	0.732925	0.733074
F01.PB3127	0.732724	0.732784	0.732766	0.732658	0.733199	0.733692	0.732644	0.733237	0.732754	0.732701	0.733593	0.732694	0.732812	0.732716	1	0.732751	0.732613	0.733643	0.732747	0.732625	0.732704	0.733114	0.733229	0.733309	0.732674	0.732573	0.732717	0.732824	0.733079	0.733248
F01.PB32989	0.732536	0.732533	0.7324	0.732831	0.732891	0.733383	0.732538	0.73284	0.732905	0.732465	0.733178	0.732638	0.732988	0.732597	0.732751	1	0.732446	0.73332	0.73249	0.732739	0.732908	0.732756	0.732811	0.732927	0.732515	0.732354	0.732613	0.73243	0.732776	0.732783
F01.PB33051	0.732417	0.732437	0.732445	0.732691	0.732909	0.7334	0.732391	0.732851	0.732788	0.73239	0.733208	0.732489	0.732858	0.732462	0.732613	0.732446	1	0.733355	0.732414	0.732591	0.732772	0.732764	0.732842	0.732949	0.732366	0.732276	0.732475	0.732475	0.732792	0.732845
F01.PB34676	0.733434	0.733454	0.733291	0.733724	0.730573	0.731238	0.733436	0.730512	0.73369	0.733395	0.730908	0.733554	0.733814	0.733515	0.733643	0.73332	0.733355	1	0.733417	0.733618	0.733747	0.73044	0.731251	0.730833	0.733427	0.733263	0.733502	0.733341	0.730434	0.730479
F01.PB3601	0.732499	0.732525	0.732496	0.732814	0.732933	0.733456	0.732493	0.732939	0.732903	0.732442	0.733319	0.73261	0.732966	0.732586	0.732747	0.73249	0.732414	0.733417	1	0.732715	0.732865	0.732827	0.732938	0.733059	0.732482	0.732311	0.732606	0.732546	0.732809	0.73298
F01.PB3994	0.732711	0.732759	0.732758	0.732696	0.73323	0.733685	0.73264	0.73325	0.732783	0.732675	0.733572	0.732682	0.732856	0.732687	0.732625	0.732739	0.732591	0.733618	0.732715	1	0.732756	0.733136	0.733227	0.733278	0.732664	0.732562	0.732693	0.73281	0.733113	0.733187
F01.PB42054	0.732883	0.732894	0.732911	0.732581	0.733386	0.733813	0.732804	0.733331	0.732465	0.732842	0.733641	0.732826	0.732531	0.73284	0.732704	0.732908	0.732772	0.733747	0.732865	0.732756	1	0.733244	0.733312	0.733341	0.732813	0.732743	0.732835	0.732941	0.73328	0.733263
F01.PB43156	0.73288	0.732902	0.732758	0.733202	0.729882	0.730357	0.73292	0.729891	0.733194	0.732794	0.730145	0.733035	0.733319	0.732934	0.733114	0.732756	0.732764	0.73044	0.732827	0.733136	0.733244	1	0.73081	0.729928	0.732906	0.732704	0.732972	0.732828	0.72977	0.729648
F01.PB4659	0.732975	0.733016	0.732801	0.733272	0.73089	0.731361	0.732972	0.730996	0.733314	0.732874	0.731329	0.733095	0.733435	0.733044	0.733229	0.732811	0.732842	0.731251	0.732938	0.733227	0.733312	0.73081	1	0.730889	0.732963	0.732741	0.733114	0.73292	0.730783	0.730916
F01.PB4872	0.733005	0.733104	0.732931	0.733409	0.729723	0.730405	0.733057	0.729726	0.733356	0.733017	0.730268	0.733219	0.733414	0.733146	0.733309	0.732927	0.732949	0.730833	0.733059	0.733278	0.733341	0.729928	0.730889	1	0.733081	0.732875	0.733118	0.732995	0.729528	0.729739
F01.PB5969	0.73248	0.732518	0.732531	0.732754	0.733011	0.733484	0.732448	0.733003	0.732824	0.732449	0.733325	0.732558	0.732898	0.732505	0.732674	0.732515	0.732366	0.733427	0.732482	0.732664	0.732813	0.732906	0.732963	0.733081	1	0.732341	0.73253	0.732572	0.732894	0.732927
F01.PB6587	0.732359	0.732351	0.73236	0.73266	0.732843	0.733315	0.732367	0.732771	0.732746	0.732292	0.7331	0.732463	0.732821	0.732419	0.732573	0.732354	0.732276	0.733263	0.732311	0.732562	0.732743	0.732704	0.732741	0.732875	0.732341	1	0.732429	0.732382	0.732726	0.732705
F01.PB6879	0.732597	0.732645	0.732623	0.732774	0.733075	0.733567	0.732504	0.733119	0.732868	0.732559	0.733476	0.732575	0.732946	0.732576	0.732717	0.732613	0.732475	0.733502	0.732606	0.732693	0.732835	0.732972	0.733114	0.733118	0.73253	0.732429	1	0.732686	0.732969	0.733122
F01.PB7530	0.732575	0.732604	0.732443	0.732893	0.732917	0.733412	0.732582	0.732951	0.732957	0.732503	0.733286	0.7327	0.733042	0.732651	0.732824	0.73243	0.732475	0.733341	0.732546	0.73281	0.732941	0.732828	0.73292	0.732995	0.732572	0.732382	0.732686	1	0.732804	0.732897
F01.PB7673	0.732921	0.732877	0.732755	0.733163	0.729402	0.729382	0.732933	0.728879	0.73317	0.732798	0.730018	0.73301	0.733336	0.732925	0.733079	0.732776	0.732792	0.730434	0.732809	0.733113	0.73328	0.72977	0.730783	0.729528	0.732894	0.732726	0.732969	0.732804	1	0.728726
F01.PB9897	0.732945	0.733034	0.732757	0.733273	0.729142	0.72948	0.732912	0.729016	0.733343	0.732896	0.730242	0.733067	0.73341	0.733074	0.733248	0.732783	0.732845	0.730479	0.73298	0.733187	0.733263	0.729648	0.730916	0.729739	0.732927	0.732705	0.733122	0.732897	0.728726	1

## Sheet: blue
weight	F01.PB10292	F01.PB11084	F01.PB12674	F01.PB14123	F01.PB14715	F01.PB16825	F01.PB17208	F01.PB17435	F01.PB17483	F01.PB18005	F01.PB18007	F01.PB19778	F01.PB22084	F01.PB22546	F01.PB22963	F01.PB2469	F01.PB25383	F01.PB25576	F01.PB26095	F01.PB26287	F01.PB26698	F01.PB27299	F01.PB27319	F01.PB27639	F01.PB29831	F01.PB31143	F01.PB33541	F01.PB34281	F01.PB40369	F01.PB42332	F01.PB8307	F01.PB8694
F01.PB10292	1	0.590384	0.579028	0.56885	0.57632	0.57832	0.57793	0.584398	0.562593	0.561188	0.589894	0.586678	0.575096	0.574716	0.594745	0.576613	0.569659	0.579884	0.568503	0.579012	0.565789	0.584273	0.590671	0.580189	0.578862	0.572072	0.591113	0.577623	0.583228	0.570361	0.579412	0.57586
F01.PB11084	0.590384	1	0.591524	0.586082	0.591507	0.592089	0.590765	0.589118	0.583141	0.58261	0.591007	0.589236	0.584004	0.590072	0.593013	0.590125	0.587644	0.582402	0.585666	0.591539	0.583849	0.588475	0.590387	0.591065	0.586021	0.588599	0.594216	0.591692	0.590079	0.578485	0.591022	0.591217
F01.PB12674	0.579028	0.591524	1	0.570955	0.571494	0.572571	0.57275	0.586408	0.552961	0.559284	0.590888	0.586776	0.577491	0.55712	0.595382	0.571573	0.554269	0.580469	0.552297	0.563583	0.551334	0.584244	0.591715	0.582636	0.580328	0.555166	0.589343	0.571036	0.585145	0.572844	0.581757	0.564443
F01.PB14123	0.56885	0.586082	0.570955	1	0.572811	0.57346	0.57032	0.581875	0.570363	0.566872	0.594772	0.593275	0.579305	0.574536	0.594773	0.569544	0.575679	0.578764	0.575574	0.577178	0.573731	0.593083	0.592448	0.572845	0.57544	0.57472	0.595123	0.572272	0.577207	0.577703	0.572582	0.576741
F01.PB14715	0.57632	0.591507	0.571494	0.572811	1	0.572485	0.570492	0.586327	0.561303	0.561502	0.5943	0.591226	0.579865	0.570186	0.597179	0.569399	0.568077	0.582297	0.56701	0.574552	0.564973	0.590321	0.593945	0.580768	0.58092	0.569585	0.594424	0.570661	0.58399	0.576374	0.580095	0.572231
F01.PB16825	0.57832	0.592089	0.572571	0.57346	0.572485	1	0.571758	0.58741	0.560073	0.561612	0.594006	0.590604	0.580343	0.570453	0.5974	0.571327	0.567852	0.582522	0.566958	0.575337	0.564533	0.589311	0.593858	0.582488	0.581579	0.569352	0.593261	0.571323	0.585479	0.576856	0.581747	0.572476
F01.PB17208	0.57793	0.590765	0.57275	0.57032	0.570492	0.571758	1	0.585383	0.556054	0.557671	0.589589	0.58602	0.576121	0.567677	0.594623	0.570555	0.56365	0.579434	0.562444	0.574068	0.559546	0.582935	0.590666	0.58152	0.579316	0.565771	0.589096	0.570865	0.584102	0.571097	0.580687	0.569672
F01.PB17435	0.584398	0.589118	0.586408	0.581875	0.586327	0.58741	0.585383	1	0.579345	0.577498	0.594382	0.592417	0.579883	0.585991	0.595977	0.584448	0.585089	0.580169	0.583833	0.588843	0.581709	0.591572	0.593311	0.585287	0.579305	0.585166	0.595763	0.586612	0.584213	0.575041	0.58538	0.587887
F01.PB17483	0.562593	0.583141	0.552961	0.570363	0.561303	0.560073	0.556054	0.579345	1	0.563795	0.595981	0.593762	0.580041	0.55835	0.592767	0.556104	0.564891	0.576958	0.562421	0.561149	0.561509	0.595882	0.592308	0.568938	0.573489	0.560062	0.593731	0.557848	0.57332	0.580031	0.568652	0.561669
F01.PB18005	0.561188	0.58261	0.559284	0.566872	0.561502	0.561612	0.557671	0.577498	0.563795	1	0.594134	0.592555	0.576018	0.562948	0.59146	0.556783	0.567991	0.575033	0.565114	0.5646	0.56436	0.594423	0.591134	0.567233	0.573312	0.564332	0.594104	0.560492	0.571534	0.575481	0.566737	0.565863
F01.PB18007	0.589894	0.591007	0.590888	0.594772	0.5943	0.594006	0.589589	0.594382	0.595981	0.594134	1	0.586882	0.594909	0.59615	0.590029	0.590174	0.599099	0.590291	0.597059	0.594374	0.596363	0.589451	0.590001	0.592164	0.591579	0.596893	0.59061	0.59309	0.592587	0.592578	0.592439	0.597692
F01.PB19778	0.586678	0.589236	0.586776	0.593275	0.591226	0.590604	0.58602	0.592417	0.593762	0.592555	0.586882	1	0.593027	0.593238	0.589005	0.586984	0.595672	0.588409	0.594579	0.590043	0.593938	0.58508	0.589103	0.589072	0.589976	0.593852	0.58668	0.590038	0.589892	0.59116	0.589401	0.594377
F01.PB22084	0.575096	0.584004	0.577491	0.579305	0.579865	0.580343	0.576121	0.579883	0.580041	0.576018	0.594909	0.593027	1	0.582511	0.593523	0.576025	0.585521	0.57817	0.584534	0.58433	0.583179	0.594377	0.591721	0.577082	0.573607	0.583115	0.594998	0.578882	0.576873	0.57824	0.577585	0.584821
F01.PB22546	0.574716	0.590072	0.55712	0.574536	0.570186	0.570453	0.567677	0.585991	0.55835	0.562948	0.59615	0.593238	0.582511	1	0.59778	0.568448	0.545378	0.583303	0.554301	0.548964	0.558088	0.593349	0.594368	0.57945	0.579068	0.557761	0.595621	0.568369	0.58348	0.58071	0.579079	0.566277
F01.PB22963	0.594745	0.593013	0.595382	0.594773	0.597179	0.5974	0.594623	0.595977	0.592767	0.59146	0.590029	0.589005	0.593523	0.59778	1	0.595022	0.596593	0.590818	0.595427	0.597067	0.593962	0.589594	0.588881	0.596028	0.592456	0.596756	0.593915	0.596886	0.595942	0.589416	0.596262	0.59858
F01.PB2469	0.576613	0.590125	0.571573	0.569544	0.569399	0.571327	0.570555	0.584448	0.556104	0.556783	0.590174	0.586984	0.576025	0.568448	0.595022	1	0.563066	0.580331	0.562579	0.572379	0.560023	0.5848	0.590702	0.580132	0.578301	0.565739	0.591822	0.570542	0.58343	0.571522	0.57955	0.569348
F01.PB25383	0.569659	0.587644	0.554269	0.575679	0.568077	0.567852	0.56365	0.585089	0.564891	0.567991	0.599099	0.595672	0.585521	0.545378	0.596593	0.563066	1	0.58129	0.559007	0.542827	0.563341	0.597325	0.595717	0.575827	0.577884	0.559465	0.594161	0.565166	0.579644	0.58534	0.575519	0.567615
F01.PB25576	0.579884	0.582402	0.580469	0.578764	0.582297	0.582522	0.579434	0.580169	0.576958	0.575033	0.590291	0.588409	0.57817	0.583303	0.590818	0.580331	0.58129	1	0.579911	0.581818	0.578622	0.589955	0.587962	0.58105	0.576708	0.582073	0.594045	0.581424	0.581075	0.57411	0.581287	0.583524
F01.PB26095	0.568503	0.585666	0.552297	0.575574	0.56701	0.566958	0.562444	0.583833	0.562421	0.565114	0.597059	0.594579	0.584534	0.554301	0.595427	0.562579	0.559007	0.579911	1	0.558371	0.56295	0.595614	0.593546	0.574465	0.575622	0.558773	0.593513	0.564222	0.578654	0.584673	0.574388	0.566731
F01.PB26287	0.579012	0.591539	0.563583	0.577178	0.574552	0.575337	0.574068	0.588843	0.561149	0.5646	0.594374	0.590043	0.58433	0.548964	0.597067	0.572379	0.542827	0.581818	0.558371	1	0.561418	0.587718	0.593996	0.583606	0.580123	0.561288	0.589417	0.57292	0.586202	0.580885	0.583176	0.571063
F01.PB26698	0.565789	0.583849	0.551334	0.573731	0.564973	0.564533	0.559546	0.581709	0.561509	0.56436	0.596363	0.593938	0.583179	0.558088	0.593962	0.560023	0.563341	0.578622	0.56295	0.561418	1	0.595944	0.592477	0.571979	0.574271	0.559724	0.593296	0.561509	0.576324	0.583721	0.571892	0.564632
F01.PB27299	0.584273	0.588475	0.584244	0.593083	0.590321	0.589311	0.582935	0.591572	0.595882	0.594423	0.589451	0.58508	0.594377	0.593349	0.589594	0.5848	0.597325	0.589955	0.595614	0.587718	0.595944	1	0.590316	0.587305	0.590464	0.595277	0.580862	0.587788	0.588603	0.594042	0.587603	0.594331
F01.PB27319	0.590671	0.590387	0.591715	0.592448	0.593945	0.593858	0.590666	0.593311	0.592308	0.591134	0.590001	0.589103	0.591721	0.594368	0.588881	0.590702	0.595717	0.587962	0.593546	0.593996	0.592477	0.590316	1	0.592416	0.590477	0.594391	0.593205	0.593261	0.592294	0.588169	0.592574	0.595933
F01.PB27639	0.580189	0.591065	0.582636	0.572845	0.580768	0.582488	0.58152	0.585287	0.568938	0.567233	0.592164	0.589072	0.577082	0.57945	0.596028	0.580132	0.575827	0.58105	0.574465	0.583606	0.571979	0.587305	0.592416	1	0.579933	0.577594	0.592979	0.581498	0.583472	0.572894	0.580221	0.580978
F01.PB29831	0.578862	0.586021	0.580328	0.57544	0.58092	0.581579	0.579316	0.579305	0.573489	0.573312	0.591579	0.589976	0.573607	0.579068	0.592456	0.578301	0.577884	0.576708	0.575622	0.580123	0.574271	0.590464	0.590477	0.579933	1	0.579354	0.594258	0.580282	0.578761	0.56966	0.579597	0.580815
F01.PB31143	0.572072	0.588599	0.555166	0.57472	0.569585	0.569352	0.565771	0.585166	0.560062	0.564332	0.596893	0.593852	0.583115	0.557761	0.596756	0.565739	0.559465	0.582073	0.558773	0.561288	0.559724	0.595277	0.594391	0.577594	0.579354	1	0.594939	0.565975	0.581351	0.582009	0.577086	0.566257
F01.PB33541	0.591113	0.594216	0.589343	0.595123	0.594424	0.593261	0.589096	0.595763	0.593731	0.594104	0.59061	0.58668	0.594998	0.595621	0.593915	0.591822	0.594161	0.594045	0.593513	0.589417	0.593296	0.580862	0.593205	0.592979	0.594258	0.594939	1	0.593073	0.59437	0.59246	0.593415	0.595051
F01.PB34281	0.577623	0.591692	0.571036	0.572272	0.570661	0.571323	0.570865	0.586612	0.557848	0.560492	0.59309	0.590038	0.578882	0.568369	0.596886	0.570542	0.565166	0.581424	0.564222	0.57292	0.561509	0.587788	0.593261	0.581498	0.580282	0.565975	0.593073	1	0.584664	0.575015	0.580842	0.56991
F01.PB40369	0.583228	0.590079	0.585145	0.577207	0.58399	0.585479	0.584102	0.584213	0.57332	0.571534	0.592587	0.589892	0.576873	0.58348	0.595942	0.58343	0.579644	0.581075	0.578654	0.586202	0.576324	0.588603	0.592294	0.583472	0.578761	0.581351	0.59437	0.584664	1	0.573121	0.583523	0.58448
F01.PB42332	0.570361	0.578485	0.572844	0.577703	0.576374	0.576856	0.571097	0.575041	0.580031	0.575481	0.592578	0.59116	0.57824	0.58071	0.589416	0.571522	0.58534	0.57411	0.584673	0.580885	0.583721	0.594042	0.588169	0.572894	0.56966	0.582009	0.59246	0.575015	0.573121	1	0.57346	0.583011
F01.PB8307	0.579412	0.591022	0.581757	0.572582	0.580095	0.581747	0.580687	0.58538	0.568652	0.566737	0.592439	0.589401	0.577585	0.579079	0.596262	0.57955	0.575519	0.581287	0.574388	0.583176	0.571892	0.587603	0.592574	0.580221	0.579597	0.577086	0.593415	0.580842	0.583523	0.57346	1	0.580543
F01.PB8694	0.57586	0.591217	0.564443	0.576741	0.572231	0.572476	0.569672	0.587887	0.561669	0.565863	0.597692	0.594377	0.584821	0.566277	0.59858	0.569348	0.567615	0.583524	0.566731	0.571063	0.564632	0.594331	0.595933	0.580978	0.580815	0.566257	0.595051	0.56991	0.58448	0.583011	0.580543	1

## Sheet: green
weight	F01.PB10263	F01.PB1111	F01.PB14082	F01.PB14707	F01.PB15527	F01.PB16110	F01.PB16877	F01.PB17153	F01.PB17192	F01.PB18693	F01.PB18905	F01.PB18967	F01.PB2147	F01.PB21596	F01.PB2247	F01.PB27697	F01.PB27920	F01.PB30551	F01.PB31269	F01.PB3268	F01.PB33224	F01.PB33255	F01.PB36355	F01.PB3761	F01.PB40555	F01.PB42578	F01.PB42791	F01.PB5213	F01.PB7044	F01.PB8215
F01.PB10263	1	0.533562	0.533706	0.520321	0.533145	0.523183	0.530774	0.493176	0.535285	0.48964	0.507584	0.531407	0.517716	0.523041	0.534564	0.533801	0.517054	0.533781	0.535675	0.486072	0.439166	0.484993	0.517227	0.529752	0.528209	0.535888	0.531095	0.534731	0.487527	0.496094
F01.PB1111	0.533562	1	0.469494	0.478604	0.468826	0.437561	0.471813	0.52292	0.468694	0.53772	0.525123	0.46835	0.513882	0.4669	0.467642	0.468425	0.514637	0.466289	0.466394	0.534434	0.516736	0.531553	0.475551	0.447937	0.472068	0.468021	0.461015	0.466471	0.535284	0.520403
F01.PB14082	0.533706	0.469494	1	0.478836	0.470247	0.42437	0.426653	0.522336	0.464691	0.5379	0.526028	0.428597	0.514657	0.429754	0.467052	0.471128	0.516734	0.451044	0.462215	0.53494	0.515291	0.532867	0.428609	0.41118	0.471657	0.46169	0.437197	0.416342	0.536967	0.523009
F01.PB14707	0.520321	0.478604	0.478836	1	0.47688	0.452945	0.483625	0.508175	0.479923	0.529781	0.523529	0.478018	0.491362	0.477487	0.479831	0.477837	0.492183	0.479688	0.477719	0.51812	0.505915	0.517075	0.487218	0.457757	0.454193	0.480299	0.476571	0.475579	0.516864	0.514861
F01.PB15527	0.533145	0.468826	0.470247	0.47688	1	0.441909	0.47401	0.523162	0.470752	0.536339	0.525915	0.469356	0.512354	0.467069	0.470182	0.467928	0.51316	0.469679	0.469175	0.533216	0.513574	0.531987	0.476625	0.449614	0.469917	0.471414	0.465795	0.467603	0.532456	0.522279
F01.PB16110	0.523183	0.437561	0.42437	0.452945	0.441909	1	0.416019	0.510209	0.433118	0.524794	0.526	0.427423	0.492532	0.415352	0.436358	0.440942	0.495768	0.42246	0.434324	0.518903	0.4898	0.525646	0.417982	0.406297	0.446994	0.434088	0.420436	0.411469	0.513062	0.527698
F01.PB16877	0.530774	0.471813	0.426653	0.483625	0.47401	0.416019	1	0.522421	0.468279	0.535571	0.517686	0.423055	0.516053	0.42826	0.471625	0.472766	0.515447	0.460259	0.460852	0.533931	0.521945	0.527315	0.439638	0.407318	0.47672	0.465219	0.438816	0.432416	0.536456	0.509909
F01.PB17153	0.493176	0.52292	0.522336	0.508175	0.523162	0.510209	0.522421	1	0.524632	0.50399	0.516373	0.520917	0.499674	0.513772	0.524509	0.523345	0.499228	0.524465	0.524893	0.481672	0.459652	0.488684	0.513397	0.512061	0.512147	0.526454	0.523079	0.52171	0.47008	0.507622
F01.PB17192	0.535285	0.468694	0.464691	0.479923	0.470752	0.433118	0.468279	0.524632	1	0.537613	0.524866	0.462897	0.516067	0.461593	0.467829	0.470232	0.516451	0.462892	0.462468	0.535923	0.515765	0.533412	0.469925	0.444493	0.475059	0.464447	0.456686	0.464082	0.535977	0.521346
F01.PB18693	0.48964	0.53772	0.5379	0.529781	0.536339	0.524794	0.535571	0.50399	0.537613	1	0.47924	0.536265	0.523892	0.534029	0.537281	0.537281	0.523778	0.535742	0.535969	0.500388	0.461515	0.494357	0.529197	0.530422	0.528837	0.535454	0.533623	0.534099	0.505434	0.461383
F01.PB18905	0.507584	0.525123	0.526028	0.523529	0.525915	0.526	0.517686	0.516373	0.524866	0.47924	1	0.525787	0.526288	0.516374	0.524803	0.526041	0.526853	0.523102	0.526673	0.512859	0.464564	0.512863	0.505799	0.526817	0.525827	0.524785	0.525475	0.519689	0.510914	0.490783
F01.PB18967	0.531407	0.46835	0.428597	0.478018	0.469356	0.427423	0.423055	0.520917	0.462897	0.536265	0.525787	1	0.512892	0.430213	0.465385	0.470447	0.516156	0.448328	0.462243	0.532873	0.513426	0.532014	0.384601	0.410277	0.468205	0.460548	0.438193	0.385667	0.535602	0.52372
F01.PB2147	0.517716	0.513882	0.514657	0.491362	0.512354	0.492532	0.516053	0.499674	0.516067	0.523892	0.526288	0.512892	1	0.507502	0.515352	0.513458	0.478896	0.514871	0.515307	0.510967	0.486894	0.514485	0.51077	0.500457	0.495943	0.516997	0.510964	0.514491	0.503257	0.520546
F01.PB21596	0.523041	0.4669	0.429754	0.477487	0.467069	0.415352	0.42826	0.513772	0.461593	0.534029	0.516374	0.430213	0.507502	1	0.464308	0.467801	0.509104	0.449058	0.456517	0.526974	0.522036	0.51958	0.441038	0.404569	0.464852	0.457071	0.433349	0.420087	0.533863	0.506744
F01.PB2247	0.534564	0.467642	0.467052	0.479831	0.470182	0.436358	0.471625	0.524509	0.467829	0.537281	0.524803	0.465385	0.515352	0.464308	1	0.469335	0.515785	0.466368	0.46541	0.535209	0.515943	0.532855	0.473563	0.446469	0.473975	0.467722	0.460675	0.466362	0.535236	0.521022
F01.PB27697	0.533801	0.468425	0.471128	0.477837	0.467928	0.440942	0.472766	0.523345	0.470232	0.537281	0.526041	0.470447	0.513458	0.467801	0.469335	1	0.514417	0.468058	0.468596	0.534174	0.514907	0.532435	0.476407	0.449718	0.471162	0.470204	0.463906	0.467123	0.534234	0.522305
F01.PB27920	0.517054	0.514637	0.516734	0.492183	0.51316	0.495768	0.515447	0.499228	0.516451	0.523778	0.526853	0.516156	0.478896	0.509104	0.515785	0.514417	1	0.51464	0.516603	0.510459	0.486717	0.514536	0.512104	0.501106	0.495566	0.517614	0.512616	0.512835	0.503032	0.521379
F01.PB30551	0.533781	0.466289	0.451044	0.479688	0.469679	0.42246	0.460259	0.524465	0.462892	0.535742	0.523102	0.448328	0.514871	0.449058	0.466368	0.468058	0.51464	1	0.457618	0.53432	0.514919	0.531855	0.459612	0.432551	0.474189	0.461493	0.448272	0.454728	0.533451	0.519113
F01.PB31269	0.535675	0.466394	0.462215	0.477719	0.469175	0.434324	0.460852	0.524893	0.462468	0.535969	0.526673	0.462243	0.515307	0.456517	0.46541	0.468596	0.516603	0.457618	1	0.535399	0.50988	0.535779	0.463579	0.442606	0.473073	0.461381	0.454886	0.456653	0.533747	0.526226
F01.PB3268	0.486072	0.534434	0.53494	0.51812	0.533216	0.518903	0.533931	0.481672	0.535923	0.500388	0.512859	0.532873	0.510967	0.526974	0.535209	0.534174	0.510459	0.53432	0.535399	1	0.455527	0.479881	0.524621	0.527086	0.523187	0.535812	0.531009	0.534649	0.479994	0.500214
F01.PB33224	0.439166	0.516736	0.515291	0.505915	0.513574	0.4898	0.521945	0.459652	0.515765	0.461515	0.464564	0.513426	0.486894	0.522036	0.515943	0.514907	0.486717	0.514919	0.50988	0.455527	1	0.442372	0.52822	0.49434	0.494628	0.511391	0.510134	0.510725	0.470377	0.437692
F01.PB33255	0.484993	0.531553	0.532867	0.517075	0.531987	0.525646	0.527315	0.488684	0.533412	0.494357	0.512863	0.532014	0.514485	0.51958	0.532855	0.532435	0.514536	0.531855	0.535779	0.479881	0.442372	1	0.514127	0.527877	0.525583	0.535742	0.531947	0.530736	0.480564	0.50596
F01.PB36355	0.517227	0.475551	0.428609	0.487218	0.476625	0.417982	0.439638	0.513397	0.469925	0.529197	0.505799	0.384601	0.51077	0.441038	0.473563	0.476407	0.512104	0.459612	0.463579	0.524621	0.52822	0.514127	1	0.406119	0.468829	0.465957	0.44373	0.393857	0.535598	0.494258
F01.PB3761	0.529752	0.447937	0.41118	0.457757	0.449614	0.406297	0.407318	0.512061	0.444493	0.530422	0.526817	0.410277	0.500457	0.404569	0.446469	0.449718	0.501106	0.432551	0.442606	0.527086	0.49434	0.527877	0.406119	1	0.459056	0.442338	0.416981	0.408342	0.521044	0.524995
F01.PB40555	0.528209	0.472068	0.471657	0.454193	0.469917	0.446994	0.47672	0.512147	0.475059	0.528837	0.525827	0.468205	0.495943	0.464852	0.473975	0.471162	0.495566	0.474189	0.473073	0.523187	0.494628	0.525583	0.468829	0.459056	1	0.475621	0.466915	0.477539	0.516108	0.523627
F01.PB42578	0.535888	0.468021	0.46169	0.480299	0.471414	0.434088	0.465219	0.526454	0.464447	0.535454	0.524785	0.460548	0.516997	0.457071	0.467722	0.470204	0.517614	0.461493	0.461381	0.535812	0.511391	0.535742	0.465957	0.442338	0.475621	1	0.457292	0.460429	0.534125	0.52421
F01.PB42791	0.531095	0.461015	0.437197	0.476571	0.465795	0.420436	0.438816	0.523079	0.456686	0.533623	0.525475	0.438193	0.510964	0.433349	0.460675	0.463906	0.512616	0.448272	0.454886	0.531009	0.510134	0.531947	0.44373	0.416981	0.466915	0.457292	1	0.430249	0.529644	0.523683
F01.PB5213	0.534731	0.466471	0.416342	0.475579	0.467603	0.411469	0.432416	0.52171	0.464082	0.534099	0.519689	0.385667	0.514491	0.420087	0.466362	0.467123	0.512835	0.454728	0.456653	0.534649	0.510725	0.530736	0.393857	0.408342	0.477539	0.460429	0.430249	1	0.532574	0.516112
F01.PB7044	0.487527	0.535284	0.536967	0.516864	0.532456	0.513062	0.536456	0.47008	0.535977	0.505434	0.510914	0.535602	0.503257	0.533863	0.535236	0.534234	0.503032	0.533451	0.533747	0.479994	0.470377	0.480564	0.535598	0.521044	0.516108	0.534125	0.529644	0.532574	1	0.494948
F01.PB8215	0.496094	0.520403	0.523009	0.514861	0.522279	0.527698	0.509909	0.507622	0.521346	0.461383	0.490783	0.52372	0.520546	0.506744	0.521022	0.522305	0.521379	0.519113	0.526226	0.500214	0.437692	0.50596	0.494258	0.524995	0.523627	0.52421	0.523683	0.516112	0.494948	1

## Sheet: Sheet6
求和项:weight	toNode
fromNode	F01.PB12592	F01.PB15360	F01.PB15982	F01.PB16633	F01.PB1733	F01.PB17606	F01.PB17887	F01.PB17978	F01.PB18474	F01.PB19765	F01.PB19988	F01.PB22918	F01.PB2292	F01.PB24861	F01.PB25463	F01.PB25617	F01.PB26755	F01.PB36909	F01.PB37452	F01.PB38970	F01.PB42263	F01.PB43118	F01.PB43648	F01.PB4870	F01.PB4954	F01.PB8545	F01.PB891	F01.PB9079	F01.PB9634	F01.PB9986	(空白)	总计
F01.PB11777	0.464029	0.468007	0.442709	0.44451	0.478748	0.493636	0.435246	0.473381	0.446487	0.481804	0.489365	0.461413	0.453489	0.438942	0.48742	0.411094	0.456076	0.478919	0.477077	0.478215	0.478336	0.46909	0.486684	0.466627	0.470905	0.441286	0.478076	0.473035	0.432134	0.479154		13.9359
F01.PB12592		0.481996	0.465448	0.468379	0.488855	0.476428	0.436679	0.482864	0.465173	0.481647	0.479732	0.479179	0.451179	0.466656	0.461363	0.444597	0.43937	0.488112	0.491365	0.488995	0.489203	0.482128	0.488902	0.483979	0.468517	0.460756	0.488389	0.474348	0.458064	0.488711		13.721
F01.PB15360			0.46089	0.438792	0.441757	0.503791	0.459191	0.417242	0.469863	0.429511	0.421212	0.468124	0.485661	0.461796	0.493513	0.356898	0.486297	0.442203	0.429998	0.448008	0.44827	0.445763	0.43744	0.448865	0.437621	0.396143	0.447517	0.435859	0.411292	0.445093		12.4686
F01.PB15982				0.446091	0.473314	0.499904	0.443368	0.473926	0.448272	0.478934	0.467148	0.4536	0.461893	0.438959	0.485342	0.402247	0.47881	0.472492	0.466789	0.471128	0.471078	0.468588	0.479294	0.460569	0.483024	0.444055	0.471218	0.475134	0.425419	0.472359		12.513
F01.PB16633					0.453014	0.489803	0.434749	0.454908	0.451769	0.449812	0.442112	0.45163	0.468151	0.450606	0.476154	0.376106	0.476048	0.448868	0.45051	0.44986	0.449924	0.449194	0.47842	0.442644	0.479659	0.418855	0.448726	0.453075	0.400496	0.449613		11.6947
F01.PB1733						0.505982	0.465814	0.459701	0.482836	0.462539	0.460748	0.480918	0.491945	0.475099	0.497358	0.373136	0.486676	0.457867	0.452583	0.462674	0.463335	0.46179	0.479128	0.466156	0.481332	0.419103	0.462592	0.460244	0.412933	0.46037		11.5829
F01.PB17606							0.486968	0.500251	0.49905	0.501841	0.482811	0.506273	0.491642	0.499347	0.450883	0.486476	0.417645	0.507387	0.505592	0.506732	0.506839	0.50226	0.47798	0.50446	0.463672	0.493079	0.507153	0.490446	0.494412	0.507186		11.7904
F01.PB17887								0.462236	0.43436	0.476423	0.463129	0.45492	0.425839	0.431808	0.470203	0.411549	0.454161	0.46789	0.458464	0.465362	0.465232	0.459961	0.450912	0.45426	0.448375	0.444845	0.466258	0.467241	0.433582	0.467267		10.4343
F01.PB17978									0.480151	0.393947	0.392114	0.479991	0.486087	0.473913	0.490289	0.371861	0.482912	0.459089	0.448716	0.462737	0.46363	0.464307	0.409044	0.468406	0.416236	0.395444	0.463118	0.386862	0.406518	0.46109		9.75646
F01.PB18474										0.482935	0.487388	0.465523	0.453062	0.444522	0.489712	0.41906	0.462428	0.482444	0.481686	0.481569	0.481803	0.474318	0.488924	0.472368	0.475534	0.444935	0.481516	0.472363	0.435317	0.482536		9.85995
F01.PB19765											0.389231	0.486198	0.492476	0.47181	0.492391	0.366139	0.486748	0.464529	0.445153	0.467761	0.468046	0.466575	0.381449	0.465561	0.391335	0.41036	0.468433	0.388304	0.420556	0.466533		8.88959
F01.PB19988												0.480198	0.484743	0.47307	0.484298	0.362337	0.454352	0.461926	0.450678	0.465777	0.466582	0.459782	0.405015	0.465185	0.398298	0.390196	0.466021	0.381885	0.404934	0.464269		8.41955
F01.PB22918													0.477739	0.456412	0.494932	0.40166	0.483548	0.479464	0.475336	0.478711	0.478671	0.4747	0.493933	0.467103	0.493576	0.446748	0.478433	0.48419	0.428778	0.479649		8.47358
F01.PB2292														0.456517	0.476606	0.429694	0.461723	0.491016	0.489704	0.491533	0.491468	0.485788	0.496093	0.482497	0.484532	0.465369	0.490931	0.491217	0.455944	0.491583		8.13222
F01.PB24861															0.48667	0.408536	0.467874	0.472974	0.474831	0.473083	0.473327	0.46815	0.488	0.466163	0.475291	0.437921	0.472515	0.465641	0.427586	0.473385		7.43195
F01.PB25463																0.472266	0.410418	0.498824	0.498904	0.498485	0.498677	0.491156	0.477672	0.494342	0.458513	0.476696	0.498687	0.47959	0.478455	0.498855		7.23154
F01.PB25617																	0.455719	0.374434	0.370006	0.378042	0.378873	0.377888	0.370121	0.386766	0.367849	0.342424	0.378444	0.354705	0.347557	0.376134		5.25896
F01.PB26755																		0.486908	0.48188	0.486714	0.486488	0.486406	0.464201	0.482746	0.464295	0.482475	0.486813	0.485534	0.474898	0.48688		6.25624
F01.PB36909																			0.451577	0.460614	0.461235	0.459346	0.475251	0.463234	0.478258	0.42022	0.460767	0.461158	0.412043	0.458603		5.4623
F01.PB37452																				0.457283	0.458141	0.455533	0.474544	0.463259	0.468554	0.404574	0.456764	0.441222	0.406546	0.454385		4.94081
F01.PB38970																					0.460593	0.458448	0.48343	0.462885	0.484172	0.425084	0.459829	0.466654	0.412618	0.460891		4.5746
F01.PB42263																						0.458455	0.484324	0.463081	0.484811	0.425129	0.460163	0.466454	0.412203	0.461501		4.11612
F01.PB43118																							0.481225	0.460045	0.487341	0.425394	0.458123	0.46552	0.40874	0.459465		3.64585
F01.PB43648																								0.488319	0.365374	0.404479	0.481581	0.312081	0.417683	0.479165		2.94868
F01.PB4870																									0.48649	0.425529	0.462335	0.461738	0.407568	0.463536		2.7072
F01.PB4954																										0.413428	0.483331	0.33916	0.416639	0.481278		2.13384
F01.PB8545																											0.424996	0.418842	0.397164	0.422649		1.66365
F01.PB891																												0.466274	0.411977	0.460919		1.33917
F01.PB9079																													0.428321	0.464082		0.892403
F01.PB9634																														0.412651		0.412651
(空白)
总计	0.464029	0.950003	1.36905	1.79777	2.33569	2.96954	3.16202	3.72451	4.17796	4.63939	4.97499	5.66797	6.12391	6.43946	7.23713	6.49366	7.8608	8.43535	8.80085	9.37328	9.83975	10.2196	10.652	11.1795	11.4136	11.1545	12.6027	12.4188	12.2804	13.9298		212.688

## Sheet: pink
weight	F01.PB11777	F01.PB12592	F01.PB15360	F01.PB15982	F01.PB16633	F01.PB1733	F01.PB17606	F01.PB17887	F01.PB17978	F01.PB18474	F01.PB19765	F01.PB19988	F01.PB22918	F01.PB2292	F01.PB24861	F01.PB25463	F01.PB25617	F01.PB26755	F01.PB36909	F01.PB37452	F01.PB38970	F01.PB42263	F01.PB43118	F01.PB43648	F01.PB4870	F01.PB4954	F01.PB8545	F01.PB891	F01.PB9079	F01.PB9634	F01.PB9986
F01.PB11777	1	0.464029	0.468007	0.442709	0.44451	0.478748	0.493636	0.435246	0.473381	0.446487	0.481804	0.489365	0.461413	0.453489	0.438942	0.48742	0.411094	0.456076	0.478919	0.477077	0.478215	0.478336	0.46909	0.486684	0.466627	0.470905	0.441286	0.478076	0.473035	0.432134	0.479154
F01.PB12592	0.464029	1	0.481996	0.465448	0.468379	0.488855	0.476428	0.436679	0.482864	0.465173	0.481647	0.479732	0.479179	0.451179	0.466656	0.461363	0.444597	0.43937	0.488112	0.491365	0.488995	0.489203	0.482128	0.488902	0.483979	0.468517	0.460756	0.488389	0.474348	0.458064	0.488711
F01.PB15360	0.468007	0.481996	1	0.46089	0.438792	0.441757	0.503791	0.459191	0.417242	0.469863	0.429511	0.421212	0.468124	0.485661	0.461796	0.493513	0.356898	0.486297	0.442203	0.429998	0.448008	0.44827	0.445763	0.43744	0.448865	0.437621	0.396143	0.447517	0.435859	0.411292	0.445093
F01.PB15982	0.442709	0.465448	0.46089	1	0.446091	0.473314	0.499904	0.443368	0.473926	0.448272	0.478934	0.467148	0.4536	0.461893	0.438959	0.485342	0.402247	0.47881	0.472492	0.466789	0.471128	0.471078	0.468588	0.479294	0.460569	0.483024	0.444055	0.471218	0.475134	0.425419	0.472359
F01.PB16633	0.44451	0.468379	0.438792	0.446091	1	0.453014	0.489803	0.434749	0.454908	0.451769	0.449812	0.442112	0.45163	0.468151	0.450606	0.476154	0.376106	0.476048	0.448868	0.45051	0.44986	0.449924	0.449194	0.47842	0.442644	0.479659	0.418855	0.448726	0.453075	0.400496	0.449613
F01.PB1733	0.478748	0.488855	0.441757	0.473314	0.453014	1	0.505982	0.465814	0.459701	0.482836	0.462539	0.460748	0.480918	0.491945	0.475099	0.497358	0.373136	0.486676	0.457867	0.452583	0.462674	0.463335	0.46179	0.479128	0.466156	0.481332	0.419103	0.462592	0.460244	0.412933	0.46037
F01.PB17606	0.493636	0.476428	0.503791	0.499904	0.489803	0.505982	1	0.486968	0.500251	0.49905	0.501841	0.482811	0.506273	0.491642	0.499347	0.450883	0.486476	0.417645	0.507387	0.505592	0.506732	0.506839	0.50226	0.47798	0.50446	0.463672	0.493079	0.507153	0.490446	0.494412	0.507186
F01.PB17887	0.435246	0.436679	0.459191	0.443368	0.434749	0.465814	0.486968	1	0.462236	0.43436	0.476423	0.463129	0.45492	0.425839	0.431808	0.470203	0.411549	0.454161	0.46789	0.458464	0.465362	0.465232	0.459961	0.450912	0.45426	0.448375	0.444845	0.466258	0.467241	0.433582	0.467267
F01.PB17978	0.473381	0.482864	0.417242	0.473926	0.454908	0.459701	0.500251	0.462236	1	0.480151	0.393947	0.392114	0.479991	0.486087	0.473913	0.490289	0.371861	0.482912	0.459089	0.448716	0.462737	0.46363	0.464307	0.409044	0.468406	0.416236	0.395444	0.463118	0.386862	0.406518	0.46109
F01.PB18474	0.446487	0.465173	0.469863	0.448272	0.451769	0.482836	0.49905	0.43436	0.480151	1	0.482935	0.487388	0.465523	0.453062	0.444522	0.489712	0.41906	0.462428	0.482444	0.481686	0.481569	0.481803	0.474318	0.488924	0.472368	0.475534	0.444935	0.481516	0.472363	0.435317	0.482536
F01.PB19765	0.481804	0.481647	0.429511	0.478934	0.449812	0.462539	0.501841	0.476423	0.393947	0.482935	1	0.389231	0.486198	0.492476	0.47181	0.492391	0.366139	0.486748	0.464529	0.445153	0.467761	0.468046	0.466575	0.381449	0.465561	0.391335	0.41036	0.468433	0.388304	0.420556	0.466533
F01.PB19988	0.489365	0.479732	0.421212	0.467148	0.442112	0.460748	0.482811	0.463129	0.392114	0.487388	0.389231	1	0.480198	0.484743	0.47307	0.484298	0.362337	0.454352	0.461926	0.450678	0.465777	0.466582	0.459782	0.405015	0.465185	0.398298	0.390196	0.466021	0.381885	0.404934	0.464269
F01.PB22918	0.461413	0.479179	0.468124	0.4536	0.45163	0.480918	0.506273	0.45492	0.479991	0.465523	0.486198	0.480198	1	0.477739	0.456412	0.494932	0.40166	0.483548	0.479464	0.475336	0.478711	0.478671	0.4747	0.493933	0.467103	0.493576	0.446748	0.478433	0.48419	0.428778	0.479649
F01.PB2292	0.453489	0.451179	0.485661	0.461893	0.468151	0.491945	0.491642	0.425839	0.486087	0.453062	0.492476	0.484743	0.477739	1	0.456517	0.476606	0.429694	0.461723	0.491016	0.489704	0.491533	0.491468	0.485788	0.496093	0.482497	0.484532	0.465369	0.490931	0.491217	0.455944	0.491583
F01.PB24861	0.438942	0.466656	0.461796	0.438959	0.450606	0.475099	0.499347	0.431808	0.473913	0.444522	0.47181	0.47307	0.456412	0.456517	1	0.48667	0.408536	0.467874	0.472974	0.474831	0.473083	0.473327	0.46815	0.488	0.466163	0.475291	0.437921	0.472515	0.465641	0.427586	0.473385
F01.PB25463	0.48742	0.461363	0.493513	0.485342	0.476154	0.497358	0.450883	0.470203	0.490289	0.489712	0.492391	0.484298	0.494932	0.476606	0.48667	1	0.472266	0.410418	0.498824	0.498904	0.498485	0.498677	0.491156	0.477672	0.494342	0.458513	0.476696	0.498687	0.47959	0.478455	0.498855
F01.PB25617	0.411094	0.444597	0.356898	0.402247	0.376106	0.373136	0.486476	0.411549	0.371861	0.41906	0.366139	0.362337	0.40166	0.429694	0.408536	0.472266	1	0.455719	0.374434	0.370006	0.378042	0.378873	0.377888	0.370121	0.386766	0.367849	0.342424	0.378444	0.354705	0.347557	0.376134
F01.PB26755	0.456076	0.43937	0.486297	0.47881	0.476048	0.486676	0.417645	0.454161	0.482912	0.462428	0.486748	0.454352	0.483548	0.461723	0.467874	0.410418	0.455719	1	0.486908	0.48188	0.486714	0.486488	0.486406	0.464201	0.482746	0.464295	0.482475	0.486813	0.485534	0.474898	0.48688
F01.PB36909	0.478919	0.488112	0.442203	0.472492	0.448868	0.457867	0.507387	0.46789	0.459089	0.482444	0.464529	0.461926	0.479464	0.491016	0.472974	0.498824	0.374434	0.486908	1	0.451577	0.460614	0.461235	0.459346	0.475251	0.463234	0.478258	0.42022	0.460767	0.461158	0.412043	0.458603
F01.PB37452	0.477077	0.491365	0.429998	0.466789	0.45051	0.452583	0.505592	0.458464	0.448716	0.481686	0.445153	0.450678	0.475336	0.489704	0.474831	0.498904	0.370006	0.48188	0.451577	1	0.457283	0.458141	0.455533	0.474544	0.463259	0.468554	0.404574	0.456764	0.441222	0.406546	0.454385
F01.PB38970	0.478215	0.488995	0.448008	0.471128	0.44986	0.462674	0.506732	0.465362	0.462737	0.481569	0.467761	0.465777	0.478711	0.491533	0.473083	0.498485	0.378042	0.486714	0.460614	0.457283	1	0.460593	0.458448	0.48343	0.462885	0.484172	0.425084	0.459829	0.466654	0.412618	0.460891
F01.PB42263	0.478336	0.489203	0.44827	0.471078	0.449924	0.463335	0.506839	0.465232	0.46363	0.481803	0.468046	0.466582	0.478671	0.491468	0.473327	0.498677	0.378873	0.486488	0.461235	0.458141	0.460593	1	0.458455	0.484324	0.463081	0.484811	0.425129	0.460163	0.466454	0.412203	0.461501
F01.PB43118	0.46909	0.482128	0.445763	0.468588	0.449194	0.46179	0.50226	0.459961	0.464307	0.474318	0.466575	0.459782	0.4747	0.485788	0.46815	0.491156	0.377888	0.486406	0.459346	0.455533	0.458448	0.458455	1	0.481225	0.460045	0.487341	0.425394	0.458123	0.46552	0.40874	0.459465
F01.PB43648	0.486684	0.488902	0.43744	0.479294	0.47842	0.479128	0.47798	0.450912	0.409044	0.488924	0.381449	0.405015	0.493933	0.496093	0.488	0.477672	0.370121	0.464201	0.475251	0.474544	0.48343	0.484324	0.481225	1	0.488319	0.365374	0.404479	0.481581	0.312081	0.417683	0.479165
F01.PB4870	0.466627	0.483979	0.448865	0.460569	0.442644	0.466156	0.50446	0.45426	0.468406	0.472368	0.465561	0.465185	0.467103	0.482497	0.466163	0.494342	0.386766	0.482746	0.463234	0.463259	0.462885	0.463081	0.460045	0.488319	1	0.48649	0.425529	0.462335	0.461738	0.407568	0.463536
F01.PB4954	0.470905	0.468517	0.437621	0.483024	0.479659	0.481332	0.463672	0.448375	0.416236	0.475534	0.391335	0.398298	0.493576	0.484532	0.475291	0.458513	0.367849	0.464295	0.478258	0.468554	0.484172	0.484811	0.487341	0.365374	0.48649	1	0.413428	0.483331	0.33916	0.416639	0.481278
F01.PB8545	0.441286	0.460756	0.396143	0.444055	0.418855	0.419103	0.493079	0.444845	0.395444	0.444935	0.41036	0.390196	0.446748	0.465369	0.437921	0.476696	0.342424	0.482475	0.42022	0.404574	0.425084	0.425129	0.425394	0.404479	0.425529	0.413428	1	0.424996	0.418842	0.397164	0.422649
F01.PB891	0.478076	0.488389	0.447517	0.471218	0.448726	0.462592	0.507153	0.466258	0.463118	0.481516	0.468433	0.466021	0.478433	0.490931	0.472515	0.498687	0.378444	0.486813	0.460767	0.456764	0.459829	0.460163	0.458123	0.481581	0.462335	0.483331	0.424996	1	0.466274	0.411977	0.460919
F01.PB9079	0.473035	0.474348	0.435859	0.475134	0.453075	0.460244	0.490446	0.467241	0.386862	0.472363	0.388304	0.381885	0.48419	0.491217	0.465641	0.47959	0.354705	0.485534	0.461158	0.441222	0.466654	0.466454	0.46552	0.312081	0.461738	0.33916	0.418842	0.466274	1	0.428321	0.464082
F01.PB9634	0.432134	0.458064	0.411292	0.425419	0.400496	0.412933	0.494412	0.433582	0.406518	0.435317	0.420556	0.404934	0.428778	0.455944	0.427586	0.478455	0.347557	0.474898	0.412043	0.406546	0.412618	0.412203	0.40874	0.417683	0.407568	0.416639	0.397164	0.411977	0.428321	1	0.412651
F01.PB9986	0.479154	0.488711	0.445093	0.472359	0.449613	0.46037	0.507186	0.467267	0.46109	0.482536	0.466533	0.464269	0.479649	0.491583	0.473385	0.498855	0.376134	0.48688	0.458603	0.454385	0.460891	0.461501	0.459465	0.479165	0.463536	0.481278	0.422649	0.460919	0.464082	0.412651	1
